# Supplementary material for: Global dominance of Haloquadratum walsbyi by a single genomovar with distinct gene content and viral cohorts from close relatives
Source: ISME J. 2025 Aug 4;19(1):wraf165. doi: 10.1093/ismejo/wraf165 (PMC12400929; doi:10.1093/ismejo/wraf165)
Supplement: Bustos-Caparros_Supp_Tables_Third_Resubmission_wraf165 [file bustos-caparros_supp_tables_third_resubmission_wraf165.xlsx]

## Sheet: Supp. Table S1
Supplementary Table S1: Sample metadata.
Dataset		Sample metadata										Genome metadata						Data availability			Salinity (%)	Ionic composition (g/L)
		Country	Location	Name	Sample_ID	Genome_type	Date (DD/MM/YYYY)	Time (days)	Latitude (xxºxx′xx′′ N/S)	Longitude (xxºxx′xx′′ E/W)	Genomovar ID	Genome size (Mb)	Contigs	Compl. (%)	Cont. (%)	Quality	Sequencing depth	Sequencing Method	Project Accession	Metagenome Accession		Chloride	Sodium	Magnesium	Sulfate	Potassium	Bromide	Calcium	Nitrate	Lithium	Ammonium	Fluoride	Phosphate
Mesocosms	Time-zero	Spain	Mallorca	s’Avall	T0	MAG	2020-06-10	0	39º19‘28“N	2º59‘21“E	Hqrw1	2.74403	429	86.75	1.47	80.87	310.33	Illumina HiSeq	PRJEB75750	ERS20109836	25.5	141.971	79.1551	10.2753	20.9185	3.29737	0.510933	0.271506	0.05809	0.000851	0.006216	0.006142	0
	D13 [Saturation to 13% salts]	Spain	Mallorca	s’Avall	D13_12_36	MAG	2020-06-22	12	39º19‘28“N	2º59‘21“E	Hqrw1	1.72952	197	61.76	0.12	61.28	245.65	Illumina HiSeq	PRJEB75750	ERS20109837	36	205.734	107.514	13.9402	31.1721	4.68714	0.75324	0.74364	0.0972	0.00222	0.0114	0.01086	0
		Spain	Mallorca	s’Avall	D13_13_13	MAG	2020-06-23	13	39º19‘28“N	2º59‘21“E	Hqrw1	1.77824	203	66.58	0.63	64.06	300.39	Illumina HiSeq	PRJEB75750	ERS20109838	13.8	74.7845	41.2204	5.20462	8.67859	1.68307	0.260688	0.242832	0.02608	4.8e-05	0.002304	0.00296	0
		Spain	Mallorca	s’Avall	D13_16_14	MAG	2020-06-26	16	39º19‘28“N	2º59‘21“E	Hqrw1	1.68968	200	64.5	0.58	62.18	354.9	Illumina HiSeq	PRJEB75750	ERS20109839	14.6	80.2118	44.3781	5.6238	9.66447	1.81316	0.27678	0.259644	0.03381	0.000588	0.001785	0.003423	0
		Spain	Mallorca	s’Avall	D13_20_15	MAG	2020-06-30	20	39º19‘28“N	2º59‘21“E	Hqrw1	1.7586	185	67.24	0.34	65.88	165.27	Illumina HiSeq	PRJEB75750	ERS20109840	15	87.9174	46.574	5.8617	10.6643	1.89631	0.30514	0.280258	0.0352	0.000418	0.007084	0.003806	0
		Spain	Mallorca	s’Avall	D13_33_20	MAG	2020-07-13	33	39º19‘28“N	2º59‘21“E	Hqrw1	2.68385	426	87.37	1.07	83.09	284.99	Illumina HiSeq	PRJEB75750	ERS20109841	20.2	110.975	63.5132	7.75658	18.6964	2.51153	0.389064	0.348216	0.03864	0.002112	0.002352	0.004392	0
		Spain	Mallorca	s’Avall	D13_44_25	MAG	2020-07-24	44	39º19‘28“N	2º59‘21“E	Hqrw1	2.59275	406	88.21	0.34	86.85	339.58	Illumina HiSeq	PRJEB75750	ERS20109842	25.4	118.26	78.4898	8.53792	42.5713	2.72481	0.418083	0.374468	0.0429	0.000825	0.0108625	0.0048675	0
		Spain	Mallorca	s’Avall	D13_55_36	MAG	2020-08-04	55	39º19‘28“N	2º59‘21“E	Hqrw1	2.66568	420	88.38	0.4	86.78	204.64	Illumina HiSeq	PRJEB75750	ERS20109843	36	196.804	110.386	13.0568	32.8086	4.11845	0.662365	0.529375	0.0858	0.000495	0.00759	0.008305	0
		Spain	Mallorca	s’Avall	D13_56_13	MAG	2020-08-05	56	39º19‘28“N	2º59‘21“E	Hqrw1	2.63523	406	87.34	0.38	85.82	229.81	Illumina HiSeq	PRJEB75750	ERS20109844	13.4	76.2408	41.9442	5.34952	8.18094	1.71974	0.26943	0.228315	0.02415	0.001185	0.00258	0.00273	0
		Spain	Mallorca	s’Avall	D13_58_14	MAG	2020-08-07	58	39º19‘28“N	2º59‘21“E	Hqrw1	2.69015	426	90.49	1.24	85.53	349.78	Illumina HiSeq	PRJEB75750	ERS20109845	13.9	82.1476	41.8066	5.04814	10.0175	1.64589	0.0006169	0.302898	0.030049	0.0015721	0.0034228	0.0013532	0
		Spain	Mallorca	s’Avall	D13_62_15	MAG	2020-08-11	62	39º19‘28“N	2º59‘21“E	Hqrw1	2.60303	411	88.71	0.92	85.03	196.46	Illumina HiSeq	PRJEB75750	ERS20109846	15	86.2385	46.7635	5.92216	9.86737	1.90228	0.295964	0.245916	0.03496	2.3e-05	0.002668	0.003634	0
		Spain	Mallorca	s’Avall	D13_79_20	MAG	2020-08-28	79	39º19‘28“N	2º59‘21“E	Hqrw1	2.6644	409	85.67	0.97	81.79	83.77	Illumina HiSeq	PRJEB75750	ERS20109847	20.2	108.033	63.7836	7.51135	23.7554	2.40404	0.378222	0.276926	0.039	0.00091	0.003848	0.00416	0
		Spain	Mallorca	s’Avall	D13_104_25	MAG	2020-09-22	104	39º19‘28“N	2º59‘21“E	Hqrw1	2.7329	454	87.23	0.67	84.55	149.99	Illumina HiSeq	PRJEB75750	ERS20109848	25	117.901	78.5028	8.36563	42.348	2.68371	0.41088	0.284832	0.048	0.001248	0.004288	0.004736	0
		Spain	Mallorca	s’Avall	D13_112_30	MAG	2020-09-30	112	39º19‘28“N	2º59‘21“E	Hqrw1	2.61582	465	85.32	1.21	80.48	177.82	Illumina HiSeq	PRJEB75750	ERS20109849	31.2	157.007	92.9156	9.89542	45.7591	3.15523	0.535712	0.317312	0.05088	0.000832	0.005568	0.005408	0
		Spain	Mallorca	s’Avall	D13_146_36	MAG	2020-11-03	146	39º19‘28“N	2º59‘21“E	Hqrw1	2.48607	411	86.32	1.21	81.48	255.33	Illumina HiSeq	PRJEB75750	ERS20109850	36	195.91	107.767	16.8358	36.7172	5.35392	0.831875	0.4686	0.08525	0.002255	0.011605	0.00858	0
		Spain	Mallorca	s’Avall	D13_147_13	MAG	2020-11-04	147	39º19‘28“N	2º59‘21“E	Hqrw1	2.78381	463	87.72	1.26	82.68	69.36	Illumina HiSeq	PRJEB75750	ERS20109851	13	85.0102	45.604	6.33987	6.82963	2.06084	0.306765	0.21789	0.00936	0.0011925	0	0.0029475	0
		Spain	Mallorca	s’Avall	D13_191_15	MAG	2020-12-18	191	39º19‘28“N	2º59‘21“E	Hqrw1	2.55793	400	86.28	0.33	84.96	64.17	Illumina HiSeq	PRJEB75750	ERS20109852	15	88.597	48.5134	6.06084	9.50616	1.95672	0.29324	0.20982	0.00338	0.00112	0	0.00256	0
		Spain	Mallorca	s’Avall	D13_208_20	MAG	2021-01-04	208	39º19‘28“N	2º59‘21“E	Hqrw1	2.57356	402	89.71	0.96	85.87	64.23	Illumina HiSeq	PRJEB75750	ERS20109853	20	122.753	68.0848	8.40081	14.1036	2.69241	0.40026	0.29603	0.002415	0.0014	0	0.003045	0
		Spain	Mallorca	s’Avall	D13_275_25	MAG	2021-03-12	275	39º19‘28“N	2º59‘21“E	Hqrw1	3.20631	374	95.76	1.04	91.6	14.54	Illumina HiSeq	PRJEB75750	ERS20109854	25	147.761	80.8304	10.1653	15.892	3.2655	0.493782	0.327182	0.001156	0.002584	0	0.004182	0
		Spain	Mallorca	s’Avall	D13_330_36	MAG	2021-05-06	330	39º19‘28“N	2º59‘21“E	Hqrw1	2.93495	419	89.63	0.28	88.51	39.12	Illumina HiSeq	PRJEB75750	ERS20109855	36	194.525	103.181	16.0432	23.2297	5.02592	0.74416	0.47728	0.00272	0.00528	0	0.006	0
		Spain	Mallorca	s’Avall	D13_331_13	MAG	2021-05-07	331	39º19‘28“N	2º59‘21“E	Hqrw1	2.79796	332	91.35	0.18	90.63	34.27	Illumina HiSeq	PRJEB75750	ERS20109856	13	77.5484	41.188	5.45701	6.55193	1.73903	0.262998	0.160722	0.00144	0.000918	0.001134	0.002232	0
		Spain	Mallorca	s’Avall	D13_347_15	MAG	2021-05-23	347	39º19‘28“N	2º59‘21“E	Hqrw1	3.00067	382	94.28	0.44	92.52	15.94	Illumina HiSeq	PRJEB75750	ERS20109857	15.6	86.4173	47.7108	5.92913	10.0231	1.89295	0.29016	0.156348	0.000594	0.000684	0	0.001962	0
		Spain	Mallorca	s’Avall	D13_357_20	MAG	2021-06-02	357	39º19‘28“N	2º59‘21“E	Hqrw1	3.0072	393	93.46	0.58	91.14	20.27	Illumina HiSeq	PRJEB75750	ERS20109858	21	118.144	63.8792	8.10281	10.2643	2.61314	0.389019	0.225401	0.00062	0.001736	0	0.002945	0
		Spain	Mallorca	s’Avall	D13_372_25	MAG	2021-06-17	372	39º19‘28“N	2º59‘21“E	Hqrw1	3.05896	396	93.06	0.64	90.5	27.96	Illumina HiSeq	PRJEB75750	ERS20109859	25	161.499	84.3866	11.0809	8.00714	3.56585	0.541416	0.270708	0.001292	0.00221	0	0.00357	0
		Spain	Mallorca	s’Avall	D13_375_30	MAG	2021-06-20	375	39º19‘28“N	2º59‘21“E	Hqrw1	2.11491	230	80.24	0.31	79	29.5	Illumina HiSeq	PRJEB75750	ERS20109860	30	167.701	94.2975	11.7276	24.8126	3.81501	0.579104	0.257344	0.000736	0.001984	0.00192	0.003424	0
		Spain	Mallorca	s’Avall	D13_380_36	MAG	2021-06-25	380	39º19‘28“N	2º59‘21“E	Hqrw1	2.16096	241	79.68	0.22	78.8	24.05	Illumina HiSeq	PRJEB75750	ERS20109861	36	216.022	118.167	15.8867	25.8164	5.0564	0.7531	0.427635	0.001615	0.003145	0	0.00612	0
		Spain	Mallorca	s’Avall	D13_381_13	MAG	2021-06-26	381	39º19‘28“N	2º59‘21“E	Hqrw1	2.84064	391	93.13	1.48	87.21	22.12	Illumina HiSeq	PRJEB75750	ERS20109862	13	77.2713	41.6475	5.28962	6.8124	1.78852	0.25374	0.13168	0.00272	0.00094	0.00126	0.00168	0
		Spain	Mallorca	s’Avall	D13_401_20	MAG	2021-07-16	401	39º19‘28“N	2º59‘21“E	Hqrw1	2.24213	293	84.58	0.13	84.06	29.26	Illumina HiSeq	PRJEB75750	ERS20109863	20.8	121.612	64.2642	8.2623	8.10673	2.69797	0.40292	0.200928	0.006076	0.001848	0.002996	0.003108	0
		Spain	Mallorca	s’Avall	D13_408_25	MAG	2021-07-23	408	39º19‘28“N	2º59‘21“E	Hqrw1	2.18	279	80.34	0.22	79.46	5.02	Illumina HiSeq	PRJEB75750	ERS20109864	25	146.716	80.723	9.89536	16.6878	3.18398	0.48168	0.240084	0.002448	0.001764	0.002556	0.00324	0
		Spain	Mallorca	s’Avall	D13_416_30	MAG	2021-07-31	416	39º19‘28“N	2º59‘21“E	Hqrw1	2.24	288	87.12	0.76	84.08	3.84	Illumina HiSeq	PRJEB75750	ERS20109865	30	179.939	96.9476	13.3943	22.1895	4.31283	0.665992	0.25976	0.006562	0.00255	0.002754	0.002652	0
		Spain	Mallorca	s’Avall	D13_432_36	MAG	2021-08-16	432	39º19‘28“N	2º59‘21“E	Hqrw1	2.06	231	73.78	3.97	57.9	5.87	Illumina HiSeq	PRJEB75750	ERS20109866	36	200.886	109.99	15.5603	28.2792	4.9484	0.7442	0.3888	0.002	0.0031	0.0079	0.0035	0
		Spain	Mallorca	s’Avall	D13_433_13	Not-binned	2021-08-17	433	39º19‘28“N	2º59‘21“E	Hqrw1	Not-binned	Not-binned	Not-binned	Not-binned	Not-binned	Not-binned	Illumina HiSeq	PRJEB75750	ERS20109867	13	80.1374	42.9148	5.52577	6.86566	1.79323	0.268464	0.12516	0.002478	0.001029	0.002814	0.001197	0
		Spain	Mallorca	s’Avall	D13_435_15	MAG	2021-08-19	435	39º19‘28“N	2º59‘21“E	Hqrw1	3.12634	461	87.48	1.13	82.96	17.93	Illumina HiSeq	PRJEB75750	ERS20109868	15	85.9124	47.2492	5.90421	9.35704	1.93118	0.283844	0.124564	0.000836	0.001034	0.001276	0.001188	0
		Spain	Mallorca	s’Avall	D13_460_20	MAG	2021-09-13	460	39º19‘28“N	2º59‘21“E	Hqrw1	2.01068	208	77.15	1.92	69.47	33.72	Illumina HiSeq	PRJEB75750	ERS20109869	20.4	131.619	69.0153	8.98269	6.73662	2.92494	0.43761	0.18471	0.00189	0.00153	0.00177	0.00141	0
		Spain	Mallorca	s’Avall	D13_561_25	MAG	2021-12-23	561	39º19‘28“N	2º59‘21“E	Hqrw1	2.036	231	78.68	0.2	77.88	39.82	Illumina HiSeq	PRJEB75750	ERS20109870	25	151.744	80.2833	10.2288	8.20296	3.31052	0.498204	0.19494	0.001008	0.001764	0	0.00108	0
		Spain	Mallorca	s’Avall	D13_590_30	MAG	2022-01-21	590	39º19‘28“N	2º59‘21“E	Hqrw1	1.92375	227	70.11	0.78	66.99	45.69	Illumina HiSeq	PRJEB75750	ERS20109871	30.4	181.323	98.9391	12.9787	20.4063	4.21033	0.643615	0.244475	0	0.00217	0	0.001225	0
		Spain	Mallorca	s’Avall	D13_631_36	MAG	2022-03-03	631	39º19‘28“N	2º59‘21“E	Hqrw1	1.86095	221	71.81	1.38	66.29	28.49	Illumina HiSeq	PRJEB75750	ERS20109872	36	212.86	114.3	16.1541	20.5523	5.16348	0.75978	0.4053	0.006195	0.003675	0.00672	0.002625	0
		Spain	Mallorca	s’Avall	D13_632_13	Not-binned	2022-03-04	632	39º19‘28“N	2º59‘21“E	Hqrw1	Not-binned	Not-binned	Not-binned	Not-binned	Not-binned	Not-binned	Illumina HiSeq	PRJEB75750	ERS20109873	13	75.7522	40.9379	4.99444	8.61626	1.62704	0.24694	0.09844	0.00156	0.00094	0.00144	0.00062	0
		Spain	Mallorca	s’Avall	D13_640_15	MAG	2022-03-12	640	39º19‘28“N	2º59‘21“E	Hqrw1	1.53935	179	67.23	0.23	66.31	47.57	Illumina HiSeq	PRJEB75750	ERS20109874	15	88.0793	48.9478	5.83439	9.63051	1.88267	0.282693	0.11661	0.000851	0.000759	0	0.000897	0
		Spain	Mallorca	s’Avall	D13_694_20	MAG	2022-05-05	694	39º19‘28“N	2º59‘21“E	Hqrw1	2.12704	269	78.21	1.3	73.01	46.38	Illumina HiSeq	PRJEB75750	ERS20109875	20	118.285	62.8045	8.37967	8.78304	2.70565	0.40734	0.167648	0	0.001643	0	0.000992	0
		Spain	Mallorca	s’Avall	D13_705_25	MAG	2022-05-16	705	39º19‘28“N	2º59‘21“E	Hqrw1	2.91018	468	86.95	1.53	80.83	67.71	Illumina HiSeq	PRJEB75750	ERS20109876	25	145.283	81.0748	9.36664	16.5826	3.03005	0.46396	0.169736	0.001036	0.001652	0.001988	0.000728	0
		Spain	Mallorca	s’Avall	D13_714_36	MAG	2022-05-25	714	39º19‘28“N	2º59‘21“E	Hqrw1	2.99013	482	87.64	1.9	80.04	44.67	Illumina HiSeq	PRJEB75750	ERS20109877	36	211.893	114.365	15.4275	21.2356	5.00265	0.7386	0.318525	0.0027	0.002625	0	0.001725	0
		Spain	Mallorca	s’Avall	D13_715_13	MAG	2022-05-26	715	39º19‘28“N	2º59‘21“E	Hqrw1	2.13776	273	74.27	4.74	55.31	46.49	Illumina HiSeq	PRJEB75750	ERS20109878	13	78.7714	42.7726	5.2382	6.69718	1.7465	0.256861	0.111644	0.001653	0.001159	0	0.00038	0
		Spain	Mallorca	s’Avall	D13_720_15	MAG	2022-05-31	720	39º19‘28“N	2º59‘21“E	Hqrw1	1.84643	216	65.22	2.33	55.9	44.58	Illumina HiSeq	PRJEB75750	ERS20109879	15	90.2929	48.5005	5.80849	6.95037	1.87839	0.285752	0.113965	0.000759	0.001035	0	0.000575	0
		Spain	Mallorca	s’Avall	D13_733_20	MAG	2022-06-13	733	39º19‘28“N	2º59‘21“E	Hqrw1	1.97649	233	72.27	0.36	70.83	58.81	Illumina HiSeq	PRJEB75750	ERS20109880	20.4	119.569	63.8983	7.94591	8.0126	2.60881	0.391612	0.174044	0.001092	0.001846	0	0.000806	0
		Spain	Mallorca	s’Avall	D13_740_25	MAG	2022-06-20	740	39º19‘28“N	2º59‘21“E	Hqrw1	1.85153	237	68.51	0.31	67.27	41.08	Illumina HiSeq	PRJEB75750	ERS20109881	25.6	151.729	82.2794	10.2652	14.8235	3.36699	0.51408	0.19389	0.00657	0.0021	0	0.00081	0
		Spain	Mallorca	s’Avall	D13_747_30	MAG	2022-06-27	747	39º19‘28“N	2º59‘21“E	Hqrw1	2.93209	480	85.42	1.33	80.1	59.67	Illumina HiSeq	PRJEB75750	ERS20109882	30	174.164	95.1002	12.2184	23.6646	4.03653	0.624327	0.212949	0.003696	0.002343	0.002112	0.000792	0
		Spain	Mallorca	s’Avall	D13_750_36	MAG	2022-06-30	750	39º19‘28“N	2º59‘21“E	Hqrw1	2.77507	455	82.03	0.85	78.63	39.41	Illumina HiSeq	PRJEB75750	ERS20109883	34	203.421	110.077	14.6122	24.0282	4.8036	0.72036	0.2874	0.00306	0.00258	0	0.00132	0
		Spain	Mallorca	s’Avall	D13_751_13	MAG	2022-07-01	751	39º19‘28“N	2º59‘21“E	Hqrw1	2.80704	471	84.77	1.58	78.45	36.94	Illumina HiSeq	PRJEB75750	ERS20109884	13	80.1579	42.5789	5.18016	5.5201	1.7068	0.25778	0.11536	0.00108	0.00084	0.00118	0.00042	0
		Spain	Mallorca	s’Avall	D13_754_15	MAG	2022-07-04	754	39º19‘28“N	2º59‘21“E	Hqrw1	2.75363	448	83.53	0.52	81.45	37.95	Illumina HiSeq	PRJEB75750	ERS20109885	15.6	90.9761	48.8618	5.96066	7.23048	1.96658	0.295196	0.13574	0.000792	0.001056	0.003388	0.000528	0
		Spain	Mallorca	s’Avall	D13_761_20	MAG	2022-07-11	761	39º19‘28“N	2º59‘21“E	Hqrw1	2.6229	407	82.8	0.27	81.72	52.4	Illumina HiSeq	PRJEB75750	ERS20109886	20.2	124.277	66.2077	8.06569	7.22764	2.64659	0.394288	0.174192	0.001254	0.00133	0	0.00076	0
		Spain	Mallorca	s’Avall	D13_768_25	MAG	2022-07-18	768	39º19‘28“N	2º59‘21“E	Hqrw1	2.82994	434	84.23	0.93	80.51	42.54	Illumina HiSeq	PRJEB75750	ERS20109887	25.4	138.313	78.9272	9.21909	15.5784	3.04893	0.4572	0.17793	0.00144	0.00126	0	0.0006	0
		Spain	Mallorca	s’Avall	D13_771_30	Not-binned	2022-07-21	771	39º19‘28“N	2º59‘21“E	Hqrw1	Not-binned	Not-binned	Not-binned	Not-binned	Not-binned	Not-binned	Illumina HiSeq	PRJEB75750	ERS20109888	30.4	169.99	95.057	11.699	22.2919	3.85183	0.588522	0.23166	0.002409	0.002475	0	0.000594	0
		Spain	Mallorca	s’Avall	D13_778_36	MAG	2022-07-28	778	39º19‘28“N	2º59‘21“E	Hqrw1	2.36497	354	82.46	0.52	80.38	32.25	Illumina HiSeq	PRJEB75750	ERS20109889	36	204.191	109.988	14.5577	22.6775	4.75962	0.72432	0.31086	0.00858	0.00288	0	0	0
		Spain	Mallorca	s’Avall	D13_779_13	MAG	2022-07-29	779	39º19‘28“N	2º59‘21“E	Hqrw1	1.97959	221	74.92	0.47	73.04	15.8	Illumina HiSeq	PRJEB75750	ERS20109890	13	76.3276	42.7732	4.99596	8.54238	1.65342	0.24643	0.118826	0.000874	0.000874	0	0	0
		Spain	Mallorca	s’Avall	D13_782_15	MAG	2022-08-01	782	39º19‘28“N	2º59‘21“E	Hqrw1	1.88674	198	72.34	0.07	72.06	30.24	Illumina HiSeq	PRJEB75750	ERS20109891	15.2	90.5434	50.5962	5.82587	10.3448	1.93388	0.2889	0.13135	0.0009	0.001175	0	0	0
		Spain	Mallorca	s’Avall	D13_789_20	Not-binned	2022-08-08	789	39º19‘28“N	2º59‘21“E	Hqrw1	Not-binned	Not-binned	Not-binned	Not-binned	Not-binned	Not-binned	Illumina HiSeq	PRJEB75750	ERS20109892	20	122.979	69.1636	7.8689	14.8833	2.6269	0.396844	0.184632	0.000896	0.0021	0	0	0
		Spain	Mallorca	s’Avall	D13_797_25	MAG	2022-08-16	797	39º19‘28“N	2º59‘21“E	Hqrw1	2.0266	256	78.45	0.26	77.41	27.34	Illumina HiSeq	PRJEB75750	ERS20109893	25.4	144.772	80.0793	9.84591	16.7829	3.27505	0.494835	0.209682	0.001188	0.002145	0	0	0
		Spain	Mallorca	s’Avall	D13_807_30	MAG	2022-08-26	807	39º19‘28“N	2º59‘21“E	Hqrw1	1.93943	250	71.03	0.22	70.15	30.18	Illumina HiSeq	PRJEB75750	ERS20109894	30.6	172.807	96.0681	11.98	21.3973	3.97417	0.598048	0.253572	0.001364	0.002552	0	0	0
		Spain	Mallorca	s’Avall	D13_813_36	MAG	2022-09-01	813	39º19‘28“N	2º59‘21“E	Hqrw1	1.89368	237	75.97	0.19	75.21	33.2	Illumina HiSeq	PRJEB75750	ERS20109895	36	215.233	118.065	15.7259	27.8291	5.50548	0.78576	0.37206	0	0.00294	0	0.00114	0
	D20 [Saturation to 20% salts]	Spain	Mallorca	s’Avall	D20_12_36	MAG	2020-06-22	12	39º19‘28“N	2º59‘21“E	Hqrw1	1.79856	205	68.62	0.18	67.9	338.36	Illumina HiSeq	PRJEB75750	ERS20109901	36	202.106	113.715	14.9157	30.0663	4.76599	0.728896	0.522592	0.09464	0.001568	0.00504	0.009464	0
		Spain	Mallorca	s’Avall	D20_13_20	MAG	2020-06-23	13	39º19‘28“N	2º59‘21“E	Hqrw1	1.72862	209	66.71	0.47	64.83	299.08	Illumina HiSeq	PRJEB75750	ERS20109902	20	112.453	62.9489	7.91454	15.7212	2.54661	0.393741	0.354348	0.04104	0.001026	0.003078	0.004617	0
		Spain	Mallorca	s’Avall	D20_16_21	MAG	2020-06-26	16	39º19‘28“N	2º59‘21“E	Hqrw1	1.83687	200	67.31	0.69	64.55	310.83	Illumina HiSeq	PRJEB75750	ERS20109903	22.4	125.221	66.1347	8.742	8.27207	2.8007	0.434961	0.398722	0.04867	0.000961	0.011563	0.005022	0
		Spain	Mallorca	s’Avall	D20_23_25	MAG	2020-07-03	23	39º19‘28“N	2º59‘21“E	Hqrw1	1.86599	207	68.1	0.82	64.82	351.73	Illumina HiSeq	PRJEB75750	ERS20109904	25.8	133.949	78.6407	9.41256	28.5147	3.04524	0.47025	0.42966	0.05016	0.001353	0.004125	0.005511	0
		Spain	Mallorca	s’Avall	D20_33_36	MAG	2020-07-13	33	39º19‘28“N	2º59‘21“E	Hqrw1	2.58082	382	86.95	0.37	85.47	279.73	Illumina HiSeq	PRJEB75750	ERS20109905	32.6	196.561	109.12	14.0135	28.7933	4.5	0.70575	0.5196	0.0775	0.00205	0.00595	0.00835	0
		Spain	Mallorca	s’Avall	D20_34_20	MAG	2020-07-14	34	39º19‘28“N	2º59‘21“E	Hqrw1	2.69839	454	88.15	4.23	71.23	287.63	Illumina HiSeq	PRJEB75750	ERS20109906	20.2	111.722	61.9327	7.88722	15.9549	2.61925	0.3955	0.346825	0.03925	0.000425	0.00255	0.0045	0
		Spain	Mallorca	s’Avall	D20_36_21	MAG	2020-07-16	36	39º19‘28“N	2º59‘21“E	Hqrw1	2.66256	417	90.56	0.69	87.8	322.31	Illumina HiSeq	PRJEB75750	ERS20109907	20.8	116.309	65.3513	8.22464	18.6842	2.63796	0.409164	0.357756	0.0434	0.000952	0.002184	0.004648	0
		Spain	Mallorca	s’Avall	D20_44_25	MAG	2020-07-24	44	39º19‘28“N	2º59‘21“E	Hqrw1	2.64076	421	87.82	0.58	85.5	330.97	Illumina HiSeq	PRJEB75750	ERS20109908	24.1	135.575	78.8546	9.40279	25.7357	3.04402	0.471768	0.409629	0.05082	0.001584	0.013596	0.005313	0
		Spain	Mallorca	s’Avall	D20_51_30	MAG	2020-07-31	51	39º19‘28“N	2º59‘21“E	Hqrw1	2.62791	407	88.63	0.92	84.95	328.75	Illumina HiSeq	PRJEB75750	ERS20109909	31.6	168.673	94.329	11.5741	22.7658	3.75808	0.586908	0.5076	0.0576	0.001368	0.004392	0.006156	0
		Spain	Mallorca	s’Avall	D20_55_36	MAG	2020-08-04	55	39º19‘28“N	2º59‘21“E	Hqrw1	2.79639	438	91.04	1.23	86.12	278.63	Illumina HiSeq	PRJEB75750	ERS20109910	32.4	204.346	113.086	14.0421	27.1239	4.46012	0.709098	0.534885	0.06396	0.001833	0.004836	0.007254	0
		Spain	Mallorca	s’Avall	D20_56_20	MAG	2020-08-05	56	39º19‘28“N	2º59‘21“E	Hqrw1	2.62205	412	88.62	1.61	82.18	329.66	Illumina HiSeq	PRJEB75750	ERS20109911	20.4	111.971	62.1107	7.90837	16.4055	2.51771	0.39494	0.346814	0.0416	0.000754	0.01235	0.004264	0
		Spain	Mallorca	s’Avall	D20_58_21	MAG	2020-08-07	58	39º19‘28“N	2º59‘21“E	Hqrw1	2.70318	435	90.5	1.31	85.26	455.69	Illumina HiSeq	PRJEB75750	ERS20109912	21	119.27	68.3682	8.66778	18.7191	2.83896	0.42126	0.3549	0.0471	0.00042	0.00414	0.00483	0
		Spain	Mallorca	s’Avall	D20_71_25	MAG	2020-08-20	71	39º19‘28“N	2º59‘21“E	Hqrw1	2.70428	448	89.66	1.68	82.94	410.68	Illumina HiSeq	PRJEB75750	ERS20109913	25.6	138.267	79.1851	9.85281	24.2681	3.17345	0.488037	0.375738	0.0528	0.000429	0.004389	0.005445	0
		Spain	Mallorca	s’Avall	D20_76_30	MAG	2020-08-25	76	39º19‘28“N	2º59‘21“E	Hqrw1	2.71943	424	88.65	0.47	86.77	353.88	Illumina HiSeq	PRJEB75750	ERS20109914	30.4	173.581	98.882	11.804	28.0986	3.80672	0.59436	0.41808	0.0644	0.00044	0.00372	0.00648	0
		Spain	Mallorca	s’Avall	D20_79_36	MAG	2020-08-28	79	39º19‘28“N	2º59‘21“E	Hqrw1	2.78226	438	89.53	1.69	82.77	461.7	Illumina HiSeq	PRJEB75750	ERS20109915	32.8	209.737	117.62	14.0567	28.2489	4.5325	0.713973	0.500994	0.06279	0.001833	0.004914	0.007176	0
		Spain	Mallorca	s’Avall	D20_80_20	MAG	2020-08-29	80	39º19‘28“N	2º59‘21“E	Hqrw1	2.7631	443	91.62	0.45	89.82	474.03	Illumina HiSeq	PRJEB75750	ERS20109916	20.4	109.266	63.4053	7.9862	17.3693	2.56162	0.383076	0.287847	0.04239	0.000891	0.00378	0.004293	0
		Spain	Mallorca	s’Avall	D20_83_21	MAG	2020-09-01	83	39º19‘28“N	2º59‘21“E	Hqrw1	2.68113	422	89.77	0.56	87.53	484.22	Illumina HiSeq	PRJEB75750	ERS20109917	20	121.028	67.9972	8.54625	18.0057	2.75091	0.4221	0.2922	0.0471	0.00045	0.00393	0.00468	0
		Spain	Mallorca	s’Avall	D20_104_25	MAG	2020-09-22	104	39º19‘28“N	2º59‘21“E	Hqrw1	2.53523	368	85.37	2.01	77.33	537.36	Illumina HiSeq	PRJEB75750	ERS20109918	25	133.717	77.9423	9.47235	26.1447	3.02775	0.468039	0.327624	0.05082	0.000825	0.003927	0.005214	0
		Spain	Mallorca	s’Avall	D20_112_30	MAG	2020-09-30	112	39º19‘28“N	2º59‘21“E	Hqrw1	2.52962	382	84.73	1.45	78.93	624.94	Illumina HiSeq	PRJEB75750	ERS20109919	31.6	165.142	95.2605	11.5941	29.2114	3.70582	0.569361	0.387192	0.0624	0.002925	0.006084	0.006279	0
		Spain	Mallorca	s’Avall	D20_146_36	MAG	2020-11-03	146	39º19‘28“N	2º59‘21“E	Hqrw1	2.41407	359	85.66	0.41	84.02	608.03	Illumina HiSeq	PRJEB75750	ERS20109920	34.6	206.833	117.628	14.542	30.9035	4.73855	0.705292	0.518265	0.13365	0.000495	0.0363	0.0099	0
		Spain	Mallorca	s’Avall	D20_147_20	MAG	2020-11-04	147	39º19‘28“N	2º59‘21“E	Hqrw1	2.58335	373	88.79	0.11	88.35	189.04	Illumina HiSeq	PRJEB75750	ERS20109921	20	121.108	65.2406	8.57123	11.3685	2.75318	0.415575	0.32285	0.00235	0.0016	0	0.0034	0
		Spain	Mallorca	s’Avall	D20_275_25	MAG	2021-03-12	275	39º19‘28“N	2º59‘21“E	Hqrw1	2.67797	393	88.61	0.47	86.73	195.71	Illumina HiSeq	PRJEB75750	ERS20109922	25.4	146.285	78.8968	10.353	14.1858	3.35154	0.50004	0.34275	0.00216	0.00177	0	0.00363	0
		Spain	Mallorca	s’Avall	D20_330_36	MAG	2021-05-06	330	39º19‘28“N	2º59‘21“E	Hqrw1	2.55475	340	86.57	0.48	84.65	170.23	Illumina HiSeq	PRJEB75750	ERS20109923	34	201.422	104.438	17.1649	26.8577	5.45886	0.83292	0.57822	0.00546	0.00348	0.00768	0.0063	0
		Spain	Mallorca	s’Avall	D20_331_20	MAG	2021-05-07	331	39º19‘28“N	2º59‘21“E	Hqrw1	2.62594	379	88.36	0.24	87.4	132.04	Illumina HiSeq	PRJEB75750	ERS20109924	20	117.425	61.884	8.70392	12.5538	2.78949	0.425854	0.288834	0.002522	0.001326	0.001976	0.003198	0
		Spain	Mallorca	s’Avall	D20_347_25	MAG	2021-05-23	347	39º19‘28“N	2º59‘21“E	Hqrw1	2.61645	374	89.16	1.26	84.12	138.9	Illumina HiSeq	PRJEB75750	ERS20109925	25.4	144.629	79.4316	10.0025	21.4241	3.22102	0.496332	0.290666	0.004998	0.001394	0	0.004386	0
		Spain	Mallorca	s’Avall	D20_357_30	MAG	2021-06-02	357	39º19‘28“N	2º59‘21“E	Hqrw1	2.60538	364	87.42	0.48	85.5	140.17	Illumina HiSeq	PRJEB75750	ERS20109926	30	197.368	105.698	13.7373	25.8803	4.44788	0.69612	0.44708	0.00168	0.00228	0.0038	0.00684	0
		Spain	Mallorca	s’Avall	D20_366_36	MAG	2021-06-11	366	39º19‘28“N	2º59‘21“E	Hqrw1	2.62592	389	88.03	0.29	86.87	163.13	Illumina HiSeq	PRJEB75750	ERS20109927	34	208.302	108.899	17.3794	29.6513	5.45886	0.82775	0.50765	0.00572	0.00275	0	0.00715	0
		Spain	Mallorca	s’Avall	D20_367_20	MAG	2021-06-12	367	39º19‘28“N	2º59‘21“E	Hqrw1	2.57761	379	88.33	0.37	86.85	166.51	Illumina HiSeq	PRJEB75750	ERS20109928	20.5	118.931	63.5473	8.52732	13.2784	2.75882	0.418125	0.24445	0.0027	0.001375	0.00215	0.003075	0
		Spain	Mallorca	s’Avall	D20_375_25	MAG	2021-06-20	375	39º19‘28“N	2º59‘21“E	Hqrw1	2.54712	359	87.86	0.37	86.38	179.07	Illumina HiSeq	PRJEB75750	ERS20109929	25	123.261	82.3015	8.57232	47.18	2.73117	0.41421	0.26814	0.00273	0.00168	0	0.0036	0
		Spain	Mallorca	s’Avall	D20_392_36	MAG	2021-07-07	392	39º19‘28“N	2º59‘21“E	Hqrw1	2.59989	360	85.69	0.67	83.01	163.69	Illumina HiSeq	PRJEB75750	ERS20109930	33	194.205	103.891	15.5057	28.6688	4.97496	0.75108	0.44838	0.00264	0.00246	0.00408	0.00648	0
		Spain	Mallorca	s’Avall	D20_393_20	MAG	2021-07-08	393	39º19‘28“N	2º59‘21“E	Hqrw1	2.51153	360	87.28	0.1	86.88	202.74	Illumina HiSeq	PRJEB75750	ERS20109931	20	121.123	64.179	8.5027	10.3136	2.73632	0.415	0.220625	0.001025	0.001775	0	0.00315	0
		Spain	Mallorca	s’Avall	D20_401_25	MAG	2021-07-16	401	39º19‘28“N	2º59‘21“E	Hqrw1	2.58314	365	87.99	0.5	85.99	150.06	Illumina HiSeq	PRJEB75750	ERS20109932	25.4	143.783	79.5367	9.95979	19.0699	3.20676	0.48519	0.26514	0.0009	0.00192	0.00192	0.00366	0
		Spain	Mallorca	s’Avall	D20_408_36	MAG	2021-07-23	408	39º19‘28“N	2º59‘21“E	Hqrw1	2.70795	405	88.09	0.24	87.13	194.06	Illumina HiSeq	PRJEB75750	ERS20109933	32	198.204	111.074	14.3067	30.4814	4.6013	0.701525	0.35112	0.00198	0.0033	0	0.00528	0
		Spain	Mallorca	s’Avall	D20_409_20	MAG	2021-07-24	409	39º19‘28“N	2º59‘21“E	Hqrw1	2.62736	369	89.84	0.44	88.08	149.83	Illumina HiSeq	PRJEB75750	ERS20109934	20	117.87	63.0335	8.06239	10.2509	2.60031	0.393744	0.209794	0.000728	0.00143	0.001716	0.00286	0
		Spain	Mallorca	s’Avall	D20_416_25	MAG	2021-07-31	416	39º19‘28“N	2º59‘21“E	Hqrw1	2.67848	382	90.63	1.04	86.47	191.73	Illumina HiSeq	PRJEB75750	ERS20109935	25	144.351	78.9164	10.2509	18.1758	3.27731	0.4952	0.263456	0.001984	0.001504	0.001952	0.00352	0
		Spain	Mallorca	s’Avall	D20_432_36	MAG	2021-08-16	432	39º19‘28“N	2º59‘21“E	Hqrw1	2.55113	390	86.87	3.02	74.79	198.54	Illumina HiSeq	PRJEB75750	ERS20109936	33	203.786	115.229	14.5128	32.2198	4.55295	0.70609	0.33935	0.00132	0.00297	0	0.004895	0
		Spain	Mallorca	s’Avall	D20_433_20	MAG	2021-08-17	433	39º19‘28“N	2º59‘21“E	Hqrw1	2.60196	368	88.38	0.64	85.82	171.75	Illumina HiSeq	PRJEB75750	ERS20109937	20	123.139	65.0711	8.41827	9.50628	2.69223	0.40851	0.21894	0.00303	0.00123	0.0033	0.00312	0
		Spain	Mallorca	s’Avall	D20_467_21	MAG	2021-08-30	467	39º19‘28“N	2º59‘21“E	Hqrw1	2.54672	369	89.51	1.47	83.63	554.7	Illumina HiSeq	PRJEB75750	ERS20109938	21	148.577	81.5538	10.1573	17.0507	3.26125	0.495456	0.216384	0.00272	0.001728	0.002976	0.003296	0
		Spain	Mallorca	s’Avall	D20_561_25	MAG	2021-09-20	561	39º19‘28“N	2º59‘21“E	Hqrw1	2.37212	347	87.81	0.11	87.37	459.77	Illumina HiSeq	PRJEB75750	ERS20109939	25	172.74	92.9567	12.4649	18.0317	3.99854	0.614757	0.248028	0.000825	0.001782	0	0.003663	0
		Spain	Mallorca	s’Avall	D20_590_30	MAG	2022-01-21	590	39º19‘28“N	2º59‘21“E	Hqrw1	2.3986	338	87.04	0.04	86.88	283.81	Illumina HiSeq	PRJEB75750	ERS20109940	30	172.74	92.9567	12.4649	18.0317	3.99854	0.614757	0.248028	0.000825	0.001782	0	0.003663	0
		Spain	Mallorca	s’Avall	D20_631_36	MAG	2022-03-03	631	39º19‘28“N	2º59‘21“E	Hqrw1	2.45038	368	87.67	0.92	83.99	244.57	Illumina HiSeq	PRJEB75750	ERS20109941	34	228.089	118.907	20.0345	33.3897	6.43907	0.9845	0.367675	0	0.003355	0	0.00539	0
		Spain	Mallorca	s’Avall	D20_632_20	MAG	2022-03-03	632	39º19‘28“N	2º59‘21“E	Hqrw1	2.42306	366	88.9	0.14	88.34	338.67	Illumina HiSeq	PRJEB75750	ERS20109942	20	135.482	70.659	9.48993	9.69072	3.07539	0.4704	0.20529	0.01221	0.00204	0.00249	0.00387	0
		Spain	Mallorca	s’Avall	D20_681_21	MAG	2022-03-04	681	39º19‘28“N	2º59‘21“E	Hqrw1	2.61977	408	84.47	0.15	83.87	269.58	Illumina HiSeq	PRJEB75750	ERS20109943	21	143.989	79.075	9.2244	15.6984	2.98926	0.45921	0.16725	0.00891	0.00138	0.00246	0.00321	0
		Spain	Mallorca	s’Avall	D20_694_25	MAG	2022-04-22	694	39º19‘28“N	2º59‘21“E	Hqrw1	2.53059	376	85.17	0.1	84.67	308.18	Illumina HiSeq	PRJEB75750	ERS20109944	25	143.989	79.075	9.2244	15.6984	2.98926	0.45921	0.16725	0.00891	0.00138	0.00246	0.00321	0
		Spain	Mallorca	s’Avall	D20_705_30	MAG	2022-05-16	705	39º19‘28“N	2º59‘21“E	Hqrw1	2.56345	398	87.63	0.28	86.51	357.83	Illumina HiSeq	PRJEB75750	ERS20109945	30	156.959	86.6722	14	34.3767	4.46337	0.70968	0.23601	0.00615	0.00192	0	0.0039	0
		Spain	Mallorca	s’Avall	D20_714_36	MAG	2022-05-25	714	39º19‘28“N	2º59‘21“E	Hqrw1	2.29305	314	84.51	1.19	79.75	424.02	Illumina HiSeq	PRJEB75750	ERS20109946	34	203.246	104.568	18.622	31.7216	5.97861	0.9163	0.32032	0.058575	0.0044	0.004015	0.00506	0
		Spain	Mallorca	s’Avall	D20_715_20	MAG	2022-05-26	715	39º19‘28“N	2º59‘21“E	Hqrw1	2.3942	339	87.93	0.17	87.25	554.38	Illumina HiSeq	PRJEB75750	ERS20109947	20	128.757	66.665	9.49599	10.2294	3.0381	0.47028	0.17964	0.01263	0.00183	0	0.00243	0
		Spain	Mallorca	s’Avall	D20_720_25	MAG	2022-05-31	720	39º19‘28“N	2º59‘21“E	Hqrw1	2.6766	413	87.56	0.35	86.16	354.23	Illumina HiSeq	PRJEB75750	ERS20109948	25	149.163	80.0569	10.0354	14.0271	3.23159	0.500181	0.191796	0.009801	0.001848	0.003399	0.003036	0
		Spain	Mallorca	s’Avall	D20_729_30	MAG	2022-06-09	729	39º19‘28“N	2º59‘21“E	Hqrw1	2.94841	485	87.47	0.41	85.83	322.58	Illumina HiSeq	PRJEB75750	ERS20109949	30	172.309	93.9597	12.7559	24.9962	4.08061	0.644688	0.22308	0.003531	0.002541	0	0.00297	0
		Spain	Mallorca	s’Avall	D20_733_36	MAG	2022-06-13	733	39º19‘28“N	2º59‘21“E	Hqrw1	2.52047	356	86.61	0.24	85.65	402.83	Illumina HiSeq	PRJEB75750	ERS20109950	34	208.114	109.768	15.6098	25.853	5.00328	0.7779	0.2997	0.00336	0.00288	0.00468	0.00378	0
		Spain	Mallorca	s’Avall	D20_734_20	MAG	2022-06-14	734	39º19‘28“N	2º59‘21“E	Hqrw1	2.66643	414	84.78	0.05	84.58	351.33	Illumina HiSeq	PRJEB75750	ERS20109951	20	116.621	64.0925	7.5935	13.0578	2.45328	0.38598	0.1319	0.00184	0.0016	0	0.0017	0
		Spain	Mallorca	s’Avall	D20_740_25	MAG	2022-06-20	740	39º19‘28“N	2º59‘21“E	Hqrw1	2.52795	373	87.15	0.21	86.31	414.99	Illumina HiSeq	PRJEB75750	ERS20109952	25.2	148.145	77.8126	9.81338	11.1899	3.169	0.50175	0.1779	0.004575	0.00165	0.0031	0.002225	0
		Spain	Mallorca	s’Avall	D20_747_30	MAG	2022-06-27	747	39º19‘28“N	2º59‘21“E	Hqrw1	2.59924	376	87.79	3.38	74.27	414.89	Illumina HiSeq	PRJEB75750	ERS20109953	30	175.594	95.1902	11.8683	20.8875	3.83282	0.60324	0.224004	0.002442	0.001914	0.002211	0.002541	0
		Spain	Mallorca	s’Avall	D20_750_36	MAG	2022-06-30	750	39º19‘28“N	2º59‘21“E	Hqrw1	1.83173	193	72.07	0.13	71.55	433.47	Illumina HiSeq	PRJEB75750	ERS20109954	34	200.821	106.306	15.1405	23.9447	4.84872	0.74784	0.30498	0.00078	0.0027	0.00396	0.00312	0
		Spain	Mallorca	s’Avall	D20_751_20	MAG	2022-07-01	751	39º19‘28“N	2º59‘21“E	Hqrw1	1.77375	176	68.77	0.11	68.33	375.57	Illumina HiSeq	PRJEB75750	ERS20109955	20	120.729	64.9105	7.75289	8.85434	2.50697	0.38796	0.146328	0.000864	0.001608	0	0.001416	0
		Spain	Mallorca	s’Avall	D20_754_25	MAG	2022-07-04	754	39º19‘28“N	2º59‘21“E	Hqrw1	2.43769	343	90.24	0.02	90.16	355.87	Illumina HiSeq	PRJEB75750	ERS20109956	25	148.598	79.9407	9.33973	11.382	3.01087	0.466446	0.1955	0.007684	0.001938	0.00374	0.001972	0
		Spain	Mallorca	s’Avall	D20_761_30	MAG	2022-07-11	761	39º19‘28“N	2º59‘21“E	Hqrw1	2.52753	381	86.19	1.1	81.79	410.45	Illumina HiSeq	PRJEB75750	ERS20109957	30	176.922	96.4809	12.0595	20.5569	3.90123	0.610929	0.209649	0.000825	0.001749	0	0.002112	0
		Spain	Mallorca	s’Avall	D20_768_36	MAG	2022-07-18	768	39º19‘28“N	2º59‘21“E	Hqrw1	2.427	333	85.92	0.23	85	465.39	Illumina HiSeq	PRJEB75750	ERS20109958	34	194.465	102.645	15.3097	23.2534	4.93356	0.74994	0.31296	0.00126	0.00264	0.00534	0.00222	0
		Spain	Mallorca	s’Avall	D20_769_20	MAG	2022-07-19	769	39º19‘28“N	2º59‘21“E	Hqrw1	2.49047	343	86.2	0.49	84.24	461.23	Illumina HiSeq	PRJEB75750	ERS20109959	20	124.604	67.2964	8.1099	10.9143	2.62122	0.40765	0.1397	0.000575	0.000975	0	0.0012	0
		Spain	Mallorca	s’Avall	D20_771_25	MAG	2022-07-21	771	39º19‘28“N	2º59‘21“E	Hqrw1	2.63303	405	87.51	0	87.51	457.97	Illumina HiSeq	PRJEB75750	ERS20109960	25.4	143.3	77.5458	9.16911	12.9598	2.96298	0.46116	0.16689	0.00096	0.00159	0.00261	0.00132	0
		Spain	Mallorca	s’Avall	D20_775_30	MAG	2022-07-25	775	39º19‘28“N	2º59‘21“E	Hqrw1	2.44776	360	86.23	0.4	84.63	484.65	Illumina HiSeq	PRJEB75750	ERS20109961	30.6	177.893	92.6327	13.4126	17.0876	4.3438	0.675936	0.230544	0.00198	0.00234	0.003204	0.001404	0
		Spain	Mallorca	s’Avall	D20_778_36	MAG	2022-07-28	778	39º19‘28“N	2º59‘21“E	Hqrw1	2.48513	374	86.73	1.1	82.33	461	Illumina HiSeq	PRJEB75750	ERS20109962	34	201.948	108.049	14.6798	24.4429	4.7547	0.7263	0.31818	0.00264	0.00228	0.00516	0.00246	0
		Spain	Mallorca	s’Avall	D20_779_20	MAG	2022-07-29	779	39º19‘28“N	2º59‘21“E	Hqrw1	2.57672	388	85.26	0.05	85.06	469.04	Illumina HiSeq	PRJEB75750	ERS20109963	20	117.423	62.9854	7.29232	8.47087	2.37715	0.37015	0.131025	0.000775	0.00145	0	0.000975	0
		Spain	Mallorca	s’Avall	D20_784_25	MAG	2022-08-03	784	39º19‘28“N	2º59‘21“E	Hqrw1	2.72294	415	89.1	2.48	79.18	397.51	Illumina HiSeq	PRJEB75750	ERS20109964	25.6	144.139	79.4224	9.38511	16.9429	3.0339	0.47199	0.16641	0.00132	0.0018	0.00222	0.00102	0
		Spain	Mallorca	s’Avall	D20_789_30	MAG	2022-08-08	789	39º19‘28“N	2º59‘21“E	Hqrw1	2.45124	353	86.16	1.39	80.6	304.16	Illumina HiSeq	PRJEB75750	ERS20109965	30.4	180.81	98.1382	12.478	22.1762	4.03366	0.638385	0.206877	0.000891	0.002145	0	0.001155	0
		Spain	Mallorca	s’Avall	D20_791_36	MAG	2022-08-10	791	39º19‘28“N	2º59‘21“E	Hqrw1	2.51012	379	83.57	0	83.57	410.99	Illumina HiSeq	PRJEB75750	ERS20109966	34	199.5	109.421	13.9953	27.6197	4.54626	0.69924	0.25248	0.0012	0.00276	0	0.00168	0
		Spain	Mallorca	s’Avall	D20_792_20	MAG	2022-08-11	792	39º19‘28“N	2º59‘21“E	Hqrw1	2.62997	419	85.77	0.03	85.65	385.3	Illumina HiSeq	PRJEB75750	ERS20109967	20	119.938	63.3994	7.7578	8.1127	2.52057	0.391898	0.133926	0.002366	0.001092	0	0.000884	0
		Spain	Mallorca	s’Avall	D20_797_25	MAG	2022-08-16	797	39º19‘28“N	2º59‘21“E	Hqrw1	2.58208	381	89.35	0.46	87.51	400.76	Illumina HiSeq	PRJEB75750	ERS20109968	25	144.213	79.6005	9.17592	16.4484	2.99217	0.465453	0.191268	0.001269	0.001485	0.00324	0.000864	0
		Spain	Mallorca	s’Avall	D20_807_30	MAG	2022-08-26	807	39º19‘28“N	2º59‘21“E	Hqrw1	2.56604	415	84.85	0	84.85	341.33	Illumina HiSeq	PRJEB75750	ERS20109969	30.4	166.457	90.0204	11.3602	19.8693	3.69105	0.58407	0.23172	0.00228	0.00177	0.00246	0.00114	0
		Spain	Mallorca	s’Avall	D20_813_36	MAG	2022-09-01	813	39º19‘28“N	2º59‘21“E	Hqrw1	2.35788	344	82.89	0.21	82.05	452.25	Illumina HiSeq	PRJEB75750	ERS20109970	36	210.991	110.051	17.3363	28.4111	5.66124	0.86808	0.34752	0.00186	0.00258	0.00594	0.00132	0
HSP		Spain	Alicante	Santa Pola	DSM_16790	Isolate	March 2002	NA	38º11’05’’N	0º35’08’’W	Hqrw1	3.17936	2	100	0	100	NA	NA	NA	GCF_000009185.1	ND	ND	ND	ND	ND	ND	ND	ND	ND	ND	ND	ND	ND
		Spain	Mallorca	s’Avall	ES_AV	MAG	September 2018	NA	39º19‘28“N	2º59‘21“E	Hqrw1	2.05512	233	82.97	0.35	81.22	410.58	Illumina MiSeq	PRJEB45291	ERR5979340	33.4303	180.48	62.73	36.28	41.87	10.52	1.74	0.59	0.0678	0.003	0.0015	0.0212	0
		Spain	Gran Canaria	Arinaga	ES_CA1	MAG	October 2018	NA	27º51’05’’N	15º24’07’’W	Hqrw1	3.5014	494	93.75	0.62	90.65	622	Illumina MiSeq	PRJEB45291	ERR14693534	29.6985	173.05	78.65	20.43	17.68	5.88	0.97	0.25	0.0654	0.002	0	0.0073	0
		Spain	Gran Canaria	Arinaga	ES_CA2	MAG	October 2018	NA	27º51’05’’N	15º24’07’’W	Hqrw1	2.46421	228	92.4	0.19	91.45	765.07	Illumina MiSeq	PRJEB45291	ERR14693535	28.6343	171.46	84.37	15.01	9.65	4.63	0.75	0.39	0.061	0.001	0.0075	0.0075	0.006
		Spain	Mallorca	Es Trenc	ES_CM	MAG	September 2018	NA	39º21‘03“N	3º00‘45“E	Hqrw1	2.22127	367	85.82	1.62	77.72	846.33	Illumina MiSeq	PRJEB45291	ERR10323220	30.3197	176.71	68.01	27.65	20.72	8.31	1.36	0.36	0.0609	0.002	0	0.0142	0
		Spain	Alicante	Santa Pola	ES_SP	MAG	May 2019	NA	38º11’05’’N	0º35’08’’W	Hqrw1	2.31595	368	84.93	0.1	84.43	216.31	Illumina MiSeq	PRJEB45291	ERR14693526	40.8093	217.06	76.47	40.01	60.11	12.23	2.08	0.04	0.024	0.005	0.02	0.0363	0.0075
		Israel	Eilat	Eilat	IL_EL3	MAG	September 2018	NA	29º33’29’’N	34º57’54’’E	Hqrw2	2.13986	384	80.83	1.06	75.53	278.24	Illumina MiSeq	PRJEB45291	ERR14693529	35.2047	191.7	68.38	37.1	41.56	11.04	1.91	0.25	0.0679	0.006	0	0.033	0
		Israel	Eilat	Eilat	IL_EL6	MAG	September 2018	NA	29º33’29’’N	34º57’54’’E	Hqrw2	2.2416	388	79.76	0.82	75.66	125.72	Illumina MiSeq	PRJEB45291	ERR14693530	34.3767	201.65	89.89	24.19	19.14	7.07	1.2964	0.42	0.0603	0.004	0.0168	0.0231	0.0063
		New Zealand	Marlborough	Grassmere Lake	LG_NZ	MAG	January 2019	NA	41º44’33’’S	174º08’35’’E	Hqrw1	1.65005	222	92.24	4.43	70.09	544.32	Illumina MiSeq	PRJEB45291	ERR10323221	37.4232	190.77	59.08	46.93	62.02	12.8	2.14	0.38	0.0674	0.005	0.0081	0.0251	0.0063
		South Africa	Western Cape	Velddrif	ZA_VC	MAG	January 2019	NA	32º44’03’’S	18º11’60’’E	Hqrw1	2.01022	200	80.47	0.8	76.47	162.78	Illumina MiSeq	PRJEB45291	ERR5981341	32.4284	196.76	78.32	27.47	13.02	6.84	1.2922	0.51	0.0606	0.0035	0	0.0075	0
		Argelia	Oum el Bouaghi	Oum el Bouaghi	DZ_AGR	MAG	January 2020	NA	35º53’13’’N	6º30’50’’E	Hqrw1	2.12682	226	81.01	0.05	80.76	678.39	Illumina MiSeq	PRJEB45291	ERR14693525	30.6968	180.53	106.39	7.43	10.99	0.71	0.17	0.67	0.0517	0.007	0.0096	0.0032	0.0064
		Argentina	La Pampa	Colorada Grande	AR_CG1	MAG	August 2019	NA	38º15’41’’S	63º45’02’’W	Hqrw1	2.11	364	80.54	0	80.54	658.58	Illumina MiSeq	PRJEB45291	ERR7916263	33.8107	196.05	119.49	6.49	13.9	1.43	0.14	0.55	0.0548	0	0	0.0027	0
		Argentina	La Pampa	Colorada Chica	AR_CCH1	MAG	August 2019	NA	38º22’51’’S	63º25’41’’W	Hqrw3	2.35147	510	78.82	0.87	74.47	530.98	Illumina MiSeq	PRJEB45291	ERR7916264	34.3438	189.27	113.28	11.14	27.49	1.44	0.25	0.49	0.0562	0	0.0101	0.0028	0.009
		Australia	Victoria	Tyrell Lake	C23T	Isolate	March 2002	NA	35º18’60’’S	142º46’60’’E	Hqrw4	3.26048	4	100	0	100	NA	NA	NA	GCF_000237865.1	ND	ND	ND	ND	ND	ND	ND	ND	ND	ND	ND	ND	ND
		Turkey	Konya	Tuz Lake	TR_TUZ1	MAG	June 2019	NA	38º76’27’’ N	33º34’86’’ E	Hqrw1	1.85047	261	82.43	2.55	69.68	72.8309	Illumina MiSeq	PRJEB45291	ERR14693527	34.4972	199.49	117.32	8.75	15.05	3.38	0.2586	0.59	0.0541	0.076	0	0.0029	0
		Turkey	Konya	Tuz Lake	TR_TUZ2	MAG	June 2019	NA	38º76’27’’ N	33º34’86’’ E	Hqrw1	3.67586	674	91	3.96	71.2	364.47	Illumina MiSeq	PRJEB45291	ERR14693528	ND	ND	ND	ND	ND	ND	ND	ND	ND	ND	ND	ND	ND
		USA	Utah	Great Salt Lake	US_CM	MAG	July 2019	NA	40º41’13’’N	112º22’33’’W	Hqrw1	2.22108	409	75.73	0.22	74.63	424	Illumina MiSeq	PRJEB45291	ERR14693536	37.5119	188.56	106.1	17.78	51.4	10.68	0.21	0.23	0.0597	0.086	0.0063	0.0059	0.0006
		South Africa	Bloemfontein	Soutpan	ZA_SC	MAG	April 2023	NA	28°45'22"S	26°03'21"E	Hqrw1	2.50406	163	79.56	0.14	78.86	70.63	Illumina MiSeq	PRJEB45291	ERR14693883	25.7732	146.995	95.8103	1.95082	11.7642	0.433185	0.33921	0.427392	0.0035784	0	0.0020732	0.0057368	0
		South Africa	Bergpan	Bergpan	ZA_BC	MAG	April 2023	NA	30°26'37"S	20°28'37"E	Hqrw1	3.12476	261	92.47	1.69	84.02	145.38	Illumina MiSeq	PRJEB45291	ERR14693882	30.9811	178.251	50.9956	39.1573	27.7105	8.85063	4.44843	0.384195	0.011865	0	0	0.00133	0

## Sheet: Supp. Table S2
Supplementary Table S2: Functional annotation of non-redundant genes of the pangenome of Hqr. walsbyi based on TrEMBL database.
OG_ID	Category	Genomovar_specific	Location_specific	Uniprot_ID	Percent_Match	Alignment_Length	Query_Length	Subject_Length	Long_Gene_Name	Short_Gene_Name	Annotations
OG_08744	Specific	Hqrw1	Mesocosms	A0A371LSL2_9EURY	85	160	162	449	Transposase	C5C07_19605	n/a
OG_10743	Specific	Hqrw1	Mesocosms	n/a	n/a	n/a	n/a	n/a	Hypothetical Gene	n/a	n/a
OG_02572	Specific	Hqrw1	Mesocosms	Q18FC3_HALWD	99.8	412	413	412	IS1341-type transposase	HQ_3237A	K07496
OG_07783	Specific	Hqrw1	Mesocosms	A0A2B7GXI3_9EURY	73.1	193	188	445	Transposase	CP556_14660	n/a
OG_09411	Specific	Hqrw1	Mesocosms	n/a	n/a	n/a	147	n/a	Hypothetical Gene	n/a	n/a
OG_09909	Specific	Hqrw1	Mesocosms	n/a	n/a	n/a	137	n/a	Hypothetical Gene	n/a	n/a
OG_07729	Specific	Hqrw1	Mesocosms	n/a	n/a	n/a	190	n/a	Hypothetical Gene	n/a	n/a
OG_00445	Specific	Hqrw1	Mesocosms	n/a	n/a	n/a	n/a	n/a	Hypothetical Gene	n/a	n/a
OG_07262	Specific	Hqrw1	Mesocosms	Q18I02_HALWD	99.5	206	206	861	P-type transport ATPase (Probable substrate zinc/cadmium)	cadA	K01534
OG_04036	Specific	Hqrw1	Mesocosms	A0A520KQG6_9EURY	83.6	329	331	446	Transposase	EF811_00285	n/a
OG_00334	Specific	Hqrw1	Mesocosms	G0LI53_HALWC	98.9	94	111	94	Translation initiation factor 1A	tif1A2	K03236
OG_03271	Specific	Hqrw1	Mesocosms	Q18F94_HALWD	99.7	369	370	369	XerC/D-like integrase	HQ_3267A	n/a
OG_00772	Specific	Hqrw1	Mesocosms	n/a	n/a	n/a	n/a	n/a	Hypothetical Gene	n/a	n/a
OG_00389	Specific	Hqrw1	Mesocosms	Q18IQ7_HALWD	100	109	110	109	Small CPxCG-related zinc finger protein	HQ_1984A	K07068
OG_02826	Specific	Hqrw1	Mesocosms	Q18IQ6_HALWD	100	397	398	397	Acetyl-CoA C-acyltransferase	acaB3	K00632
OG_02760	Specific	Hqrw1	Mesocosms	Q18IQ5_HALWD	100	401	402	401	Major facilitator superfamily transport protein	HQ_1986A	n/a
OG_09368	Specific	Hqrw1	Mesocosms	U1MNR2_9EURY	84.4	147	148	147	Cupin domain protein	J07HQW1_01538	n/a
OG_01824	Specific	Hqrw1	Mesocosms	Q18IQ3_HALWD	100	417	471	417	Family 3 CoA transferase	HQ_1988A	n/a
OG_02857	Specific	Hqrw1	Mesocosms	Q18IQ2_HALWD	100	395	396	395	ABC-type transport system ATP-binding protein (Probable substrate sugar)	HQ_1989A	K10112
OG_04727	Specific	Hqrw1	Mesocosms	Q18IQ1_HALWD	100	299	300	299	ABC-type transport system permease protein (Probable substrate sugar)	HQ_1990A	K02026
OG_04230	Specific	Hqrw1	Mesocosms	Q18IQ0_HALWD	100	321	322	321	ABC-type transport system permease protein (Probable substrate sugar)	HQ_1991A	K02025
OG_03671	Specific	Hqrw1	Mesocosms	A0A256H902_9EURY	76.9	347	348	347	Transcription initiation factor IIB	DJ82_06630	n/a
OG_09132	Specific	Hqrw1	Mesocosms	Q18IS5_HALWD	100	150	153	150	Peroxiredoxin	bcp1	K03564
OG_06363	Specific	Hqrw1	Mesocosms	A0A256ITG5_9EURY	68.4	234	235	234	ABC transporter domain-containing protein	DJ83_12555	n/a
OG_05742	Specific	Hqrw1	Mesocosms	A0A256IST3_9EURY	70.4	257	259	258	ABC transporter domain-containing protein	DJ83_12550	n/a
OG_04969	Specific	Hqrw1	Mesocosms	n/a	n/a	n/a	n/a	n/a	Hypothetical Gene	n/a	n/a
OG_04182	Specific	Hqrw1	Mesocosms	A0A4U7CHQ8_9EURY	75.7	317	324	336	Branched-chain amino acid ABC transporter permease	EXE41_15090	n/a
OG_02574	Specific	Hqrw1	Mesocosms	A0A256ITW0_9EURY	70.7	403	413	455	Peripla_BP_6 domain-containing protein	DJ83_12535	n/a
OG_01920	Specific	Hqrw1	Mesocosms	V4XWM2_9ARCH	74.1	460	462	462	FAD/FMN-containing dehydrogenase	A07HR60_00077	n/a
OG_05426	Specific	Hqrw1	Mesocosms	A0A518SCZ5_9EURY	67.4	270	271	270	DUF1819 family protein	FQU85_09835	n/a
OG_07730	Specific	Hqrw1	Mesocosms	n/a	n/a	n/a	n/a	n/a	Hypothetical Gene	n/a	n/a
OG_00226	Specific	Hqrw1	Mesocosms	n/a	n/a	n/a	n/a	n/a	Hypothetical Gene	n/a	n/a
OG_01010	Specific	Hqrw1	Mesocosms	Q18HY4_HALWD	100	585	586	585	Iron-sulfur (2Fe-2S) domain protein	HQ_2271A	n/a
OG_01945	Specific	Hqrw1	Mesocosms	A5YST6_9EURY	99.3	458	459	458	Glycerol-3-phosphate-binding protein	n/a	n/a
OG_02396	Specific	Hqrw1	Mesocosms	A0A256J7E7_9EURY	95.3	424	425	424	IS4 family transposase	DJ71_22700	n/a
OG_10694	Specific	Hqrw1	Mesocosms	M0JU83_9EURY	51.4	776	616	780	PAS/PAC sensor signal transduction histidine kinase	C436_16165	n/a
OG_00391	Specific	Hqrw1	Mesocosms	n/a	n/a	n/a	n/a	n/a	Hypothetical Gene	n/a	n/a
OG_01039	Specific	Hqrw1	Mesocosms	A0A498GAF4_9EURY	80.7	579	580	579	Thiamine pyrophosphate-binding protein	D3D01_18120	n/a
OG_04558	Specific	Hqrw1	Mesocosms	A0A5N1KYC2_9EURY	71.6	306	307	365	Gfo/Idh/MocA family oxidoreductase	Har1131_18805	n/a
OG_08164	Specific	Hqrw1	Mesocosms	n/a	n/a	n/a	178	n/a	Hypothetical Gene	n/a	n/a
OG_06757	Specific	Hqrw1	Mesocosms	n/a	n/a	n/a	n/a	n/a	Hypothetical Gene	n/a	n/a
OG_00083	Specific	Hqrw1	Mesocosms	n/a	n/a	n/a	116	n/a	Hypothetical Gene	n/a	n/a
OG_01825	Specific	Hqrw1	Mesocosms	A0A1H6SXM5_9EURY	57.1	469	471	467	HNH endonuclease	halTADL_0197	K07454
OG_06495	Specific	Hqrw1	Mesocosms	A0A518SCW7_9EURY	84.3	726	729	3266	DUF4011 domain-containing protein	FQU85_09900	n/a
OG_04816	Specific	Hqrw1	Mesocosms	n/a	n/a	n/a	296	n/a	Hypothetical Gene	n/a	n/a
OG_03251	Specific	Hqrw1	Mesocosms	n/a	n/a	n/a	915	n/a	Hypothetical Gene	n/a	n/a
OG_01662	Specific	Hqrw1	Mesocosms	A0A4V6RUE3_9EURY	79	844	1086	953	AAA family ATPase	D8Y22_05425	n/a
OG_01015	Specific	Hqrw1	Mesocosms	A0A2I8VQU6_9EURY	86	584	585	584	ATP-dependent helicase	C2R22_22260	n/a
OG_08704	Specific	Hqrw1	Mesocosms	M0DF07_9EURY	90.1	162	163	162	Transcriptional repressor NrdR	nrdR	n/a
OG_03893	Specific	Hqrw1	Mesocosms	M0DD63_9EURY	93.8	336	337	336	Ribonucleotide reductase	C472_15629	n/a
OG_03014	Specific	Hqrw1	Mesocosms	n/a	n/a	n/a	386	n/a	Hypothetical Gene	n/a	n/a
OG_09605	Specific	Hqrw1	Mesocosms	F7PHH6_9EURY	64.4	610	640	634	Small GTP-binding protein	HLRTI_001199	K04759
OG_10522	Specific	Hqrw1	Mesocosms	V4XVI4_9ARCH	92.7	124	125	151	30S ribosomal protein S19e	rps19e	n/a
OG_02655	Specific	Hqrw1	Mesocosms	U1N4L0_9EURY	96.8	407	408	407	Radical SAM additional 4Fe4S-binding domain protein	J07HQW1_01554	n/a
OG_00773	Specific	Hqrw1	Mesocosms	U1PH86_9EURY	95.1	102	103	102	RSAM-partnered protein, Htur_1727 family	J07HQW1_01555	n/a
OG_02196	Specific	Hqrw1	Mesocosms	A0A521CHD2_9EURY	85.8	1015	1000	1434	Ribonucleoside-diphosphate reductase	SAMN06264867_104158	n/a
OG_01481	Specific	Hqrw1	Mesocosms	n/a	n/a	n/a	n/a	n/a	Hypothetical Gene	n/a	n/a
OG_07621	Specific	Hqrw1	Mesocosms	n/a	n/a	n/a	n/a	n/a	Hypothetical Gene	n/a	n/a
OG_09976	Specific	Hqrw1	Mesocosms	n/a	n/a	n/a	n/a	n/a	Hypothetical Gene	n/a	n/a
OG_06843	Specific	Hqrw1	Mesocosms	n/a	n/a	n/a	219	n/a	Hypothetical Gene	n/a	n/a
OG_01216	Specific	Hqrw1	Mesocosms	n/a	n/a	n/a	552	n/a	Hypothetical Gene	n/a	n/a
OG_08333	Specific	Hqrw1	Mesocosms	M0DKW7_9EURY	91.2	171	173	176	Nicotinamide-nucleotide adenylyltransferase	C471_14887	n/a
OG_03824	Specific	Hqrw1	Mesocosms	Q18EM3_HALWD	95.9	339	340	339	GalE family epimerase/dehydratase	HQ_3509A	K01784
OG_01117	Specific	Hqrw1	Mesocosms	A0A345EIC6_9EURY	73.2	559	566	563	Histidine kinase domain-containing protein	DU484_18725	n/a
OG_09085	Specific	Hqrw1	Mesocosms	n/a	n/a	n/a	154	n/a	Hypothetical Gene	n/a	n/a
OG_03119	Specific	Hqrw1	Mesocosms	n/a	n/a	n/a	n/a	n/a	Hypothetical Gene	n/a	n/a
OG_07795	Specific	Hqrw1	Mesocosms	n/a	n/a	n/a	n/a	n/a	Hypothetical Gene	n/a	n/a
OG_04137	Specific	Hqrw1	Mesocosms	n/a	n/a	n/a	326	n/a	Hypothetical Gene	n/a	n/a
OG_02289	Specific	Hqrw1	Mesocosms	n/a	n/a	n/a	n/a	n/a	Hypothetical Gene	n/a	n/a
OG_07068	Specific	Hqrw1	Mesocosms	A0A1I3BL41_9EURY	81.7	208	212	658	Glycosidase	SAMN04488066_11359	n/a
OG_03057	Specific	Hqrw1	Mesocosms	n/a	n/a	n/a	384	n/a	Hypothetical Gene	n/a	n/a
OG_07445	Specific	Hqrw1	Mesocosms	n/a	n/a	n/a	200	n/a	Hypothetical Gene	n/a	n/a
OG_04505	Specific	Hqrw1	Mesocosms	A0A3A6Q5K7_9EURY	88.2	304	309	548	IS1634 family transposase	DP106_11230	n/a
OG_09548	Specific	Hqrw1	Mesocosms	n/a	n/a	n/a	n/a	n/a	Hypothetical Gene	n/a	n/a
OG_05095	Specific	Hqrw1	Mesocosms	V6DRV4_9EURY	65.4	748	792	1051	DEAD_2 domain-containing protein	Hbor_35780	n/a
OG_01827	Specific	Hqrw1	Mesocosms	n/a	n/a	n/a	471	n/a	Hypothetical Gene	n/a	n/a
OG_06813	Specific	Hqrw1	Mesocosms	A0A256IE76_9EURY	84.5	220	220	329	TIGR00268 family protein	DJ70_13520	n/a
OG_01232	Specific	Hqrw1	Mesocosms	A0A3S9LJF8_9EURY	81.2	553	549	664	DNA-binding protein MutS2	mutS2	K07456
OG_02746	Specific	Hqrw1	Mesocosms	A0A1H9AEQ8_9EURY	71	393	403	401	Acyl-CoA dehydrogenase	SAMN04489841_0431	n/a
OG_05427	Specific	Hqrw1	Mesocosms	A0A1I2VTJ8_9EURY	59.1	257	271	257	Transcriptional regulator, IclR family	SAMN04488063_3326	n/a
OG_08561	Specific	Hqrw1	Mesocosms	A5YSS3_9EURY	99.6	667	668	667	Predicted ATPase invovled in DNA repair	n/a	n/a
OG_00392	Specific	Hqrw1	Mesocosms	A0A2G1X6P6_9EURY	89	109	110	109	Non-histone chromosomal MC1 family protein	DJ68_04705	n/a
OG_00902	Specific	Hqrw1	Mesocosms	n/a	n/a	n/a	n/a	n/a	Hypothetical Gene	n/a	n/a
OG_06844	Specific	Hqrw1	Mesocosms	A0A256IIV8_9EURY	91.7	218	219	1824	ATPase	DJ70_08725	n/a
OG_00231	Specific	Hqrw1	Mesocosms	n/a	n/a	n/a	n/a	n/a	Hypothetical Gene	n/a	n/a
OG_04778	Specific	Hqrw1	Mesocosms	n/a	n/a	n/a	n/a	n/a	Hypothetical Gene	n/a	n/a
OG_10696	Specific	Hqrw1	Mesocosms	A0A256INF1_9EURY	82.6	92	121	92	Acylphosphatase	DJ70_04130	n/a
OG_02290	Specific	Hqrw1	Mesocosms	A0A4U7CQI6_9EURY	80.8	438	434	444	ABC transporter substrate-binding protein	EXE50_01305	n/a
OG_05519	Specific	Hqrw1	Mesocosms	A0A4U7CXJ4_9EURY	70.2	265	267	267	MarR family transcriptional regulator	EXE49_07835	n/a
OG_06686	Specific	Hqrw1	Mesocosms	n/a	n/a	n/a	224	n/a	Hypothetical Gene	n/a	n/a
OG_01365	Specific	Hqrw1	Mesocosms	n/a	n/a	n/a	528	n/a	Hypothetical Gene	n/a	n/a
OG_10088	Specific	Hqrw1	Mesocosms	A0A4U7DQE3_9EURY	54	124	134	130	DUF1648 domain-containing protein	EXE44_03505	n/a
OG_00492	Specific	Hqrw1	Mesocosms	n/a	n/a	n/a	n/a	n/a	Hypothetical Gene	n/a	n/a
OG_05244	Specific	Hqrw1	Mesocosms	C7NSI3_HALUD	91.3	277	278	277	AbiEi_1 domain-containing protein	Huta_2938	n/a
OG_01712	Specific	Hqrw1	Mesocosms	G0LLK3_HALWC	95.6	409	482	1102	Dolichyl-monophosphooligosaccharide--protein glycotransferase AglB	aglB	K21306
OG_01713	Specific	Hqrw1	Mesocosms	V4Y049_9ARCH	80.7	481	482	468	CCA-adding enzyme	cca	n/a
OG_08165	Specific	Hqrw1	Mesocosms	Q18I77_HALWD	99.4	177	178	177	HTH domain protein	HQ_2174A	n/a
OG_07011	Specific	Hqrw1	Mesocosms	n/a	n/a	n/a	n/a	n/a	Hypothetical Gene	n/a	n/a
OG_00836	Specific	Hqrw1	Mesocosms	Q18II5_HALWD	97.8	91	102	92	Small CPxCG-related zinc finger protein	HQ_2060A	n/a
OG_08747	Specific	Hqrw1	Mesocosms	n/a	n/a	n/a	n/a	n/a	Hypothetical Gene	n/a	n/a
OG_07894	Specific	Hqrw1	Mesocosms	n/a	n/a	n/a	n/a	n/a	Hypothetical Gene	n/a	n/a
OG_06971	Specific	Hqrw1	Mesocosms	n/a	n/a	n/a	n/a	n/a	Hypothetical Gene	n/a	n/a
OG_08166	Specific	Hqrw1	Mesocosms	n/a	n/a	n/a	n/a	n/a	Hypothetical Gene	n/a	n/a
OG_02607	Specific	Hqrw1	Mesocosms	Q18ID3_HALWD	98.8	410	411	410	Ig-like domain-containing protein	HQ_2112A	n/a
OG_06192	Specific	Hqrw1	Mesocosms	n/a	n/a	n/a	n/a	n/a	Hypothetical Gene	n/a	n/a
OG_01511	Specific	Hqrw1	Mesocosms	n/a	n/a	n/a	505	n/a	Hypothetical Gene	n/a	n/a
OG_06258	Specific	Hqrw1	Mesocosms	A0A4V6E9F6_9EURY	76.5	238	239	238	SDR family NAD(P)-dependent oxidoreductase	EXE53_06760	n/a
OG_09501	Specific	Hqrw1	Mesocosms	n/a	n/a	n/a	n/a	n/a	Hypothetical Gene	n/a	n/a
OG_09688	Specific	Hqrw1	Mesocosms	n/a	n/a	n/a	n/a	n/a	Hypothetical Gene	n/a	n/a
OG_08167	Specific	Hqrw1	Mesocosms	n/a	n/a	n/a	n/a	n/a	Hypothetical Gene	n/a	n/a
OG_02786	Specific	Hqrw1	Mesocosms	Q18FU4_HALWD	100	400	401	400	PQQ repeat protein	HQ_3060A	n/a
OG_09226	Specific	Hqrw1	Mesocosms	n/a	n/a	n/a	n/a	n/a	Hypothetical Gene	n/a	n/a
OG_03617	Specific	Hqrw1	Mesocosms	A0A521AFU9_9EURY	73	897	896	897	DNA double-strand break repair Rad50 ATPase	rad50	n/a
OG_02334	Specific	Hqrw1	Mesocosms	A0A370IQP8_9EURY	55.9	367	430	368	Site-specific integrase	DWB78_01695	n/a
OG_00838	Specific	Hqrw1	Mesocosms	n/a	n/a	n/a	n/a	n/a	Hypothetical Gene	n/a	n/a
OG_02787	Specific	Hqrw1	Mesocosms	Q18H95_HALWD	99.8	400	401	400	IS1341-type transposase	HQ_2536A	n/a
OG_10126	Specific	Hqrw1	Mesocosms	n/a	n/a	n/a	n/a	n/a	Hypothetical Gene	n/a	n/a
OG_05824	Specific	Hqrw1	Mesocosms	A0A0K1YB93_9EURY	100	255	256	255	TetR family transcription regulator	n/a	n/a
OG_10023	Specific	Hqrw1	Mesocosms	n/a	n/a	n/a	n/a	n/a	Hypothetical Gene	n/a	n/a
OG_03649	Specific	Hqrw1	Mesocosms	A0A2A2FHM1_9EURY	81.7	349	349	400	Glucose-1-phosphate thymidylyltransferase	CK500_08040	n/a
OG_02979	Specific	Hqrw1	Mesocosms	A0A498FQV3_9EURY	75.5	392	388	445	Phosphoglucosamine mutase	glmM	n/a
OG_05113	Specific	Hqrw1	Mesocosms	A0A498G4D6_9EURY	84.4	225	283	225	Phosphate ABC transporter ATP-binding protein	D3D01_20530	n/a
OG_05114	Specific	Hqrw1	Mesocosms	A0A498G820_9EURY	94.3	282	283	282	ABC transporter permease	D3D01_20535	n/a
OG_02364	Specific	Hqrw1	Mesocosms	A0A3A6Q7X2_9EURY	80.2	425	427	427	ORC1-type DNA replication protein	DP106_14305	n/a
OG_09549	Specific	Hqrw1	Mesocosms	n/a	n/a	n/a	144	n/a	Hypothetical Gene	n/a	n/a
OG_05059	Specific	Hqrw1	Mesocosms	n/a	n/a	n/a	286	n/a	Hypothetical Gene	n/a	n/a
OG_06099	Specific	Hqrw1	Mesocosms	n/a	n/a	n/a	245	n/a	Hypothetical Gene	n/a	n/a
OG_02947	Specific	Hqrw1	Mesocosms	n/a	n/a	n/a	n/a	n/a	Hypothetical Gene	n/a	n/a
OG_00335	Specific	Hqrw1	Mesocosms	n/a	n/a	n/a	111	n/a	Hypothetical Gene	n/a	n/a
OG_06506	Specific	Hqrw1	Mesocosms	n/a	n/a	n/a	n/a	n/a	Hypothetical Gene	n/a	n/a
OG_10331	Specific	Hqrw1	Mesocosms	n/a	n/a	n/a	129	n/a	Hypothetical Gene	n/a	n/a
OG_01310	Specific	Hqrw1	Mesocosms	n/a	n/a	n/a	536	n/a	Hypothetical Gene	n/a	n/a
OG_01195	Specific	Hqrw1	Mesocosms	n/a	n/a	n/a	2234	n/a	Hypothetical Gene	n/a	n/a
OG_00903	Specific	Hqrw1	Mesocosms	n/a	n/a	n/a	101	n/a	Hypothetical Gene	n/a	n/a
OG_00616	Specific	Hqrw1	Mesocosms	n/a	n/a	n/a	106	n/a	Hypothetical Gene	n/a	n/a
OG_05851	Specific	Hqrw1	Mesocosms	M0E4I8_9EURY	65.5	258	255	258	Aldo/keto reductase	C471_01850	n/a
OG_04730	Specific	Hqrw1	Mesocosms	A0A3N6M135_9EURY	64.5	287	300	296	Sugar ABC transporter permease	EA473_07775	n/a
OG_02153	Specific	Hqrw1	Mesocosms	n/a	n/a	n/a	n/a	n/a	Hypothetical Gene	n/a	n/a
OG_04873	Specific	Hqrw1	Mesocosms	A0A256KB07_9EURY	64.7	785	807	791	Glycoside hydrolase family 31 protein	DJ77_01280	K01811
OG_03156	Specific	Hqrw1	Mesocosms	A0A1D2QH22_9EURY	58	367	377	386	Sugar ABC transporter ATP-binding protein	BG842_23040	n/a
OG_03098	Specific	Hqrw1	Mesocosms	A0A285NSK5_9EURY	55	367	381	366	Sorbitol ABC transporter ATP-binding protein /mannitol ABC transporter ATP-binding protein	SAMN06269185_1745	n/a
OG_04266	Specific	Hqrw1	Mesocosms	A0A3N6MLU0_9EURY	59.3	297	320	304	Carbohydrate ABC transporter permease	EA473_07770	n/a
OG_02211	Specific	Hqrw1	Mesocosms	Q18FC7_HALWD	99.3	439	440	439	IS1341-type transposase	HQ_3233A	K07496
OG_00905	Specific	Hqrw1	Mesocosms	n/a	n/a	n/a	101	n/a	Hypothetical Gene	n/a	n/a
OG_09866	Specific	Hqrw1	Mesocosms	n/a	n/a	n/a	138	n/a	Hypothetical Gene	n/a	n/a
OG_01075	Specific	Hqrw1	Mesocosms	n/a	n/a	n/a	n/a	n/a	Hypothetical Gene	n/a	n/a
OG_09502	Specific	Hqrw1	Mesocosms	n/a	n/a	n/a	145	n/a	Hypothetical Gene	n/a	n/a
OG_06559	Specific	Hqrw1	Mesocosms	n/a	n/a	n/a	n/a	n/a	Hypothetical Gene	n/a	n/a
OG_07622	Specific	Hqrw1	Mesocosms	n/a	n/a	n/a	n/a	n/a	Hypothetical Gene	n/a	n/a
OG_10024	Specific	Hqrw1	Mesocosms	n/a	n/a	n/a	135	n/a	Hypothetical Gene	n/a	n/a
OG_10089	Specific	Hqrw1	Mesocosms	n/a	n/a	n/a	134	n/a	Hypothetical Gene	n/a	n/a
OG_03445	Specific	Hqrw1	Mesocosms	n/a	n/a	n/a	n/a	n/a	Hypothetical Gene	n/a	n/a
OG_05245	Specific	Hqrw1	Mesocosms	n/a	n/a	n/a	278	n/a	Hypothetical Gene	n/a	n/a
OG_01409	Specific	Hqrw1	Mesocosms	Q18JT0_HALWD	57.6	528	521	522	Probable secreted glycoprotein	HQ_1596A	n/a
OG_03043	Specific	Hqrw1	Mesocosms	Q18JT1_HALWD	75	384	385	384	Peptidase S26 domain protein	HQ_1595A	K13280
OG_05670	Specific	Hqrw1	Mesocosms	n/a	n/a	n/a	n/a	n/a	Hypothetical Gene	n/a	n/a
OG_03044	Specific	Hqrw1	Mesocosms	Q18JT1_HALWD	99.2	384	385	384	Peptidase S26 domain protein	HQ_1595A	K13280
OG_01393	Specific	Hqrw1	Mesocosms	Q18JT0_HALWD	93.7	522	523	522	Probable secreted glycoprotein	HQ_1596A	n/a
OG_00495	Specific	Hqrw1	Mesocosms	n/a	n/a	n/a	n/a	n/a	Hypothetical Gene	n/a	n/a
OG_01000	Specific	Hqrw1	Mesocosms	A0A1H6IZI8_9EURY	84	588	587	588	McrBC 5-methylcytosine restriction system component	SAMN05192561_10586	n/a
OG_05725	Specific	Hqrw1	Mesocosms	n/a	n/a	n/a	n/a	n/a	Hypothetical Gene	n/a	n/a
OG_09551	Specific	Hqrw1	Mesocosms	n/a	n/a	n/a	144	n/a	Hypothetical Gene	n/a	n/a
OG_07069	Specific	Hqrw1	Mesocosms	n/a	n/a	n/a	212	n/a	Hypothetical Gene	n/a	n/a
OG_05564	Specific	Hqrw1	Mesocosms	n/a	n/a	n/a	n/a	n/a	Hypothetical Gene	n/a	n/a
OG_04282	Specific	Hqrw1	Mesocosms	A0A1H3P5T3_9EURY	85.2	310	319	314	dTDP-glucose 4,6-dehydratase	SAMN05216564_1203	n/a
OG_04970	Specific	Hqrw1	Mesocosms	A0A4U7EIF6_9EURY	84.8	283	289	288	UTP--glucose-1-phosphate uridylyltransferase	galU	n/a
OG_05521	Specific	Hqrw1	Mesocosms	n/a	n/a	n/a	n/a	n/a	Hypothetical Gene	n/a	n/a
OG_03710	Specific	Hqrw1	Mesocosms	n/a	n/a	n/a	n/a	n/a	Hypothetical Gene	n/a	n/a
OG_07348	Specific	Hqrw1	Mesocosms	n/a	n/a	n/a	n/a	n/a	Hypothetical Gene	n/a	n/a
OG_07896	Specific	Hqrw1	Mesocosms	n/a	n/a	n/a	185	n/a	Hypothetical Gene	n/a	n/a
OG_00617	Specific	Hqrw1	Mesocosms	n/a	n/a	n/a	n/a	n/a	Hypothetical Gene	n/a	n/a
OG_10487	Specific	Hqrw1	Mesocosms	n/a	n/a	n/a	126	n/a	Hypothetical Gene	n/a	n/a
OG_07383	Specific	Hqrw1	Mesocosms	n/a	n/a	n/a	704	n/a	Hypothetical Gene	n/a	n/a
OG_01590	Specific	Hqrw1	Mesocosms	n/a	n/a	n/a	496	n/a	Hypothetical Gene	n/a	n/a
OG_06654	Specific	Hqrw1	Mesocosms	n/a	n/a	n/a	225	n/a	Hypothetical Gene	n/a	n/a
OG_05649	Specific	Hqrw1	Mesocosms	n/a	n/a	n/a	n/a	n/a	Hypothetical Gene	n/a	n/a
OG_10606	Specific	Hqrw1	Mesocosms	n/a	n/a	n/a	123	n/a	Hypothetical Gene	n/a	n/a
OG_02018	Specific	Hqrw1	Mesocosms	M0AU33_NATA1	60.4	1047	1024	1045	Vitamin B12-dependent ribonucleotide reductase	C481_10012	n/a
OG_07385	Specific	Hqrw1	Mesocosms	n/a	n/a	n/a	202	n/a	Hypothetical Gene	n/a	n/a
OG_06845	Specific	Hqrw1	Mesocosms	n/a	n/a	n/a	n/a	n/a	Hypothetical Gene	n/a	n/a
OG_08371	Specific	Hqrw1	Mesocosms	n/a	n/a	n/a	172	n/a	Hypothetical Gene	n/a	n/a
OG_08084	Specific	Hqrw1	Mesocosms	n/a	n/a	n/a	n/a	n/a	Hypothetical Gene	n/a	n/a
OG_01854	Specific	Hqrw1	Mesocosms	n/a	n/a	n/a	469	n/a	Hypothetical Gene	n/a	n/a
OG_10375	Specific	Hqrw1	Mesocosms	n/a	n/a	n/a	128	n/a	Hypothetical Gene	n/a	n/a
OG_03539	Specific	Hqrw1	Mesocosms	n/a	n/a	n/a	355	n/a	Hypothetical Gene	n/a	n/a
OG_07563	Specific	Hqrw1	Mesocosms	n/a	n/a	n/a	196	n/a	Hypothetical Gene	n/a	n/a
OG_03788	Specific	Hqrw1	Mesocosms	n/a	n/a	n/a	342	n/a	Hypothetical Gene	n/a	n/a
OG_10752	Specific	Hqrw1	Mesocosms	n/a	n/a	n/a	n/a	n/a	Hypothetical Gene	n/a	n/a
OG_10438	Specific	Hqrw1	Mesocosms	n/a	n/a	n/a	n/a	n/a	Hypothetical Gene	n/a	n/a
OG_07266	Specific	Hqrw1	Mesocosms	n/a	n/a	n/a	206	n/a	Hypothetical Gene	n/a	n/a
OG_07667	Specific	Hqrw1	Mesocosms	A0A1I4E6J6_9EURY	51.8	191	192	241	dCTP deaminase	dcd	n/a
OG_00280	Specific	Hqrw1	Mesocosms	n/a	n/a	n/a	112	n/a	Hypothetical Gene	n/a	n/a
OG_09454	Specific	Hqrw1	Mesocosms	n/a	n/a	n/a	146	n/a	Hypothetical Gene	n/a	n/a
OG_05316	Specific	Hqrw1	Mesocosms	n/a	n/a	n/a	275	n/a	Hypothetical Gene	n/a	n/a
OG_01828	Specific	Hqrw1	Mesocosms	n/a	n/a	n/a	1051	n/a	Hypothetical Gene	n/a	n/a
OG_02487	Specific	Hqrw1	Mesocosms	n/a	n/a	n/a	419	n/a	Hypothetical Gene	n/a	n/a
OG_08204	Specific	Hqrw1	Mesocosms	n/a	n/a	n/a	177	n/a	Hypothetical Gene	n/a	n/a
OG_10698	Specific	Hqrw1	Mesocosms	n/a	n/a	n/a	121	n/a	Hypothetical Gene	n/a	n/a
OG_02551	Specific	Hqrw1	Mesocosms	n/a	n/a	n/a	966	n/a	Hypothetical Gene	n/a	n/a
OG_08409	Specific	Hqrw1	Mesocosms	n/a	n/a	n/a	n/a	n/a	Hypothetical Gene	n/a	n/a
OG_02195	Specific	Hqrw1	Mesocosms	n/a	n/a	n/a	1940	n/a	Hypothetical Gene	n/a	n/a
OG_07265	Specific	Hqrw1	Mesocosms	n/a	n/a	n/a	206	n/a	Hypothetical Gene	n/a	n/a
OG_02950	Specific	Hqrw1	Mesocosms	n/a	n/a	n/a	938	n/a	Hypothetical Gene	n/a	n/a
OG_02276	Specific	Hqrw1	Mesocosms	n/a	n/a	n/a	n/a	n/a	Hypothetical Gene	n/a	n/a
OG_01161	Specific	Hqrw1	Mesocosms	n/a	n/a	n/a	561	n/a	Hypothetical Gene	n/a	n/a
OG_02028	Specific	Hqrw1	Mesocosms	n/a	n/a	n/a	453	n/a	Hypothetical Gene	n/a	n/a
OG_10332	Specific	Hqrw1	Mesocosms	n/a	n/a	n/a	129	n/a	Hypothetical Gene	n/a	n/a
OG_09630	Specific	Hqrw1	Mesocosms	n/a	n/a	n/a	142	n/a	Hypothetical Gene	n/a	n/a
OG_00447	Specific	Hqrw1	Mesocosms	n/a	n/a	n/a	109	n/a	Hypothetical Gene	n/a	n/a
OG_06171	Specific	Hqrw1	Mesocosms	n/a	n/a	n/a	n/a	n/a	Hypothetical Gene	n/a	n/a
OG_00721	Specific	Hqrw1	Mesocosms	n/a	n/a	n/a	104	n/a	Hypothetical Gene	n/a	n/a
OG_08194	Specific	Hqrw1	Mesocosms	n/a	n/a	n/a	1277	n/a	Hypothetical Gene	n/a	n/a
OG_10699	Specific	Hqrw1	Mesocosms	n/a	n/a	n/a	121	n/a	Hypothetical Gene	n/a	n/a
OG_08558	Specific	Hqrw1	Mesocosms	n/a	n/a	n/a	167	n/a	Hypothetical Gene	n/a	n/a
OG_03711	Specific	Hqrw1	Mesocosms	n/a	n/a	n/a	346	n/a	Hypothetical Gene	n/a	n/a
OG_06688	Specific	Hqrw1	Mesocosms	n/a	n/a	n/a	224	n/a	Hypothetical Gene	n/a	n/a
OG_03471	Specific	Hqrw1	Mesocosms	n/a	n/a	n/a	358	n/a	Hypothetical Gene	n/a	n/a
OG_01073	Specific	Hqrw1	Mesocosms	n/a	n/a	n/a	1198	n/a	Hypothetical Gene	n/a	n/a
OG_01597	Specific	Hqrw1	Mesocosms	n/a	n/a	n/a	494	n/a	Hypothetical Gene	n/a	n/a
OG_09176	Specific	Hqrw1	Mesocosms	n/a	n/a	n/a	n/a	n/a	Hypothetical Gene	n/a	n/a
OG_01675	Specific	Hqrw1	Mesocosms	n/a	n/a	n/a	486	n/a	Hypothetical Gene	n/a	n/a
OG_03746	Specific	Hqrw1	Mesocosms	n/a	n/a	n/a	344	n/a	Hypothetical Gene	n/a	n/a
OG_00124	Specific	Hqrw1	Mesocosms	n/a	n/a	n/a	115	n/a	Hypothetical Gene	n/a	n/a
OG_06259	Specific	Hqrw1	Mesocosms	n/a	n/a	n/a	n/a	n/a	Hypothetical Gene	n/a	n/a
OG_09414	Specific	Hqrw1	Mesocosms	n/a	n/a	n/a	147	n/a	Hypothetical Gene	n/a	n/a
OG_04244	Specific	Hqrw1	Mesocosms	n/a	n/a	n/a	321	n/a	Hypothetical Gene	n/a	n/a
OG_04688	Specific	Hqrw1	Mesocosms	n/a	n/a	n/a	302	n/a	Hypothetical Gene	n/a	n/a
OG_07940	Specific	Hqrw1	Mesocosms	n/a	n/a	n/a	184	n/a	Hypothetical Gene	n/a	n/a
OG_05318	Specific	Hqrw1	Mesocosms	n/a	n/a	n/a	781	n/a	Hypothetical Gene	n/a	n/a
OG_00496	Specific	Hqrw1	Mesocosms	n/a	n/a	n/a	108	n/a	Hypothetical Gene	n/a	n/a
OG_06817	Specific	Hqrw1	Mesocosms	n/a	n/a	n/a	720	n/a	Hypothetical Gene	n/a	n/a
OG_00281	Specific	Hqrw1	Mesocosms	n/a	n/a	n/a	n/a	n/a	Hypothetical Gene	n/a	n/a
OG_10237	Specific	Hqrw1	Mesocosms	n/a	n/a	n/a	131	n/a	Hypothetical Gene	n/a	n/a
OG_05115	Specific	Hqrw1	Mesocosms	n/a	n/a	n/a	n/a	n/a	Hypothetical Gene	n/a	n/a
OG_04062	Specific	Hqrw1	Mesocosms	n/a	n/a	n/a	330	n/a	Hypothetical Gene	n/a	n/a
OG_03190	Specific	Hqrw1	Mesocosms	n/a	n/a	n/a	375	n/a	Hypothetical Gene	n/a	n/a
OG_05246	Specific	Hqrw1	Mesocosms	n/a	n/a	n/a	278	n/a	Hypothetical Gene	n/a	n/a
OG_00395	Specific	Hqrw1	Mesocosms	n/a	n/a	n/a	110	n/a	Hypothetical Gene	n/a	n/a
OG_01311	Specific	Hqrw1	Mesocosms	n/a	n/a	n/a	536	n/a	Hypothetical Gene	n/a	n/a
OG_02397	Specific	Hqrw1	Mesocosms	Q18FU2_HALWD	100	424	425	424	IS1341-type transposase	HQ_3062A	K07496
OG_10184	Specific	Hqrw1	Mesocosms	n/a	n/a	n/a	132	n/a	Hypothetical Gene	n/a	n/a
OG_06144	Specific	Hqrw1	Mesocosms	L9WIH1_9EURY	93.9	231	243	953	UvrD/REP helicase	C494_08687	n/a
OG_07897	Specific	Hqrw1	Mesocosms	n/a	n/a	n/a	185	n/a	Hypothetical Gene	n/a	n/a
OG_10440	Specific	Hqrw1	Mesocosms	U1MKW3_9EURY	97.6	126	127	126	Putative transcriptional regulators containing the CopG/Arc/MetJ DNA-binding domain protein	J07HQW1_00267	n/a
OG_09867	Specific	Hqrw1	Mesocosms	n/a	n/a	n/a	138	n/a	Hypothetical Gene	n/a	n/a
OG_07038	Specific	Hqrw1	Mesocosms	n/a	n/a	n/a	213	n/a	Hypothetical Gene	n/a	n/a
OG_00618	Specific	Hqrw1	Mesocosms	n/a	n/a	n/a	106	n/a	Hypothetical Gene	n/a	n/a
OG_10025	Specific	Hqrw1	Mesocosms	A0A495QQS3_9EURY	75.7	103	135	368	Transposase	BDK61_4370	n/a
OG_00497	Specific	Hqrw1	Mesocosms	n/a	n/a	n/a	108	n/a	Hypothetical Gene	n/a	n/a
OG_02417	Specific	Hqrw1	Mesocosms	n/a	n/a	n/a	n/a	n/a	Hypothetical Gene	n/a	n/a
OG_00906	Specific	Hqrw1	Mesocosms	n/a	n/a	n/a	101	n/a	Hypothetical Gene	n/a	n/a
OG_02061	Specific	Hqrw1	Mesocosms	M0CYN7_9EURY	56.7	460	451	456	MmgE/PrpD family protein	C475_06370	n/a
OG_01141	Specific	Hqrw1	Mesocosms	M0D7B0_9EURY	64.1	580	564	584	Extracellular solute-binding protein family 5	C475_00370	n/a
OG_03766	Specific	Hqrw1	Mesocosms	M0D4Z7_9EURY	73.4	342	343	342	Binding-protein-dependent transport systems inner membrane component	C475_00365	n/a
OG_04754	Specific	Hqrw1	Mesocosms	A0A4C2EJ92_9EURY	79.5	298	299	303	Cytochrome c550	dppCch3	n/a
OG_03254	Specific	Hqrw1	Mesocosms	M0D8T4_9EURY	72.4	369	371	391	Peptide ABC transporter ATPase	C475_00355	n/a
OG_03675	Specific	Hqrw1	Mesocosms	M0D6W0_9EURY	73	344	348	345	Peptide ABC transporter ATPase	C475_00350	n/a
OG_02827	Specific	Hqrw1	Mesocosms	n/a	n/a	n/a	n/a	n/a	Hypothetical Gene	n/a	n/a
OG_05925	Specific	Hqrw1	Mesocosms	A0A2R6FAQ4_9EURY	67.3	248	252	252	Cytoplasmic protein	BRC79_10075	n/a
OG_10376	Specific	Hqrw1	Mesocosms	A0A4U5JN02_9EURY	55.1	118	128	127	Probable glycine cleavage system H protein	gcvH	n/a
OG_05565	Specific	Hqrw1	Mesocosms	A0A2R6GR54_9EURY	55.9	279	266	281	Lipase	BRC88_00175	n/a
OG_06560	Specific	Hqrw1	Mesocosms	A0A2R6J5J5_9EURY	55.7	219	228	230	NAD(P)-dependent oxidoreductase	BRC93_04690	n/a
OG_06046	Specific	Hqrw1	Mesocosms	M1Y3K9_NATM8	52.2	230	247	231	Lipoate-protein ligase domain protein	lpl2	n/a
OG_05338	Specific	Hqrw1	Mesocosms	M1XQA0_NATM8	56.5	271	274	278	Peptidase M23 family protein	Nmlp_2111	n/a
OG_04138	Specific	Hqrw1	Mesocosms	Q18I62_HALWD	100	325	326	325	BASS family transport protein	HQ_2189A	K03453
OG_04644	Specific	Hqrw1	Mesocosms	Q18I60_HALWD	99.7	303	304	303	Acetamidase/formamidase family protein	HQ_2191A	K01426
OG_09731	Specific	Hqrw1	Mesocosms	A0A2R6LC66_9EURY	90.6	139	140	139	Ribonuclease VapC	vapC	n/a
OG_06758	Specific	Hqrw1	Mesocosms	n/a	n/a	n/a	n/a	n/a	Hypothetical Gene	n/a	n/a
OG_09034	Specific	Hqrw1	Mesocosms	n/a	n/a	n/a	n/a	n/a	Hypothetical Gene	n/a	n/a
OG_00907	Specific	Hqrw1	Mesocosms	n/a	n/a	n/a	101	n/a	Hypothetical Gene	n/a	n/a
OG_05006	Specific	Hqrw1	Mesocosms	n/a	n/a	n/a	797	n/a	Hypothetical Gene	n/a	n/a
OG_00450	Specific	Hqrw1	Mesocosms	n/a	n/a	n/a	109	n/a	Hypothetical Gene	n/a	n/a
OG_10816	Specific	Hqrw1	Mesocosms	n/a	n/a	n/a	n/a	n/a	Hypothetical Gene	n/a	n/a
OG_09631	Specific	Hqrw1	Mesocosms	n/a	n/a	n/a	n/a	n/a	Hypothetical Gene	n/a	n/a
OG_03767	Specific	Hqrw1	Mesocosms	A0A1V4C090_9EURY	89.8	342	343	342	AAA family ATPase	B4589_17075	n/a
OG_04731	Specific	Hqrw1	Mesocosms	A0A4V6E1D2_9EURY	79.7	296	300	298	UV DNA damage repair endonuclease UvsE	uvsE	n/a
OG_04240	Specific	Hqrw1	Mesocosms	n/a	n/a	n/a	849	n/a	Hypothetical Gene	n/a	n/a
OG_01290	Specific	Hqrw1	Mesocosms	n/a	n/a	n/a	n/a	n/a	Hypothetical Gene	n/a	n/a
OG_09227	Specific	Hqrw1	Mesocosms	n/a	n/a	n/a	151	n/a	Hypothetical Gene	n/a	n/a
OG_02761	Specific	Hqrw1	Mesocosms	A0A256IJE9_9EURY	94.7	399	402	401	ORC1-type DNA replication protein	DJ70_07835	n/a
OG_07822	Specific	Hqrw1	Mesocosms	A0A256IJD0_9EURY	99.5	186	187	186	TATA-box-binding protein	tbp	n/a
OG_09977	Specific	Hqrw1	Mesocosms	A0A518SCR0_9EURY	95.6	136	136	1239	BREX-1 system adenine-specific DNA-methyltransferase PglX	pglX	n/a
OG_10565	Specific	Hqrw1	Mesocosms	V6DNY6_9EURY	83.9	124	124	493	Putative signal peptide protein	znuA3	n/a
OG_06759	Specific	Hqrw1	Mesocosms	A0A4U7EPW6_9EURY	95	220	222	221	Cobalt-factor II C(20)-methyltransferase	EXE40_01785	n/a
OG_07696	Specific	Hqrw1	Mesocosms	A0A256IVA3_9EURY	97.9	190	191	190	Molybdenum cofactor biosynthesis protein MoaB	DJ78_09970	n/a
OG_02154	Specific	Hqrw1	Mesocosms	A0A4U7C3H8_9EURY	93	443	444	443	GTP-binding protein	EXE51_08610	n/a
OG_02688	Specific	Hqrw1	Mesocosms	A0A5N5U2Q1_9EURY	90.1	405	406	405	GTP-binding protein	DM867_11590	n/a
OG_09552	Specific	Hqrw1	Mesocosms	A0A4U7CCE6_9EURY	79	143	144	143	Putative nickel-responsive regulator	EXE52_08965	n/a
OG_10284	Specific	Hqrw1	Mesocosms	A0A554MUJ1_9EURY	86.7	128	130	129	CopG family transcriptional regulator	DP107_18155	n/a
OG_06221	Specific	Hqrw1	Mesocosms	n/a	n/a	n/a	n/a	n/a	Hypothetical Gene	n/a	n/a
OG_03693	Specific	Hqrw1	Mesocosms	A0A256IIA1_9EURY	91	346	347	346	D-arabinose dehydrogenase	DJ70_09465	n/a
OG_06338	Specific	Hqrw1	Mesocosms	V4XA91_9ARCH	58.7	235	236	234	Putative ICC-like phosphoesterase	A07HR67_00473	n/a
OG_06689	Specific	Hqrw1	Mesocosms	V4XRH5_9ARCH	68	219	224	220	DnaJ-class molecular chaperone with C-terminal Zn finger domain protein	A07HR67_00472	n/a
OG_00839	Specific	Hqrw1	Mesocosms	A0A3M9K6I6_9EURY	87.3	102	102	350	M42 family peptidase	Hrr1229_13370	n/a
OG_07292	Specific	Hqrw1	Mesocosms	V6DWB5_9EURY	86.7	203	205	203	Putative transcriptional regulator	C463_10865	n/a
OG_08708	Specific	Hqrw1	Mesocosms	n/a	n/a	n/a	n/a	n/a	Hypothetical Gene	n/a	n/a
OG_06975	Specific	Hqrw1	Mesocosms	A0A4U7CJW5_9EURY	93.9	214	215	214	RNase_H_2 domain-containing protein	EXE50_09355	n/a
OG_00564	Specific	Hqrw1	Mesocosms	n/a	n/a	n/a	n/a	n/a	Hypothetical Gene	n/a	n/a
OG_04532	Specific	Hqrw1	Mesocosms	n/a	n/a	n/a	n/a	n/a	Hypothetical Gene	n/a	n/a
OG_06317	Specific	Hqrw1	Mesocosms	A0A4U7ESM3_9EURY	87.4	736	737	1782	Intein-containing DNA polymerase II	EXE40_02875	n/a
OG_04590	Specific	Hqrw1	Mesocosms	A0A521AG64_9EURY	94.4	305	306	304	Fe-S cluster assembly ATP-binding protein	SAMN06264867_101127	n/a
OG_10285	Specific	Hqrw1	Mesocosms	n/a	n/a	n/a	n/a	n/a	Hypothetical Gene	n/a	n/a
OG_08205	Specific	Hqrw1	Mesocosms	n/a	n/a	n/a	n/a	n/a	Hypothetical Gene	n/a	n/a
OG_10607	Specific	Hqrw1	Mesocosms	n/a	n/a	n/a	n/a	n/a	Hypothetical Gene	n/a	n/a
OG_04318	Specific	Hqrw1	Mesocosms	V4XSP2_9ARCH	81.6	838	838	807	Putative exporters of the RND superfamily	A07HR67_02626	n/a
OG_04856	Specific	Hqrw1	Mesocosms	n/a	n/a	n/a	294	n/a	Hypothetical Gene	n/a	n/a
OG_03015	Specific	Hqrw1	Mesocosms	n/a	n/a	n/a	386	n/a	Hypothetical Gene	n/a	n/a
OG_07386	Specific	Hqrw1	Mesocosms	n/a	n/a	n/a	n/a	n/a	Hypothetical Gene	n/a	n/a
OG_09133	Specific	Hqrw1	Mesocosms	n/a	n/a	n/a	153	n/a	Hypothetical Gene	n/a	n/a
OG_02365	Specific	Hqrw1	Mesocosms	n/a	n/a	n/a	427	n/a	Hypothetical Gene	n/a	n/a
OG_08266	Specific	Hqrw1	Mesocosms	n/a	n/a	n/a	175	n/a	Hypothetical Gene	n/a	n/a
OG_09229	Specific	Hqrw1	Mesocosms	A0A2G1WI33_9EURY	86.1	144	151	150	UPF0201 protein DJ69_10000	DJ69_10000	n/a
OG_05825	Specific	Hqrw1	Mesocosms	V4XMJ3_9ARCH	75.4	203	256	203	UPF0200 protein A07HR67_01597	A07HR67_01597	n/a
OG_05726	Specific	Hqrw1	Mesocosms	n/a	n/a	n/a	n/a	n/a	Hypothetical Gene	n/a	n/a
OG_04619	Specific	Hqrw1	Mesocosms	n/a	n/a	n/a	305	n/a	Hypothetical Gene	n/a	n/a
OG_04158	Specific	Hqrw1	Mesocosms	n/a	n/a	n/a	325	n/a	Hypothetical Gene	n/a	n/a
OG_06470	Specific	Hqrw1	Mesocosms	n/a	n/a	n/a	231	n/a	Hypothetical Gene	n/a	n/a
OG_06471	Specific	Hqrw1	Mesocosms	n/a	n/a	n/a	231	n/a	Hypothetical Gene	n/a	n/a
OG_09418	Specific	Hqrw1	Mesocosms	n/a	n/a	n/a	147	n/a	Hypothetical Gene	n/a	n/a
OG_00908	Specific	Hqrw1	Mesocosms	V4XRJ9_9ARCH	94	100	101	100	NADH dehydrogenase subunit K	A07HR67_02175	n/a
OG_08588	Specific	Hqrw1	Mesocosms	n/a	n/a	n/a	166	n/a	Hypothetical Gene	n/a	n/a
OG_00284	Specific	Hqrw1	Mesocosms	M0DBM1_9EURY	78.9	109	112	111	Carboxymuconolactone decarboxylase	C472_15409	n/a
OG_07787	Specific	Hqrw1	Mesocosms	n/a	n/a	n/a	188	n/a	Hypothetical Gene	n/a	n/a
OG_06884	Specific	Hqrw1	Mesocosms	n/a	n/a	n/a	719	n/a	Hypothetical Gene	n/a	n/a
OG_10039	Specific	Hqrw1	Mesocosms	A0A544QPJ9_9EURY	93.6	612	631	612	Potassium transporter	EWF95_08770	n/a
OG_05828	Specific	Hqrw1	Mesocosms	n/a	n/a	n/a	755	n/a	Hypothetical Gene	n/a	n/a
OG_02263	Specific	Hqrw1	Mesocosms	M0JHL1_HALVA	89.4	433	436	435	Acetamidase/Formamidase	C437_08743	n/a
OG_10026	Specific	Hqrw1	Mesocosms	A0A329TA02_9EURY	89.5	133	135	134	DUF2073 domain-containing protein	DQW50_09450	n/a
OG_07012	Specific	Hqrw1	Mesocosms	A0A4V6EA82_9EURY	93.4	213	214	213	GTP-binding protein	EXE53_16585	n/a
OG_00396	Specific	Hqrw1	Mesocosms	n/a	n/a	n/a	110	n/a	Hypothetical Gene	n/a	n/a
OG_07498	Specific	Hqrw1	Mesocosms	A0A4U7F5N3_9EURY	86.3	197	198	197	Pyridoxal 5'-phosphate synthase subunit PdxT	pdxT	n/a
OG_06760	Specific	Hqrw1	Mesocosms	A0A256IP48_9EURY	62.4	221	222	221	Cytochrome C biogenesis protein	DJ70_03680	n/a
OG_10286	Specific	Hqrw1	Mesocosms	A0A1I3CNZ3_9EURY	72.7	128	130	180	Redoxin	SAMN04488066_12612	n/a
OG_09553	Specific	Hqrw1	Mesocosms	A0A256IE91_9EURY	92.3	143	144	143	Aldolase	DJ70_13940	n/a
OG_03948	Specific	Hqrw1	Mesocosms	A0A329T9Z3_9EURY	75.4	334	335	334	Histone deacetylase	DQW50_09400	n/a
OG_02617	Specific	Hqrw1	Mesocosms	n/a	n/a	n/a	962	n/a	Hypothetical Gene	n/a	n/a
OG_02928	Specific	Hqrw1	Mesocosms	n/a	n/a	n/a	940	n/a	Hypothetical Gene	n/a	n/a
OG_09632	Specific	Hqrw1	Mesocosms	n/a	n/a	n/a	142	n/a	Hypothetical Gene	n/a	n/a
OG_05445	Specific	Hqrw1	Mesocosms	n/a	n/a	n/a	270	n/a	Hypothetical Gene	n/a	n/a
OG_10090	Specific	Hqrw1	Mesocosms	n/a	n/a	n/a	134	n/a	Hypothetical Gene	n/a	n/a
OG_08207	Specific	Hqrw1	Mesocosms	n/a	n/a	n/a	177	n/a	Hypothetical Gene	n/a	n/a
OG_07866	Specific	Hqrw1	Mesocosms	n/a	n/a	n/a	186	n/a	Hypothetical Gene	n/a	n/a
OG_01995	Specific	Hqrw1	Mesocosms	n/a	n/a	n/a	456	n/a	Hypothetical Gene	n/a	n/a
OG_09912	Specific	Hqrw1	Mesocosms	n/a	n/a	n/a	137	n/a	Hypothetical Gene	n/a	n/a
OG_09330	Specific	Hqrw1	Mesocosms	n/a	n/a	n/a	149	n/a	Hypothetical Gene	n/a	n/a
OG_06365	Specific	Hqrw1	Mesocosms	M0E8R0_9EURY	90.2	234	235	234	ABC transporter	C464_16817	n/a
OG_05170	Specific	Hqrw1	Mesocosms	M0P8V8_9EURY	83.2	280	281	278	Sulfate-transporting ATPase	C468_04754	n/a
OG_02475	Specific	Hqrw1	Mesocosms	M0P9N9_9EURY	88.1	419	420	419	ABC transporter	C468_04759	n/a
OG_02799	Specific	Hqrw1	Mesocosms	A0A4U7DJ98_9EURY	87.7	399	400	398	Branched-chain amino acid ABC transporter permease	EXE44_11955	n/a
OG_03088	Specific	Hqrw1	Mesocosms	A0A410TL06_9EURY	77.8	383	382	383	MFS transporter	EKH57_01185	K02575
OG_01044	Specific	Hqrw1	Mesocosms	A0A3M9K2J5_9EURY	89.7	575	579	579	Hydantoinase B/oxoprolinase family protein	Hrr1229_05545	n/a
OG_08028	Specific	Hqrw1	Mesocosms	A0A4U7DKY4_9EURY	81.8	681	683	683	Hydantoinase/oxoprolinase family protein	EXE44_11970	n/a
OG_01495	Specific	Hqrw1	Mesocosms	M0E0X4_9EURY	64	1102	1103	1102	SMC domain-containing protein	C463_12267	n/a
OG_02366	Specific	Hqrw1	Mesocosms	A0A521DLS1_9EURY	78.4	426	427	426	NurA domain-containing protein	SAMN06264867_107114	n/a
OG_10472	Specific	Hqrw1	Mesocosms	A0A238XE72_HALVU	78.3	627	620	627	DUF87 domain-containing protein	SAMN06264855_11641	n/a
OG_02212	Specific	Hqrw1	Mesocosms	A0A1V4C7P4_9EURY	87.9	439	440	420	Transposase	B4589_15045	n/a
OG_03446	Specific	Hqrw1	Mesocosms	A0A256K7J6_9EURY	82	356	360	357	TrmB family transcriptional regulator	DJ77_07055	K23356
OG_04063	Specific	Hqrw1	Mesocosms	n/a	n/a	n/a	n/a	n/a	Hypothetical Gene	n/a	n/a
OG_08169	Specific	Hqrw1	Mesocosms	n/a	n/a	n/a	n/a	n/a	Hypothetical Gene	n/a	n/a
OG_01552	Specific	Hqrw1	Mesocosms	A0A256J7B1_9EURY	92.3	492	501	491	ABC transporter substrate-binding protein	DJ77_07075	n/a
OG_03922	Specific	Hqrw1	Mesocosms	A0A256K7B2_9EURY	93.1	334	336	335	ABC transporter permease	DJ77_07070	K02025
OG_03992	Specific	Hqrw1	Mesocosms	A0A256J739_9EURY	92.8	332	333	332	Sugar ABC transporter permease	DJ77_07065	n/a
OG_03191	Specific	Hqrw1	Mesocosms	A0A256K927_9EURY	90.9	374	375	374	ABC transporter ATP-binding protein	DJ77_07060	K10112
OG_03694	Specific	Hqrw1	Mesocosms	A0A2R6H0V6_9EURY	66	347	347	359	Peptidase	BRC96_02005	n/a
OG_05364	Specific	Hqrw1	Mesocosms	A0A345E1P0_9EURY	79.6	265	273	268	TrmB family transcriptional regulator	DU500_06450	K23356
OG_10701	Specific	Hqrw1	Mesocosms	n/a	n/a	n/a	n/a	n/a	Hypothetical Gene	n/a	n/a
OG_00498	Specific	Hqrw1	Mesocosms	n/a	n/a	n/a	n/a	n/a	Hypothetical Gene	n/a	n/a
OG_10702	Specific	Hqrw1	Mesocosms	A0A238WUA8_HALVU	93.5	123	121	123	Fe-S cluster biogenesis protein NfuA, 4Fe-4S-binding domain	SAMN06264855_11056	n/a
OG_10566	Specific	Hqrw1	Mesocosms	A0A4U7FAI7_9EURY	100	123	124	123	MarR family transcriptional regulator	EXE53_06010	n/a
OG_01149	Specific	Hqrw1	Mesocosms	B9LWA5_HALLT	93.6	562	563	562	Ribonucleoside-diphosphate reductase, alpha chain	Hlac_2944	K00525
OG_03724	Specific	Hqrw1	Mesocosms	M0DD63_9EURY	86.9	336	345	336	Ribonucleotide reductase	C472_15629	n/a
OG_08709	Specific	Hqrw1	Mesocosms	M0DF07_9EURY	79	162	163	162	Transcriptional repressor NrdR	nrdR	n/a
OG_07160	Specific	Hqrw1	Mesocosms	n/a	n/a	n/a	209	n/a	Hypothetical Gene	n/a	n/a
OG_05766	Specific	Hqrw1	Mesocosms	n/a	n/a	n/a	258	n/a	Hypothetical Gene	n/a	n/a
OG_01435	Specific	Hqrw1	Mesocosms	n/a	n/a	n/a	516	n/a	Hypothetical Gene	n/a	n/a
OG_06534	Specific	Hqrw1	Mesocosms	n/a	n/a	n/a	n/a	n/a	Hypothetical Gene	n/a	n/a
OG_09868	Specific	Hqrw1	Mesocosms	n/a	n/a	n/a	138	n/a	Hypothetical Gene	n/a	n/a
OG_10333	Specific	Hqrw1	Mesocosms	n/a	n/a	n/a	n/a	n/a	Hypothetical Gene	n/a	n/a
OG_09134	Specific	Hqrw1	Mesocosms	n/a	n/a	n/a	153	n/a	Hypothetical Gene	n/a	n/a
OG_00776	Specific	Hqrw1	Mesocosms	n/a	n/a	n/a	103	n/a	Hypothetical Gene	n/a	n/a
OG_10524	Specific	Hqrw1	Mesocosms	n/a	n/a	n/a	125	n/a	Hypothetical Gene	n/a	n/a
OG_00619	Specific	Hqrw1	Mesocosms	n/a	n/a	n/a	106	n/a	Hypothetical Gene	n/a	n/a
OG_10027	Specific	Hqrw1	Mesocosms	n/a	n/a	n/a	135	n/a	Hypothetical Gene	n/a	n/a
OG_00285	Specific	Hqrw1	Mesocosms	n/a	n/a	n/a	112	n/a	Hypothetical Gene	n/a	n/a
OG_06173	Specific	Hqrw1	Mesocosms	A0A1H6ITP5_9EURY	85.7	244	242	258	Amino acid/amide ABC transporter ATP-binding protein 2, HAAT family	SAMN05192561_104116	n/a
OG_05999	Specific	Hqrw1	Mesocosms	A0A1H6IYV7_9EURY	87.8	246	249	250	Amino acid/amide ABC transporter ATP-binding protein 1, HAAT family	SAMN05192561_104117	n/a
OG_03747	Specific	Hqrw1	Mesocosms	A0A329TG19_9EURY	85.7	343	344	343	Branched-chain amino acid ABC transporter permease	DQW50_00560	n/a
OG_04779	Specific	Hqrw1	Mesocosms	A0A1H3EKF1_9EURY	90.9	297	298	297	Amino acid/amide ABC transporter membrane protein 1, HAAT family	SAMN05216564_101483	n/a
OG_02398	Specific	Hqrw1	Mesocosms	A0A329TDX2_9EURY	86.4	391	425	481	Branched-chain amino acid ABC substrate-binding protein	DQW50_00550	n/a
OG_01829	Specific	Hqrw1	Mesocosms	A0A256IFK7_9EURY	90	468	471	470	Aspartate aminotransferase family protein	DJ73_03095	n/a
OG_08296	Specific	Hqrw1	Mesocosms	W0K3D0_9EURY	86.8	167	174	173	Transcriptional regulator	HALDL1_00125	n/a
OG_01976	Specific	Hqrw1	Mesocosms	A0A256K4P2_9EURY	76.7	442	457	457	Glycoside hydrolase 68 family protein	DJ77_07050	n/a
OG_08833	Specific	Hqrw1	Mesocosms	V4XXW5_9ARCH	73.7	156	160	159	Universal stress protein UspA related nucleotide-binding protein	A07HR67_01815	n/a
OG_07183	Specific	Hqrw1	Mesocosms	V4XTF5_9ARCH	81.7	704	710	705	Beta-fructosidases (Levanase/invertase)	A07HR67_01814	n/a
OG_01183	Specific	Hqrw1	Mesocosms	A0A498EUG5_9EURY	82.9	556	558	557	Alpha-glucosidase	DVK06_00430	n/a
OG_00040	Specific	Hqrw1	Mesocosms	A0A410TNG6_9EURY	80.2	116	117	312	Carbohydrate kinase	EKH57_05845	K00847
OG_00286	Specific	Hqrw1	Mesocosms	n/a	n/a	n/a	n/a	n/a	Hypothetical Gene	n/a	n/a
OG_00126	Specific	Hqrw1	Mesocosms	n/a	n/a	n/a	115	n/a	Hypothetical Gene	n/a	n/a
OG_06917	Specific	Hqrw1	Mesocosms	n/a	n/a	n/a	717	n/a	Hypothetical Gene	n/a	n/a
OG_00189	Specific	Hqrw1	Mesocosms	n/a	n/a	n/a	114	n/a	Hypothetical Gene	n/a	n/a
OG_00777	Specific	Hqrw1	Mesocosms	n/a	n/a	n/a	n/a	n/a	Hypothetical Gene	n/a	n/a
OG_07320	Specific	Hqrw1	Mesocosms	n/a	n/a	n/a	n/a	n/a	Hypothetical Gene	n/a	n/a
OG_04303	Specific	Hqrw1	Mesocosms	n/a	n/a	n/a	318	n/a	Hypothetical Gene	n/a	n/a
OG_07349	Specific	Hqrw1	Mesocosms	n/a	n/a	n/a	n/a	n/a	Hypothetical Gene	n/a	n/a
OG_07040	Specific	Hqrw1	Mesocosms	A0A498FXQ6_9EURY	92.5	212	213	212	IS6 family transposase	DVK07_04145	n/a
OG_03973	Specific	Hqrw1	Mesocosms	A0A481RCG2_9EURY	54.1	732	858	982	Major cell surface glycoprotein	csg	n/a
OG_08488	Specific	Hqrw1	Mesocosms	n/a	n/a	n/a	169	n/a	Hypothetical Gene	n/a	n/a
OG_10827	Specific	Hqrw1	Mesocosms	n/a	n/a	n/a	613	n/a	Hypothetical Gene	n/a	n/a
OG_04755	Specific	Hqrw1	Mesocosms	n/a	n/a	n/a	299	n/a	Hypothetical Gene	n/a	n/a
OG_04857	Specific	Hqrw1	Mesocosms	V4ZJB5_9ARCH	69.4	288	294	292	Rhodanese-related sulfurtransferase	A07HR67_02701	n/a
OG_03949	Specific	Hqrw1	Mesocosms	U1P607_9EURY	93.7	333	335	350	Ca2+/Na+ antiporter	J07HN4v3_01335	n/a
OG_07094	Specific	Hqrw1	Mesocosms	n/a	n/a	n/a	211	n/a	Hypothetical Gene	n/a	n/a
OG_10441	Specific	Hqrw1	Mesocosms	n/a	n/a	n/a	127	n/a	Hypothetical Gene	n/a	n/a
OG_08912	Specific	Hqrw1	Mesocosms	n/a	n/a	n/a	158	n/a	Hypothetical Gene	n/a	n/a
OG_00340	Specific	Hqrw1	Mesocosms	n/a	n/a	n/a	n/a	n/a	Hypothetical Gene	n/a	n/a
OG_06310	Specific	Hqrw1	Mesocosms	n/a	n/a	n/a	237	n/a	Hypothetical Gene	n/a	n/a
OG_09689	Specific	Hqrw1	Mesocosms	n/a	n/a	n/a	141	n/a	Hypothetical Gene	n/a	n/a
OG_09979	Specific	Hqrw1	Mesocosms	n/a	n/a	n/a	136	n/a	Hypothetical Gene	n/a	n/a
OG_07070	Specific	Hqrw1	Mesocosms	A0A3A6Q325_9EURY	85.3	211	212	211	IS6 family transposase	DM826_05010	n/a
OG_02350	Specific	Hqrw1	Mesocosms	A0A4V5ZNN0_9EURY	57.3	429	428	471	MATE family efflux transporter	DM868_14745	n/a
OG_00565	Specific	Hqrw1	Mesocosms	A0A421E6Z6_9EURY	53.7	95	107	112	HalOD1 domain-containing protein	DVK00_19460	n/a
OG_08489	Specific	Hqrw1	Mesocosms	M0KU77_9EURY	78.1	169	169	276	TrmB family transcriptional regulator	C435_03203	n/a
OG_07917	Specific	Hqrw1	Mesocosms	n/a	n/a	n/a	686	n/a	Hypothetical Gene	n/a	n/a
OG_03845	Specific	Hqrw1	Mesocosms	n/a	n/a	n/a	339	n/a	Hypothetical Gene	n/a	n/a
OG_04283	Specific	Hqrw1	Mesocosms	n/a	n/a	n/a	319	n/a	Hypothetical Gene	n/a	n/a
OG_10129	Specific	Hqrw1	Mesocosms	n/a	n/a	n/a	133	n/a	Hypothetical Gene	n/a	n/a
OG_07697	Specific	Hqrw1	Mesocosms	n/a	n/a	n/a	191	n/a	Hypothetical Gene	n/a	n/a
OG_08490	Specific	Hqrw1	Mesocosms	A0A0M9AJ91_9EURY	97	168	169	168	Twitching motility protein PilT	AMS69_12110	n/a
OG_00673	Specific	Hqrw1	Mesocosms	n/a	n/a	n/a	n/a	n/a	Hypothetical Gene	n/a	n/a
OG_10377	Specific	Hqrw1	Mesocosms	n/a	n/a	n/a	128	n/a	Hypothetical Gene	n/a	n/a
OG_02907	Specific	Hqrw1	Mesocosms	A0A1X4H8N3_9EURY	85.5	393	393	406	Phage_integrase domain-containing protein	B9H04_06725	n/a
OG_02453	Specific	Hqrw1	Mesocosms	A0A256IBJ1_9EURY	84.5	419	421	420	ORC1-type DNA replication protein	DJ73_06325	n/a
OG_09284	Specific	Hqrw1	Mesocosms	n/a	n/a	n/a	n/a	n/a	Hypothetical Gene	n/a	n/a
OG_08515	Specific	Hqrw1	Mesocosms	A0A498G3V8_9EURY	91.6	167	168	175	ArsR family transcriptional regulator	D3D02_14230	n/a
OG_00909	Specific	Hqrw1	Mesocosms	n/a	n/a	n/a	n/a	n/a	Hypothetical Gene	n/a	n/a
OG_08589	Specific	Hqrw1	Mesocosms	U1N4E5_9EURY	70.3	165	166	165	Putative nucleic acid-binding protein, contains PIN domain protein	J07HQW1_01302	n/a
OG_00910	Specific	Hqrw1	Mesocosms	U1PCF8_9EURY	84	100	101	100	CopG family ribbon-helix-helix protein	J07HQW1_01301	n/a
OG_04064	Specific	Hqrw1	Mesocosms	n/a	n/a	n/a	n/a	n/a	Hypothetical Gene	n/a	n/a
OG_01253	Specific	Hqrw1	Mesocosms	n/a	n/a	n/a	546	n/a	Hypothetical Gene	n/a	n/a
OG_09177	Specific	Hqrw1	Mesocosms	A0A421ERX9_9EURY	91.4	151	152	211	IS6 family transposase	DVK05_05335	n/a
OG_10029	Specific	Hqrw1	Mesocosms	n/a	n/a	n/a	135	n/a	Hypothetical Gene	n/a	n/a
OG_06763	Specific	Hqrw1	Mesocosms	n/a	n/a	n/a	n/a	n/a	Hypothetical Gene	n/a	n/a
OG_09732	Specific	Hqrw1	Mesocosms	n/a	n/a	n/a	n/a	n/a	Hypothetical Gene	n/a	n/a
OG_07410	Specific	Hqrw1	Mesocosms	n/a	n/a	n/a	201	n/a	Hypothetical Gene	n/a	n/a
OG_08080	Specific	Hqrw1	Mesocosms	n/a	n/a	n/a	180	n/a	Hypothetical Gene	n/a	n/a
OG_04907	Specific	Hqrw1	Mesocosms	M0DD63_9EURY	77.1	292	292	336	Ribonucleotide reductase	C472_15629	n/a
OG_06976	Specific	Hqrw1	Mesocosms	n/a	n/a	n/a	215	n/a	Hypothetical Gene	n/a	n/a
OG_05826	Specific	Hqrw1	Mesocosms	n/a	n/a	n/a	256	n/a	Hypothetical Gene	n/a	n/a
OG_08623	Specific	Hqrw1	Mesocosms	n/a	n/a	n/a	165	n/a	Hypothetical Gene	n/a	n/a
OG_05094	Specific	Hqrw1	Mesocosms	n/a	n/a	n/a	n/a	n/a	Hypothetical Gene	n/a	n/a
OG_05469	Specific	Hqrw1	Mesocosms	n/a	n/a	n/a	n/a	n/a	Hypothetical Gene	n/a	n/a
OG_07351	Specific	Hqrw1	Mesocosms	A0A2G1WXG2_9EURY	72.5	204	203	829	DEAD/DEAH box helicase	Z052_02645	n/a
OG_00287	Specific	Hqrw1	Mesocosms	A0A1U7EZM4_NATPD	58.8	97	112	104	Homolog to phage PhiH1 repressor protein	NP_5364A	n/a
OG_08590	Specific	Hqrw1	Mesocosms	n/a	n/a	n/a	n/a	n/a	Hypothetical Gene	n/a	n/a
OG_03591	Specific	Hqrw1	Mesocosms	A0A256L477_9EURY	91.7	351	352	424	ORC1-type DNA replication protein	DJ71_05270	n/a
OG_03192	Specific	Hqrw1	Mesocosms	A0A1H8W4V7_9EURY	83.6	373	375	389	Predicted PurR-regulated permease PerM	SAMN05216388_10484	n/a
OG_05853	Specific	Hqrw1	Mesocosms	U1NQS8_9EURY	90.2	254	255	254	Short-chain dehydrogenase	J07HN4v3_01780	n/a
OG_08624	Specific	Hqrw1	Mesocosms	n/a	n/a	n/a	165	n/a	Hypothetical Gene	n/a	n/a
OG_02046	Specific	Hqrw1	Mesocosms	n/a	n/a	n/a	452	n/a	Hypothetical Gene	n/a	n/a
OG_01109	Specific	Hqrw1	Mesocosms	n/a	n/a	n/a	568	n/a	Hypothetical Gene	n/a	n/a
OG_01457	Specific	Hqrw1	Mesocosms	n/a	n/a	n/a	513	n/a	Hypothetical Gene	n/a	n/a
OG_03993	Specific	Hqrw1	Mesocosms	n/a	n/a	n/a	333	n/a	Hypothetical Gene	n/a	n/a
OG_05879	Specific	Hqrw1	Mesocosms	n/a	n/a	n/a	254	n/a	Hypothetical Gene	n/a	n/a
OG_03592	Specific	Hqrw1	Mesocosms	n/a	n/a	n/a	n/a	n/a	Hypothetical Gene	n/a	n/a
OG_02099	Specific	Hqrw1	Mesocosms	A0A3A6QT65_9EURY	90.4	448	448	448	Transposase	DP106_00500	n/a
OG_03058	Specific	Hqrw1	Mesocosms	A0A2R6H9Q2_9EURY	55.3	385	384	497	M20_dimer domain-containing protein	BRC90_06865	n/a
OG_08710	Specific	Hqrw1	Mesocosms	V6DZQ8_9EURY	75.7	152	163	153	AsnC family transcriptional regulator protein	C472_12787	n/a
OG_06619	Specific	Hqrw1	Mesocosms	A0A1G7Q8V6_9EURY	84.9	225	226	225	Peptide-methionine (S)-S-oxide reductase	SAMN04488067_11169	n/a
OG_03630	Specific	Hqrw1	Mesocosms	A0A1G7P2A9_9EURY	92.8	349	350	349	Transposase, IS605 OrfB family, central region	SAMN04488067_1095	n/a
OG_09690	Specific	Hqrw1	Mesocosms	A0A1H6IE26_9EURY	63	135	141	137	Predicted RNA-binding protein, contains TRAM domain	SAMN05192561_10221	n/a
OG_08866	Specific	Hqrw1	Mesocosms	n/a	n/a	n/a	159	n/a	Hypothetical Gene	n/a	n/a
OG_10703	Specific	Hqrw1	Mesocosms	n/a	n/a	n/a	121	n/a	Hypothetical Gene	n/a	n/a
OG_01113	Specific	Hqrw1	Mesocosms	M0E6C7_9EURY	78.5	564	567	566	L-lactate permease	C464_16397	n/a
OG_00566	Specific	Hqrw1	Mesocosms	A0A0D6ACD9_9CHRO	53.8	106	107	106	MazG domain-containing protein	GM3708_858	n/a
OG_08748	Specific	Hqrw1	Mesocosms	n/a	n/a	n/a	162	n/a	Hypothetical Gene	n/a	n/a
OG_00840	Specific	Hqrw1	Mesocosms	A0A256I3F0_9EURY	83.3	102	102	205	UDG domain-containing protein	DJ73_15175	n/a
OG_01598	Specific	Hqrw1	Mesocosms	A0A1I3CEE7_9EURY	60.6	482	494	530	Hydroxypyruvate reductase	SAMN04488066_12160	n/a
OG_02352	Specific	Hqrw1	Mesocosms	A0A3A6Q7X2_9EURY	89.9	427	428	427	ORC1-type DNA replication protein	DP106_14305	n/a
OG_10185	Specific	Hqrw1	Mesocosms	A0A1H8WUC0_9EURY	79.1	129	132	298	Transposase, IS605 OrfB family, central region	SAMN05216388_10782	n/a
OG_08591	Specific	Hqrw1	Mesocosms	n/a	n/a	n/a	166	n/a	Hypothetical Gene	n/a	n/a
OG_04832	Specific	Hqrw1	Mesocosms	n/a	n/a	n/a	n/a	n/a	Hypothetical Gene	n/a	n/a
OG_00190	Specific	Hqrw1	Mesocosms	n/a	n/a	n/a	114	n/a	Hypothetical Gene	n/a	n/a
OG_07127	Specific	Hqrw1	Mesocosms	n/a	n/a	n/a	210	n/a	Hypothetical Gene	n/a	n/a
OG_07698	Specific	Hqrw1	Mesocosms	n/a	n/a	n/a	191	n/a	Hypothetical Gene	n/a	n/a
OG_01020	Specific	Hqrw1	Mesocosms	n/a	n/a	n/a	584	n/a	Hypothetical Gene	n/a	n/a
OG_10030	Specific	Hqrw1	Mesocosms	n/a	n/a	n/a	n/a	n/a	Hypothetical Gene	n/a	n/a
OG_09285	Specific	Hqrw1	Mesocosms	n/a	n/a	n/a	150	n/a	Hypothetical Gene	n/a	n/a
OG_10488	Specific	Hqrw1	Mesocosms	n/a	n/a	n/a	n/a	n/a	Hypothetical Gene	n/a	n/a
OG_08913	Specific	Hqrw1	Mesocosms	n/a	n/a	n/a	158	n/a	Hypothetical Gene	n/a	n/a
OG_08442	Specific	Hqrw1	Mesocosms	H9YQD0_9VIRU	70.7	157	170	160	Putative methyltransferase	OSG_eHP11_00115	n/a
OG_00042	Specific	Hqrw1	Mesocosms	n/a	n/a	n/a	n/a	n/a	Hypothetical Gene	n/a	n/a
OG_08867	Specific	Hqrw1	Mesocosms	n/a	n/a	n/a	159	n/a	Hypothetical Gene	n/a	n/a
OG_10608	Specific	Hqrw1	Mesocosms	n/a	n/a	n/a	n/a	n/a	Hypothetical Gene	n/a	n/a
OG_00191	Specific	Hqrw1	Mesocosms	n/a	n/a	n/a	114	n/a	Hypothetical Gene	n/a	n/a
OG_03232	Specific	Hqrw1	Mesocosms	n/a	n/a	n/a	n/a	n/a	Hypothetical Gene	n/a	n/a
OG_10378	Specific	Hqrw1	Mesocosms	n/a	n/a	n/a	n/a	n/a	Hypothetical Gene	n/a	n/a
OG_08592	Specific	Hqrw1	Mesocosms	n/a	n/a	n/a	n/a	n/a	Hypothetical Gene	n/a	n/a
OG_05199	Specific	Hqrw1	Mesocosms	n/a	n/a	n/a	280	n/a	Hypothetical Gene	n/a	n/a
OG_08868	Specific	Hqrw1	Mesocosms	n/a	n/a	n/a	159	n/a	Hypothetical Gene	n/a	n/a
OG_01761	Specific	Hqrw1	Mesocosms	n/a	n/a	n/a	477	n/a	Hypothetical Gene	n/a	n/a
OG_01846	Specific	Hqrw1	Mesocosms	n/a	n/a	n/a	470	n/a	Hypothetical Gene	n/a	n/a
OG_05401	Specific	Hqrw1	Mesocosms	n/a	n/a	n/a	272	n/a	Hypothetical Gene	n/a	n/a
OG_07106	Specific	Hqrw1	Mesocosms	n/a	n/a	n/a	711	n/a	Hypothetical Gene	n/a	n/a
OG_03951	Specific	Hqrw1	Mesocosms	n/a	n/a	n/a	n/a	n/a	Hypothetical Gene	n/a	n/a
OG_10835	Specific	Hqrw1	Mesocosms	n/a	n/a	n/a	118	n/a	Hypothetical Gene	n/a	n/a
OG_07293	Specific	Hqrw1	Mesocosms	n/a	n/a	n/a	205	n/a	Hypothetical Gene	n/a	n/a
OG_09691	Specific	Hqrw1	Mesocosms	n/a	n/a	n/a	n/a	n/a	Hypothetical Gene	n/a	n/a
OG_02619	Specific	Hqrw1	Mesocosms	n/a	n/a	n/a	410	n/a	Hypothetical Gene	n/a	n/a
OG_00620	Specific	Hqrw1	Mesocosms	n/a	n/a	n/a	106	n/a	Hypothetical Gene	n/a	n/a
OG_00041	Specific	Hqrw1	Mesocosms	n/a	n/a	n/a	n/a	n/a	Hypothetical Gene	n/a	n/a
OG_07788	Specific	Hqrw1	Mesocosms	n/a	n/a	n/a	188	n/a	Hypothetical Gene	n/a	n/a
OG_10334	Specific	Hqrw1	Mesocosms	n/a	n/a	n/a	129	n/a	Hypothetical Gene	n/a	n/a
OG_09331	Specific	Hqrw1	Mesocosms	n/a	n/a	n/a	149	n/a	Hypothetical Gene	n/a	n/a
OG_00621	Specific	Hqrw1	Mesocosms	n/a	n/a	n/a	106	n/a	Hypothetical Gene	n/a	n/a
OG_06472	Specific	Hqrw1	Mesocosms	A0A0K1YB12_9EURY	74	219	231	1286	Putative cell surface glycoprotein	n/a	n/a
OG_06367	Specific	Hqrw1	Mesocosms	G0LG59_HALWC	76.2	235	235	7836	Halomucin	hmu	n/a
OG_01093	Specific	Hqrw1	Mesocosms	n/a	n/a	n/a	n/a	n/a	Hypothetical Gene	n/a	n/a
OG_09906	Specific	Hqrw1	Mesocosms	n/a	n/a	n/a	634	n/a	Hypothetical Gene	n/a	n/a
OG_08081	Specific	Hqrw1	Mesocosms	n/a	n/a	n/a	n/a	n/a	Hypothetical Gene	n/a	n/a
OG_03133	Specific	Hqrw1	Mesocosms	n/a	n/a	n/a	n/a	n/a	Hypothetical Gene	n/a	n/a
OG_01400	Specific	Hqrw1	Mesocosms	L0AMG5_NATGS	60.7	521	522	979	N-6 DNA methylase	Natgr_3510	n/a
OG_02063	Specific	Hqrw1	Mesocosms	n/a	n/a	n/a	n/a	n/a	Hypothetical Gene	n/a	n/a
OG_03650	Specific	Hqrw1	Mesocosms	A0A256JZF5_9EURY	94.1	320	349	370	AAA family ATPase	DJ76_08285	n/a
OG_09503	Specific	Hqrw1	Mesocosms	M0DNA6_9EURY	92.4	144	145	144	PilT protein domain protein	C471_15932	n/a
OG_02011	Specific	Hqrw1	Mesocosms	M0DTQ6_9EURY	91.9	454	455	454	Mrr restriction system protein-like protein	C471_09745	n/a
OG_02047	Specific	Hqrw1	Mesocosms	A0A238XED6_HALVU	75	380	452	397	DNA repair exonuclease SbcCD nuclease subunit	SAMN06264855_11644	n/a
OG_02406	Specific	Hqrw1	Mesocosms	A0A5N5U3N7_9EURY	64.8	997	981	1277	AAA family ATPase	DMP03_12300	n/a
OG_07041	Specific	Hqrw1	Mesocosms	V6DNY6_9EURY	87.4	174	213	493	Putative signal peptide protein	znuA3	n/a
OG_05698	Specific	Hqrw1	Mesocosms	A0A410TMH6_9EURY	89.7	261	261	261	Metal ABC transporter ATP-binding protein	EKH57_04230	K09817
OG_03575	Specific	Hqrw1	Mesocosms	M1XRE9_NATM8	95.7	351	353	351	ABC-type transport system permease protein (Probable substrate zinc)	znuB3	K09816
OG_02325	Specific	Hqrw1	Mesocosms	M1Y2N7_NATM8	90.1	416	431	430	NAD_binding_9 domain-containing protein	Nmlp_2619	n/a
OG_10442	Specific	Hqrw1	Mesocosms	n/a	n/a	n/a	n/a	n/a	Hypothetical Gene	n/a	n/a
OG_04210	Specific	Hqrw1	Mesocosms	A0A0W1R963_9EURY	82	317	323	322	Transcription initiation factor IIB	tfb	n/a
OG_04345	Specific	Hqrw1	Mesocosms	A0A554NDG1_9EURY	79.3	314	316	315	Carboxyvinyl-carboxyphosphonate phosphorylmutase	DP107_06035	n/a
OG_06814	Specific	Hqrw1	Mesocosms	A0A554NEH4_9EURY	78.2	220	220	227	Carbamoylsarcosine amidase	DP107_06045	n/a
OG_10594	Specific	Hqrw1	Mesocosms	A0A554NDD0_9EURY	88.8	617	618	617	Hydantoinase B/oxoprolinase family protein	DP107_06050	n/a
OG_07862	Specific	Hqrw1	Mesocosms	A0A2R6HY50_9EURY	82.6	685	687	687	5-oxoprolinase	BRC89_12865	n/a
OG_01140	Specific	Hqrw1	Mesocosms	n/a	n/a	n/a	n/a	n/a	Hypothetical Gene	n/a	n/a
OG_02131	Specific	Hqrw1	Mesocosms	n/a	n/a	n/a	n/a	n/a	Hypothetical Gene	n/a	n/a
OG_00970	Specific	Hqrw1	Mesocosms	U1MVJ8_9EURY	87.7	592	593	592	Sulfite reductase, beta subunit (Hemoprotein)	J07HQW2_00848	n/a
OG_07505	Specific	Hqrw1	Mesocosms	U1PL53_9EURY	82.4	687	701	690	Putative anaerobic dehydrogenase	J07HQW2_00846	n/a
OG_07201	Specific	Hqrw1	Mesocosms	n/a	n/a	n/a	208	n/a	Hypothetical Gene	n/a	n/a
OG_01023	Specific	Hqrw1	Mesocosms	A0A1I3C630_9EURY	92.5	483	583	582	ORC1-type DNA replication protein	SAMN04488066_11945	n/a
OG_03725	Specific	Hqrw1	Mesocosms	A0A2G1WJ48_9EURY	68.7	249	345	359	S26 family signal peptidase	DJ69_08490	n/a
OG_04646	Specific	Hqrw1	Mesocosms	A0A521ABZ3_9EURY	54.7	316	304	589	Probable bifunctional tRNA threonylcarbamoyladenosine biosynthesis protein	SAMN06264867_10150	n/a
OG_01401	Specific	Hqrw1	Mesocosms	A0A1H8TU52_9EURY	70.2	521	522	521	AAA domain-containing protein	SAMN05216388_10249	n/a
OG_07706	Specific	Hqrw1	Mesocosms	A0A368N2A9_9EURY	53.2	680	692	704	VWA domain-containing protein	DU504_17950	n/a
OG_02236	Specific	Hqrw1	Mesocosms	n/a	n/a	n/a	438	n/a	Hypothetical Gene	n/a	n/a
OG_03789	Specific	Hqrw1	Mesocosms	U1MP24_9EURY	67.7	337	342	339	ABC-type spermidine/putrescine transport system, ATPase component	J07HQW1_01688	n/a
OG_03971	Specific	Hqrw1	Mesocosms	G0LIT3_HALWC	80.2	338	334	338	ABC-type transport system permease protein	Hqrw_2487	K02053
OG_03874	Specific	Hqrw1	Mesocosms	U1PDI9_9EURY	77.4	337	338	337	ABC-type Fe3+ transport system, permease component	J07HQW1_01686	n/a
OG_02858	Specific	Hqrw1	Mesocosms	Q18I06_HALWD	73.1	394	396	389	ABC-type transport system periplasmic substrate-binding protein	HQ_2247A	K02055
OG_06047	Specific	Hqrw1	Mesocosms	n/a	n/a	n/a	n/a	n/a	Hypothetical Gene	n/a	n/a
OG_07823	Specific	Hqrw1	Mesocosms	n/a	n/a	n/a	n/a	n/a	Hypothetical Gene	n/a	n/a
OG_10567	Specific	Hqrw1	Mesocosms	n/a	n/a	n/a	n/a	n/a	Hypothetical Gene	n/a	n/a
OG_00499	Specific	Hqrw1	Mesocosms	n/a	n/a	n/a	n/a	n/a	Hypothetical Gene	n/a	n/a
OG_08914	Specific	Hqrw1	Mesocosms	n/a	n/a	n/a	n/a	n/a	Hypothetical Gene	n/a	n/a
OG_08443	Specific	Hqrw1	Mesocosms	n/a	n/a	n/a	n/a	n/a	Hypothetical Gene	n/a	n/a
OG_09980	Specific	Hqrw1	Mesocosms	n/a	n/a	n/a	136	n/a	Hypothetical Gene	n/a	n/a
OG_06977	Specific	Hqrw1	Mesocosms	n/a	n/a	n/a	n/a	n/a	Hypothetical Gene	n/a	n/a
OG_05522	Specific	Hqrw1	Mesocosms	G0QE33_NANS0	51.3	271	267	256	Flavin-dependent thymidylate synthase	thyX	n/a
OG_01142	Specific	Hqrw1	Mesocosms	A0A410TT33_9EURY	81.1	560	564	562	Ribonucleoside-diphosphate reductase subunit alpha	EKH57_15300	K00525
OG_00288	Specific	Hqrw1	Mesocosms	n/a	n/a	n/a	112	n/a	Hypothetical Gene	n/a	n/a
OG_06620	Specific	Hqrw1	Mesocosms	A0A1G7Q8V6_9EURY	84.4	225	226	225	Peptide-methionine (S)-S-oxide reductase	SAMN04488067_11169	n/a
OG_06655	Specific	Hqrw1	Mesocosms	n/a	n/a	n/a	n/a	n/a	Hypothetical Gene	n/a	n/a
OG_07668	Specific	Hqrw1	Mesocosms	n/a	n/a	n/a	192	n/a	Hypothetical Gene	n/a	n/a
OG_03046	Specific	Hqrw1	Mesocosms	U1PQI7_9EURY	55.6	378	385	384	Signal peptidase I, archaeal type	J07HQW2_01032	n/a
OG_02908	Specific	Hqrw1	Mesocosms	A0A544QPW3_9EURY	61.1	393	393	390	Tubulin-like protein CetZ	cetZ	n/a
OG_00382	Specific	Hqrw1	Mesocosms	A0A1H8QE92_9EURY	51.8	610	604	622	TrkA-C domain-containing protein	SAMN04487948_10356	n/a
OG_09861	Specific	Hqrw1	Mesocosms	Q18DY9_HALWD	87	1246	1245	2885	Probable secreted glycoprotein Hmu2	hmu2	n/a
OG_03676	Specific	Hqrw1	Mesocosms	A0A4U7F4H0_9EURY	78.9	337	348	338	Thiamine pyrophosphate-dependent dehydrogenase E1 component subunit alpha	EXE53_18825	n/a
OG_03825	Specific	Hqrw1	Mesocosms	U1PE73_9EURY	81.4	339	340	339	Pyruvate/2-oxoglutarate dehydrogenase complex, dehydrogenase (E1) component, beta subunit	J07HQW1_01946	n/a
OG_06222	Specific	Hqrw1	Mesocosms	A0A1H3JRH1_9EURY	51.8	228	240	240	Pyruvate dehydrogenase E2 component (Dihydrolipoamide acetyltransferase)	SAMN04487946_11518	n/a
OG_03488	Specific	Hqrw1	Mesocosms	A0A410TU71_9EURY	81.3	347	357	344	Metal ABC transporter permease	EKH57_04235	K09816
OG_08013	Specific	Hqrw1	Mesocosms	A0A410TMH6_9EURY	89.5	181	182	261	Metal ABC transporter ATP-binding protein	EKH57_04230	K09817
OG_01128	Specific	Hqrw1	Mesocosms	H9YQ92_9VIRU	60.9	514	565	491	YonJ-like protein	OSG_eHP10_00110	n/a
OG_05588	Specific	Hqrw1	Mesocosms	V4Y5Y6_9ARCH	90.2	264	265	264	Phosphonate ABC transporter, permease protein PhnE	A07HR60_02861	n/a
OG_05365	Specific	Hqrw1	Mesocosms	A0A256KBJ4_9EURY	92.6	269	273	278	Phosphonate ABC transporter, permease protein PhnE	phnE	K02042
OG_05218	Specific	Hqrw1	Mesocosms	V4XWM6_9ARCH	92.4	278	279	278	Phosphonates import ATP-binding protein PhnC	phnC	n/a
OG_05827	Specific	Hqrw1	Mesocosms	V4XSB2_9ARCH	97.3	255	256	277	Phosphate/phosphite/phosphonate ABC transporter, periplasmic binding protein	A07HR67_02469	n/a
OG_07600	Specific	Hqrw1	Mesocosms	n/a	n/a	n/a	195	n/a	Hypothetical Gene	n/a	n/a
OG_06027	Specific	Hqrw1	Mesocosms	n/a	n/a	n/a	n/a	n/a	Hypothetical Gene	n/a	n/a
OG_06846	Specific	Hqrw1	Mesocosms	n/a	n/a	n/a	219	n/a	Hypothetical Gene	n/a	n/a
OG_07328	Specific	Hqrw1	Mesocosms	n/a	n/a	n/a	n/a	n/a	Hypothetical Gene	n/a	n/a
OG_00500	Specific	Hqrw1	Mesocosms	n/a	n/a	n/a	n/a	n/a	Hypothetical Gene	n/a	n/a
OG_04620	Specific	Hqrw1	Mesocosms	A0A544QMW9_9EURY	74.9	299	305	304	NAD-dependent epimerase/dehydratase family protein	EWF95_07130	n/a
OG_07499	Specific	Hqrw1	Mesocosms	A0A4U7EV83_9EURY	76.9	199	198	194	GNAT family N-acetyltransferase	EXE46_08430	n/a
OG_09981	Specific	Hqrw1	Mesocosms	A0A256HZZ9_9EURY	81.5	130	136	133	Cytidine deaminase	DJ73_16635	n/a
OG_05366	Specific	Hqrw1	Mesocosms	M0EVZ6_9EURY	90.1	272	273	272	Uridine phosphorylase	C465_05506	n/a
OG_06764	Specific	Hqrw1	Mesocosms	n/a	n/a	n/a	222	n/a	Hypothetical Gene	n/a	n/a
OG_08082	Specific	Hqrw1	Mesocosms	n/a	n/a	n/a	180	n/a	Hypothetical Gene	n/a	n/a
OG_02425	Specific	Hqrw1	Mesocosms	A0A1I3ATS7_9EURY	74.2	384	423	384	Thiamine transport system ATP-binding protein	SAMN04488066_107115	n/a
OG_08336	Specific	Hqrw1	Mesocosms	A0A3M9JJ68_9EURY	84.3	172	173	172	Transcriptional regulator	EFA46_14295	n/a
OG_08411	Specific	Hqrw1	Mesocosms	U1NMG8_9EURY	78.8	170	171	170	Putative membrane-bound metal-dependent hydrolase	J07HQX50_02308	n/a
OG_02723	Specific	Hqrw1	Mesocosms	n/a	n/a	n/a	404	n/a	Hypothetical Gene	n/a	n/a
OG_07129	Specific	Hqrw1	Mesocosms	n/a	n/a	n/a	210	n/a	Hypothetical Gene	n/a	n/a
OG_03329	Specific	Hqrw1	Mesocosms	A0A518SCW7_9EURY	65.2	959	911	3266	DUF4011 domain-containing protein	FQU85_09900	n/a
OG_07073	Specific	Hqrw1	Mesocosms	n/a	n/a	n/a	n/a	n/a	Hypothetical Gene	n/a	n/a
OG_07623	Specific	Hqrw1	Mesocosms	n/a	n/a	n/a	n/a	n/a	Hypothetical Gene	n/a	n/a
OG_01538	Specific	Hqrw1	Mesocosms	A0A410TTR2_9EURY	87.8	491	502	502	MATE family efflux transporter	EKH57_16740	n/a
OG_05523	Specific	Hqrw1	Mesocosms	n/a	n/a	n/a	267	n/a	Hypothetical Gene	n/a	n/a
OG_08839	Specific	Hqrw1	Mesocosms	A0A481RL12_9EURY	74.3	645	661	829	DEAD/DEAH box helicase	EO776_18410	K06877
OG_02909	Specific	Hqrw1	Mesocosms	A0A256IQX3_9EURY	68.6	373	393	360	ABC transporter ATP-binding protein	DJ70_02790	n/a
OG_05926	Specific	Hqrw1	Mesocosms	A0A256INL5_9EURY	85.7	251	252	251	ABC transporter permease	DJ76_12920	K01992
OG_04839	Specific	Hqrw1	Mesocosms	n/a	n/a	n/a	n/a	n/a	Hypothetical Gene	n/a	n/a
OG_00341	Specific	Hqrw1	Mesocosms	n/a	n/a	n/a	111	n/a	Hypothetical Gene	n/a	n/a
OG_10609	Specific	Hqrw1	Mesocosms	n/a	n/a	n/a	n/a	n/a	Hypothetical Gene	n/a	n/a
OG_07669	Specific	Hqrw1	Mesocosms	n/a	n/a	n/a	192	n/a	Hypothetical Gene	n/a	n/a
OG_07042	Specific	Hqrw1	Mesocosms	n/a	n/a	n/a	213	n/a	Hypothetical Gene	n/a	n/a
OG_10568	Specific	Hqrw1	Mesocosms	n/a	n/a	n/a	124	n/a	Hypothetical Gene	n/a	n/a
OG_08785	Specific	Hqrw1	Mesocosms	A0A2R6I004_9EURY	94.6	129	161	129	IS200/IS605 family transposase	BRC89_11045	n/a
OG_00129	Specific	Hqrw1	Mesocosms	n/a	n/a	n/a	n/a	n/a	Hypothetical Gene	n/a	n/a
OG_00398	Specific	Hqrw1	Mesocosms	n/a	n/a	n/a	n/a	n/a	Hypothetical Gene	n/a	n/a
OG_10837	Specific	Hqrw1	Mesocosms	n/a	n/a	n/a	118	n/a	Hypothetical Gene	n/a	n/a
OG_06504	Specific	Hqrw1	Mesocosms	n/a	n/a	n/a	230	n/a	Hypothetical Gene	n/a	n/a
OG_02064	Specific	Hqrw1	Mesocosms	A0A510CPA4_9EURY	93.1	450	451	450	Transposase	DOS48_14605	n/a
OG_05496	Specific	Hqrw1	Mesocosms	A0A0F8AYD3_9EURY	88.8	268	268	268	Beta-lactamase	FK85_25820	n/a
OG_02237	Specific	Hqrw1	Mesocosms	A0A2G1WFZ1_9EURY	88.1	436	438	437	Alcohol dehydrogenase	DJ69_14555	n/a
OG_08444	Specific	Hqrw1	Mesocosms	n/a	n/a	n/a	n/a	n/a	Hypothetical Gene	n/a	n/a
OG_02238	Specific	Hqrw1	Mesocosms	n/a	n/a	n/a	438	n/a	Hypothetical Gene	n/a	n/a
OG_00130	Specific	Hqrw1	Mesocosms	n/a	n/a	n/a	115	n/a	Hypothetical Gene	n/a	n/a
OG_08014	Specific	Hqrw1	Mesocosms	n/a	n/a	n/a	182	n/a	Hypothetical Gene	n/a	n/a
OG_00911	Specific	Hqrw1	Mesocosms	n/a	n/a	n/a	101	n/a	Hypothetical Gene	n/a	n/a
OG_10654	Specific	Hqrw1	Mesocosms	n/a	n/a	n/a	122	n/a	Hypothetical Gene	n/a	n/a
OG_07237	Specific	Hqrw1	Mesocosms	n/a	n/a	n/a	207	n/a	Hypothetical Gene	n/a	n/a
OG_05446	Specific	Hqrw1	Mesocosms	n/a	n/a	n/a	n/a	n/a	Hypothetical Gene	n/a	n/a
OG_00979	Specific	Hqrw1	Mesocosms	n/a	n/a	n/a	n/a	n/a	Hypothetical Gene	n/a	n/a
OG_08047	Specific	Hqrw1	Mesocosms	A0A4U7DJ97_9EURY	93.9	179	181	184	CopG family transcriptional regulator	EXE44_11980	n/a
OG_05650	Specific	Hqrw1	Mesocosms	Q18JA3_HALWD	71	269	263	358	Gas-vesicle operon protein GvpN	gvpN	n/a
OG_09913	Specific	Hqrw1	Mesocosms	A0A510NAF1_HALSA	73.2	97	137	114	Gas vesicle structural protein	gvpJ1b	n/a
OG_00674	Specific	Hqrw1	Mesocosms	U1P4E6_9EURY	66.7	102	105	105	Gas vesicle protein K	J07HR59_00179	n/a
OG_05262	Specific	Hqrw1	Mesocosms	n/a	n/a	n/a	n/a	n/a	Hypothetical Gene	n/a	n/a
OG_02519	Specific	Hqrw1	Mesocosms	n/a	n/a	n/a	n/a	n/a	Hypothetical Gene	n/a	n/a
OG_01421	Specific	Hqrw1	Mesocosms	A0A1H3LMZ7_9EURY	52	525	519	536	RecA-superfamily ATPase, KaiC/GvpD/RAD55 family	SAMN05216564_107137	n/a
OG_08125	Specific	Hqrw1	Mesocosms	n/a	n/a	n/a	n/a	n/a	Hypothetical Gene	n/a	n/a
OG_06978	Specific	Hqrw1	Mesocosms	U1PC10_9EURY	71.3	216	215	216	Gas vesicle synthesis protein GvpL/GvpF	J07HQW1_01139	n/a
OG_08085	Specific	Hqrw1	Mesocosms	n/a	n/a	n/a	n/a	n/a	Hypothetical Gene	n/a	n/a
OG_09419	Specific	Hqrw1	Mesocosms	n/a	n/a	n/a	n/a	n/a	Hypothetical Gene	n/a	n/a
OG_01395	Specific	Hqrw1	Mesocosms	n/a	n/a	n/a	1123	n/a	Hypothetical Gene	n/a	n/a
OG_03517	Specific	Hqrw1	Mesocosms	A0A4U7E7T9_9EURY	97.4	901	903	902	Response regulator	EXE45_13515	n/a
OG_00501	Specific	Hqrw1	Mesocosms	A0A4U5JF94_9EURY	75.5	106	108	107	HalOD1 domain-containing protein	DM868_13880	n/a
OG_02886	Specific	Hqrw1	Mesocosms	A0A256IJS8_9EURY	86.3	393	394	393	NADH dehydrogenase FAD-containing subunit	DJ70_09120	n/a
OG_08170	Specific	Hqrw1	Mesocosms	V4XKV5_9ARCH	96	177	178	177	Putative transcriptional regulator, contains C-terminal CBS domain protein	A07HR67_02926	n/a
OG_02132	Specific	Hqrw1	Mesocosms	A0A521EXA5_9EURY	81.9	442	446	445	3-phosphoshikimate 1-carboxyvinyltransferase	aroA	n/a
OG_03619	Specific	Hqrw1	Mesocosms	A0A521EXB6_9EURY	87.7	350	351	350	Sugar-specific transcriptional regulator TrmB	SAMN06264867_11358	n/a
OG_09035	Specific	Hqrw1	Mesocosms	n/a	n/a	n/a	n/a	n/a	Hypothetical Gene	n/a	n/a
OG_04973	Specific	Hqrw1	Mesocosms	A0A1I3CB87_9EURY	72.9	803	799	872	Dihydropteroate synthase	SAMN04488066_1212	n/a
OG_01373	Specific	Hqrw1	Mesocosms	U1PDZ2_9EURY	55.5	1120	1129	1116	PDDEXK_1 domain-containing protein	J07HQW1_01846	n/a
OG_08373	Specific	Hqrw1	Mesocosms	n/a	n/a	n/a	n/a	n/a	Hypothetical Gene	n/a	n/a
OG_07535	Specific	Hqrw1	Mesocosms	n/a	n/a	n/a	n/a	n/a	Hypothetical Gene	n/a	n/a
OG_00778	Specific	Hqrw1	Mesocosms	n/a	n/a	n/a	103	n/a	Hypothetical Gene	n/a	n/a
OG_03218	Specific	Hqrw1	Mesocosms	n/a	n/a	n/a	919	n/a	Hypothetical Gene	n/a	n/a
OG_10379	Specific	Hqrw1	Mesocosms	n/a	n/a	n/a	n/a	n/a	Hypothetical Gene	n/a	n/a
OG_04009	Specific	Hqrw1	Mesocosms	A0A521AHW2_9EURY	51.2	283	332	536	Pyruvate dehydrogenase E2 component (Dihydrolipoamide acetyltransferase)	SAMN06264867_101161	n/a
OG_00782	Specific	Hqrw1	Mesocosms	n/a	n/a	n/a	598	n/a	Hypothetical Gene	n/a	n/a
OG_09809	Specific	Hqrw1	Mesocosms	n/a	n/a	n/a	n/a	n/a	Hypothetical Gene	n/a	n/a
OG_01197	Specific	Hqrw1	Mesocosms	n/a	n/a	n/a	556	n/a	Hypothetical Gene	n/a	n/a
OG_10569	Specific	Hqrw1	Mesocosms	n/a	n/a	n/a	124	n/a	Hypothetical Gene	n/a	n/a
OG_02305	Specific	Hqrw1	Mesocosms	n/a	n/a	n/a	n/a	n/a	Hypothetical Gene	n/a	n/a
OG_09087	Specific	Hqrw1	Mesocosms	n/a	n/a	n/a	154	n/a	Hypothetical Gene	n/a	n/a
OG_02426	Specific	Hqrw1	Mesocosms	A0A1G8Z626_9EURY	95.3	422	423	422	GTPase, G3E family	SAMN05216226_11833	n/a
OG_05829	Specific	Hqrw1	Mesocosms	n/a	n/a	n/a	n/a	n/a	Hypothetical Gene	n/a	n/a
OG_03593	Specific	Hqrw1	Mesocosms	A0A3S9LIT5_9EURY	85.5	352	352	372	tRNA (guanine(26)-N(2))-dimethyltransferase	trm1	K00555
OG_01867	Specific	Hqrw1	Mesocosms	n/a	n/a	n/a	n/a	n/a	Hypothetical Gene	n/a	n/a
OG_08869	Specific	Hqrw1	Mesocosms	A0A4U7CRR9_9EURY	89.8	137	159	570	Ferrous iron transporter B	EXE41_09980	n/a
OG_09420	Specific	Hqrw1	Mesocosms	n/a	n/a	n/a	147	n/a	Hypothetical Gene	n/a	n/a
OG_00342	Specific	Hqrw1	Mesocosms	n/a	n/a	n/a	111	n/a	Hypothetical Gene	n/a	n/a
OG_00567	Specific	Hqrw1	Mesocosms	n/a	n/a	n/a	107	n/a	Hypothetical Gene	n/a	n/a
OG_09178	Specific	Hqrw1	Mesocosms	n/a	n/a	n/a	152	n/a	Hypothetical Gene	n/a	n/a
OG_05743	Specific	Hqrw1	Mesocosms	n/a	n/a	n/a	259	n/a	Hypothetical Gene	n/a	n/a
OG_10238	Specific	Hqrw1	Mesocosms	M0P4T1_9EURY	93.8	130	131	292	Phosphate transport system permease protein	C461_14960	n/a
OG_01016	Specific	Hqrw1	Mesocosms	M0P5Q7_9EURY	76.4	590	585	590	Phosphate transport system permease protein PstA	C461_14965	n/a
OG_09692	Specific	Hqrw1	Mesocosms	n/a	n/a	n/a	141	n/a	Hypothetical Gene	n/a	n/a
OG_08297	Specific	Hqrw1	Mesocosms	A0A2G1X5D7_9EURY	97.7	173	174	212	IS6 family transposase	DJ68_07250	n/a
OG_09088	Specific	Hqrw1	Mesocosms	A0A498FE02_9EURY	86.9	153	154	440	UDP-glucose 6-dehydrogenase	DVK07_18475	n/a
OG_04507	Specific	Hqrw1	Mesocosms	M0P9E5_9EURY	94.8	308	309	308	Transposase, IS605 OrfB family protein	C468_05131	n/a
OG_08337	Specific	Hqrw1	Mesocosms	n/a	n/a	n/a	n/a	n/a	Hypothetical Gene	n/a	n/a
OG_04140	Specific	Hqrw1	Mesocosms	n/a	n/a	n/a	326	n/a	Hypothetical Gene	n/a	n/a
OG_04365	Specific	Hqrw1	Mesocosms	n/a	n/a	n/a	315	n/a	Hypothetical Gene	n/a	n/a
OG_10186	Specific	Hqrw1	Mesocosms	n/a	n/a	n/a	n/a	n/a	Hypothetical Gene	n/a	n/a
OG_02575	Specific	Hqrw1	Mesocosms	n/a	n/a	n/a	413	n/a	Hypothetical Gene	n/a	n/a
OG_01130	Specific	Hqrw1	Mesocosms	n/a	n/a	n/a	n/a	n/a	Hypothetical Gene	n/a	n/a
OG_00724	Specific	Hqrw1	Mesocosms	A0A1I2ZRZ6_9EURY	75	100	104	210	Phosphatidylserine decarboxylase	SAMN04488066_10367	n/a
OG_03631	Specific	Hqrw1	Mesocosms	A0A1I2ZSE8_9EURY	86.1	345	350	355	Replication factor C small subunit	SAMN04488066_10368	n/a
OG_05000	Specific	Hqrw1	Mesocosms	n/a	n/a	n/a	288	n/a	Hypothetical Gene	n/a	n/a
OG_00452	Specific	Hqrw1	Mesocosms	V4X739_9ARCH	83.3	108	109	186	CMD domain-containing protein	A07HR67_01902	n/a
OG_05171	Specific	Hqrw1	Mesocosms	A0A5N5U2R1_9EURY	96.8	280	281	280	ABC transporter permease subunit	DM867_11645	n/a
OG_09914	Specific	Hqrw1	Mesocosms	A0A256JMH1_9EURY	80.3	127	137	136	Nickel-responsive transcriptional regulator NikR	DJ78_09910	n/a
OG_06590	Specific	Hqrw1	Mesocosms	A0A4U7C7H4_9EURY	97.3	226	227	226	Cobalt ABC transporter permease	EXE52_08940	n/a
OG_00502	Specific	Hqrw1	Mesocosms	A0A256JE20_9EURY	88.8	107	108	107	Cobalamin transport operon protein	DJ79_09435	n/a
OG_05402	Specific	Hqrw1	Mesocosms	A0A498G0Z4_9EURY	90.8	271	272	271	Cobalt ABC transporter permease	D3D02_15715	n/a
OG_04800	Specific	Hqrw1	Mesocosms	A0A498G427_9EURY	86	293	297	296	ABC transporter ATP-binding protein	D3D02_15720	n/a
OG_06944	Specific	Hqrw1	Mesocosms	n/a	n/a	n/a	n/a	n/a	Hypothetical Gene	n/a	n/a
OG_00503	Specific	Hqrw1	Mesocosms	n/a	n/a	n/a	108	n/a	Hypothetical Gene	n/a	n/a
OG_08268	Specific	Hqrw1	Mesocosms	n/a	n/a	n/a	n/a	n/a	Hypothetical Gene	n/a	n/a
OG_03233	Specific	Hqrw1	Mesocosms	n/a	n/a	n/a	n/a	n/a	Hypothetical Gene	n/a	n/a
OG_02264	Specific	Hqrw1	Mesocosms	U1N3T0_9EURY	83.7	435	436	435	Beta_helix domain-containing protein	J07HQX50_01601	n/a
OG_03632	Specific	Hqrw1	Mesocosms	A0A3M9K449_9EURY	83.2	316	350	309	Molybdenum transporter	Hrr1229_03955	n/a
OG_06000	Specific	Hqrw1	Mesocosms	A0A081ETS5_9EURY	82.8	239	249	240	Molybdenum ABC transporter permease	FK85_09660	n/a
OG_05854	Specific	Hqrw1	Mesocosms	A0A256I5S0_9EURY	70.5	254	255	254	Phosphate ABC transporter ATP-binding protein	DJ73_12325	n/a
OG_07565	Specific	Hqrw1	Mesocosms	n/a	n/a	n/a	n/a	n/a	Hypothetical Gene	n/a	n/a
OG_10031	Specific	Hqrw1	Mesocosms	n/a	n/a	n/a	n/a	n/a	Hypothetical Gene	n/a	n/a
OG_10655	Specific	Hqrw1	Mesocosms	n/a	n/a	n/a	n/a	n/a	Hypothetical Gene	n/a	n/a
OG_01568	Specific	Hqrw1	Mesocosms	A0A1I3BN22_9EURY	79.3	511	499	507	Replication factor C large subunit	rfcL	n/a
OG_04908	Specific	Hqrw1	Mesocosms	V4ZNC8_9ARCH	81.8	291	292	291	Ribose-phosphate pyrophosphokinase	prs	n/a
OG_06909	Specific	Hqrw1	Mesocosms	n/a	n/a	n/a	n/a	n/a	Hypothetical Gene	n/a	n/a
OG_05289	Specific	Hqrw1	Mesocosms	A0A4U7FBJ8_9EURY	67.5	243	276	250	SDR family oxidoreductase	EXE53_03130	n/a
OG_01977	Specific	Hqrw1	Mesocosms	A0A482YBF0_9EURY	75	456	457	456	Succinate-semialdehyde dehydrogenase/glutarate-semialdehyde dehydrogenase	BDK88_4141	n/a
OG_09554	Specific	Hqrw1	Mesocosms	n/a	n/a	n/a	144	n/a	Hypothetical Gene	n/a	n/a
OG_08870	Specific	Hqrw1	Mesocosms	A0A3Q9EE18_9EURY	79.1	153	159	153	Lrp/AsnC family transcriptional regulator	DOS48_12020	n/a
OG_10489	Specific	Hqrw1	Mesocosms	n/a	n/a	n/a	n/a	n/a	Hypothetical Gene	n/a	n/a
OG_07646	Specific	Hqrw1	Mesocosms	n/a	n/a	n/a	193	n/a	Hypothetical Gene	n/a	n/a
OG_07670	Specific	Hqrw1	Mesocosms	n/a	n/a	n/a	192	n/a	Hypothetical Gene	n/a	n/a
OG_05524	Specific	Hqrw1	Mesocosms	n/a	n/a	n/a	267	n/a	Hypothetical Gene	n/a	n/a
OG_01170	Specific	Hqrw1	Mesocosms	A0A329TFC4_9EURY	84.2	569	560	593	Lysine--tRNA ligase	lysS	n/a
OG_06223	Specific	Hqrw1	Mesocosms	A0A1I3BTZ8_9EURY	84.1	239	240	239	Uridylate kinase	pyrH	n/a
OG_07516	Specific	Hqrw1	Mesocosms	n/a	n/a	n/a	700	n/a	Hypothetical Gene	n/a	n/a
OG_03633	Specific	Hqrw1	Mesocosms	n/a	n/a	n/a	350	n/a	Hypothetical Gene	n/a	n/a
OG_06447	Specific	Hqrw1	Mesocosms	n/a	n/a	n/a	232	n/a	Hypothetical Gene	n/a	n/a
OG_01776	Specific	Hqrw1	Mesocosms	A0A1I2Z6W3_9EURY	83.4	451	476	451	sn-glycerol 3-phosphate transport system substrate-binding protein	SAMN04488066_101302	n/a
OG_06622	Specific	Hqrw1	Mesocosms	A0A1I2Z7W8_9EURY	81.4	226	226	294	sn-glycerol 3-phosphate transport system permease protein	SAMN04488066_101303	n/a
OG_08626	Specific	Hqrw1	Mesocosms	A0A256ITD6_9EURY	70.3	165	165	264	YkgJ family cysteine cluster protein	DJ77_05370	K06940
OG_08518	Specific	Hqrw1	Mesocosms	n/a	n/a	n/a	n/a	n/a	Hypothetical Gene	n/a	n/a
OG_08946	Specific	Hqrw1	Mesocosms	A0A238UU94_HALVU	76.3	156	157	156	Ferredoxin subunit of nitrite reductase or a ring-hydroxylating dioxygenase	SAMN06264855_101394	n/a
OG_09733	Specific	Hqrw1	Mesocosms	n/a	n/a	n/a	140	n/a	Hypothetical Gene	n/a	n/a
OG_10187	Specific	Hqrw1	Mesocosms	n/a	n/a	n/a	132	n/a	Hypothetical Gene	n/a	n/a
OG_06815	Specific	Hqrw1	Mesocosms	n/a	n/a	n/a	220	n/a	Hypothetical Gene	n/a	n/a
OG_07295	Specific	Hqrw1	Mesocosms	n/a	n/a	n/a	n/a	n/a	Hypothetical Gene	n/a	n/a
OG_00282	Specific	Hqrw1	Mesocosms	n/a	n/a	n/a	n/a	n/a	Hypothetical Gene	n/a	n/a
OG_00399	Specific	Hqrw1	Mesocosms	n/a	n/a	n/a	110	n/a	Hypothetical Gene	n/a	n/a
OG_05147	Specific	Hqrw1	Mesocosms	n/a	n/a	n/a	282	n/a	Hypothetical Gene	n/a	n/a
OG_01238	Specific	Hqrw1	Mesocosms	n/a	n/a	n/a	n/a	n/a	Hypothetical Gene	n/a	n/a
OG_09504	Specific	Hqrw1	Mesocosms	n/a	n/a	n/a	145	n/a	Hypothetical Gene	n/a	n/a
OG_00249	Specific	Hqrw1	Mesocosms	n/a	n/a	n/a	n/a	n/a	Hypothetical Gene	n/a	n/a
OG_07647	Specific	Hqrw1	Mesocosms	n/a	n/a	n/a	n/a	n/a	Hypothetical Gene	n/a	n/a
OG_09037	Specific	Hqrw1	Mesocosms	n/a	n/a	n/a	n/a	n/a	Hypothetical Gene	n/a	n/a
OG_02308	Specific	Hqrw1	Mesocosms	n/a	n/a	n/a	n/a	n/a	Hypothetical Gene	n/a	n/a
OG_08086	Specific	Hqrw1	Mesocosms	n/a	n/a	n/a	n/a	n/a	Hypothetical Gene	n/a	n/a
OG_07163	Specific	Hqrw1	Mesocosms	n/a	n/a	n/a	209	n/a	Hypothetical Gene	n/a	n/a
OG_10610	Specific	Hqrw1	Mesocosms	n/a	n/a	n/a	n/a	n/a	Hypothetical Gene	n/a	n/a
OG_09693	Specific	Hqrw1	Mesocosms	n/a	n/a	n/a	n/a	n/a	Hypothetical Gene	n/a	n/a
OG_03576	Specific	Hqrw1	Mesocosms	n/a	n/a	n/a	n/a	n/a	Hypothetical Gene	n/a	n/a
OG_08087	Specific	Hqrw1	Mesocosms	n/a	n/a	n/a	n/a	n/a	Hypothetical Gene	n/a	n/a
OG_05917	Specific	Hqrw1	Mesocosms	n/a	n/a	n/a	n/a	n/a	Hypothetical Gene	n/a	n/a
OG_00675	Specific	Hqrw1	Mesocosms	n/a	n/a	n/a	105	n/a	Hypothetical Gene	n/a	n/a
OG_00841	Specific	Hqrw1	Mesocosms	n/a	n/a	n/a	102	n/a	Hypothetical Gene	n/a	n/a
OG_04647	Specific	Hqrw1	Mesocosms	n/a	n/a	n/a	n/a	n/a	Hypothetical Gene	n/a	n/a
OG_03923	Specific	Hqrw1	Mesocosms	n/a	n/a	n/a	336	n/a	Hypothetical Gene	n/a	n/a
OG_00343	Specific	Hqrw1	Mesocosms	n/a	n/a	n/a	111	n/a	Hypothetical Gene	n/a	n/a
OG_06224	Specific	Hqrw1	Mesocosms	n/a	n/a	n/a	n/a	n/a	Hypothetical Gene	n/a	n/a
OG_00400	Specific	Hqrw1	Mesocosms	n/a	n/a	n/a	110	n/a	Hypothetical Gene	n/a	n/a
OG_06505	Specific	Hqrw1	Mesocosms	n/a	n/a	n/a	n/a	n/a	Hypothetical Gene	n/a	n/a
OG_06816	Specific	Hqrw1	Mesocosms	n/a	n/a	n/a	n/a	n/a	Hypothetical Gene	n/a	n/a
OG_07096	Specific	Hqrw1	Mesocosms	n/a	n/a	n/a	211	n/a	Hypothetical Gene	n/a	n/a
OG_08446	Specific	Hqrw1	Mesocosms	n/a	n/a	n/a	170	n/a	Hypothetical Gene	n/a	n/a
OG_09456	Specific	Hqrw1	Mesocosms	n/a	n/a	n/a	146	n/a	Hypothetical Gene	n/a	n/a
OG_10130	Specific	Hqrw1	Mesocosms	n/a	n/a	n/a	133	n/a	Hypothetical Gene	n/a	n/a
OG_02291	Specific	Hqrw1	Mesocosms	n/a	n/a	n/a	n/a	n/a	Hypothetical Gene	n/a	n/a
OG_04415	Specific	Hqrw1	Mesocosms	n/a	n/a	n/a	313	n/a	Hypothetical Gene	n/a	n/a
OG_06715	Specific	Hqrw1	Mesocosms	n/a	n/a	n/a	223	n/a	Hypothetical Gene	n/a	n/a
OG_08749	Specific	Hqrw1	Mesocosms	n/a	n/a	n/a	162	n/a	Hypothetical Gene	n/a	n/a
OG_00676	Specific	Hqrw1	Mesocosms	n/a	n/a	n/a	105	n/a	Hypothetical Gene	n/a	n/a
OG_04459	Specific	Hqrw1	Mesocosms	n/a	n/a	n/a	n/a	n/a	Hypothetical Gene	n/a	n/a
OG_08786	Specific	Hqrw1	Mesocosms	n/a	n/a	n/a	161	n/a	Hypothetical Gene	n/a	n/a
OG_10032	Specific	Hqrw1	Mesocosms	n/a	n/a	n/a	n/a	n/a	Hypothetical Gene	n/a	n/a
OG_09089	Specific	Hqrw1	Mesocosms	n/a	n/a	n/a	154	n/a	Hypothetical Gene	n/a	n/a
OG_06474	Specific	Hqrw1	Mesocosms	n/a	n/a	n/a	231	n/a	Hypothetical Gene	n/a	n/a
OG_08671	Specific	Hqrw1	Mesocosms	n/a	n/a	n/a	164	n/a	Hypothetical Gene	n/a	n/a
OG_03712	Specific	Hqrw1	Mesocosms	A0A4U7EFU8_9EURY	76.8	345	346	345	Restriction endonuclease	EXE45_10255	n/a
OG_04952	Specific	Hqrw1	Mesocosms	A0A0M9AJM0_9EURY	82.7	289	290	289	DNA adenine methylase	AMR74_16490	n/a
OG_07267	Specific	Hqrw1	Mesocosms	n/a	n/a	n/a	n/a	n/a	Hypothetical Gene	n/a	n/a
OG_02672	Specific	Hqrw1	Mesocosms	n/a	n/a	n/a	n/a	n/a	Hypothetical Gene	n/a	n/a
OG_08787	Specific	Hqrw1	Mesocosms	n/a	n/a	n/a	n/a	n/a	Hypothetical Gene	n/a	n/a
OG_05589	Specific	Hqrw1	Mesocosms	n/a	n/a	n/a	n/a	n/a	Hypothetical Gene	n/a	n/a
OG_08788	Specific	Hqrw1	Mesocosms	n/a	n/a	n/a	161	n/a	Hypothetical Gene	n/a	n/a
OG_08834	Specific	Hqrw1	Mesocosms	n/a	n/a	n/a	160	n/a	Hypothetical Gene	n/a	n/a
OG_02162	Specific	Hqrw1	Mesocosms	M1Q5S4_9VIRU	52.5	975	1009	942	DNA polymerase	HAPG_00037	n/a
OG_05201	Specific	Hqrw1	Mesocosms	n/a	n/a	n/a	280	n/a	Hypothetical Gene	n/a	n/a
OG_07238	Specific	Hqrw1	Mesocosms	n/a	n/a	n/a	n/a	n/a	Hypothetical Gene	n/a	n/a
OG_08240	Specific	Hqrw1	Mesocosms	n/a	n/a	n/a	176	n/a	Hypothetical Gene	n/a	n/a
OG_07567	Specific	Hqrw1	Mesocosms	M1NWG9_9VIRU	50.8	191	196	208	HD_domain domain-containing protein	HAPG_00045	n/a
OG_09862	Specific	Hqrw1	Mesocosms	n/a	n/a	n/a	n/a	n/a	Hypothetical Gene	n/a	n/a
OG_01270	Specific	Hqrw1	Mesocosms	n/a	n/a	n/a	n/a	n/a	Hypothetical Gene	n/a	n/a
OG_06716	Specific	Hqrw1	Mesocosms	A0A495QQS8_9EURY	85.6	222	223	411	Putative transposase	BDK61_4373	n/a
OG_09416	Specific	Hqrw1	Mesocosms	n/a	n/a	n/a	n/a	n/a	Hypothetical Gene	n/a	n/a
OG_07130	Specific	Hqrw1	Mesocosms	n/a	n/a	n/a	n/a	n/a	Hypothetical Gene	n/a	n/a
OG_02192	Specific	Hqrw1	Mesocosms	M0L7L2_HALJP	87.6	443	441	762	Tyrosyl-DNA phosphodiesterase	C444_16928	n/a
OG_00505	Specific	Hqrw1	Mesocosms	n/a	n/a	n/a	n/a	n/a	Hypothetical Gene	n/a	n/a
OG_05590	Specific	Hqrw1	Mesocosms	A0A4U7CCX6_9EURY	90.5	262	265	262	ABC transporter ATP-binding protein	EXE52_08930	n/a
OG_02859	Specific	Hqrw1	Mesocosms	A0A256JMM0_9EURY	90.8	390	396	391	Thioredoxin reductase-like protein	DJ78_10060	n/a
OG_09734	Specific	Hqrw1	Mesocosms	n/a	n/a	n/a	n/a	n/a	Hypothetical Gene	n/a	n/a
OG_01629	Specific	Hqrw1	Mesocosms	n/a	n/a	n/a	n/a	n/a	Hypothetical Gene	n/a	n/a
OG_01007	Specific	Hqrw1	Mesocosms	n/a	n/a	n/a	1204	n/a	Hypothetical Gene	n/a	n/a
OG_09421	Specific	Hqrw1	Mesocosms	n/a	n/a	n/a	147	n/a	Hypothetical Gene	n/a	n/a
OG_08298	Specific	Hqrw1	Mesocosms	n/a	n/a	n/a	174	n/a	Hypothetical Gene	n/a	n/a
OG_07941	Specific	Hqrw1	Mesocosms	n/a	n/a	n/a	184	n/a	Hypothetical Gene	n/a	n/a
OG_10611	Specific	Hqrw1	Mesocosms	n/a	n/a	n/a	123	n/a	Hypothetical Gene	n/a	n/a
OG_00132	Specific	Hqrw1	Mesocosms	n/a	n/a	n/a	115	n/a	Hypothetical Gene	n/a	n/a
OG_07240	Specific	Hqrw1	Mesocosms	L9UJZ3_HALVD	50.7	213	207	204	AAA domain-containing protein	C498_16818	n/a
OG_05430	Specific	Hqrw1	Mesocosms	n/a	n/a	n/a	271	n/a	Hypothetical Gene	n/a	n/a
OG_07131	Specific	Hqrw1	Mesocosms	A0A0M9ARI2_9EURY	99	209	210	209	NosL family protein	AMR74_00290	n/a
OG_08752	Specific	Hqrw1	Mesocosms	A0A256IV64_9EURY	98.1	161	162	161	DoxX family protein	DJ83_09755	n/a
OG_09596	Specific	Hqrw1	Mesocosms	A0A256JFD7_9EURY	97.9	142	143	142	Putative nickel-responsive regulator	DJ77_09000	K07722
OG_06341	Specific	Hqrw1	Mesocosms	A0A256IVF6_9EURY	95.3	236	236	340	Nitrate ABC transporter substrate-binding protein	DJ77_08995	K02051
OG_10490	Specific	Hqrw1	Mesocosms	n/a	n/a	n/a	n/a	n/a	Hypothetical Gene	n/a	n/a
OG_00344	Specific	Hqrw1	Mesocosms	U1PKE9_9EURY	90	100	111	102	PemK-like protein	J07HQW2_00596	n/a
OG_10790	Specific	Hqrw1	Mesocosms	U1NBV8_9EURY	95.8	118	119	118	Transcriptional regulator	J07HQW2_00597	n/a
OG_00568	Specific	Hqrw1	Mesocosms	n/a	n/a	n/a	n/a	n/a	Hypothetical Gene	n/a	n/a
OG_00569	Specific	Hqrw1	Mesocosms	n/a	n/a	n/a	107	n/a	Hypothetical Gene	n/a	n/a
OG_07321	Specific	Hqrw1	Mesocosms	n/a	n/a	n/a	n/a	n/a	Hypothetical Gene	n/a	n/a
OG_06623	Specific	Hqrw1	Mesocosms	A0A2R6EZM3_9EURY	66.5	224	226	216	Disulfide bond formation protein DsbA	BRC76_07725	n/a
OG_04756	Specific	Hqrw1	Mesocosms	U1NLR2_9EURY	74.7	297	299	300	SPFH domain, Band 7 family protein	J07HQX50_02330	n/a
OG_07352	Specific	Hqrw1	Mesocosms	n/a	n/a	n/a	203	n/a	Hypothetical Gene	n/a	n/a
OG_05975	Specific	Hqrw1	Mesocosms	A0A1I3AQV3_9EURY	79.7	236	250	252	3,4-dihydroxy-2-butanone 4-phosphate synthase	SAMN04488066_10733	n/a
OG_05263	Specific	Hqrw1	Mesocosms	A0A4V6E0V9_9EURY	92	276	277	409	Transposase	EXE41_00910	n/a
OG_08171	Specific	Hqrw1	Mesocosms	A0A565D662_9EURY	66.3	181	178	542	RNase_H_2 domain-containing protein	DOS48_14195	n/a
OG_00859	Specific	Hqrw1	Mesocosms	A0A510CP66_9EURY	69.3	525	597	611	Plasmid replication protein repH	DOS48_14350	n/a
OG_05706	Specific	Hqrw1	Mesocosms	n/a	n/a	n/a	n/a	n/a	Hypothetical Gene	n/a	n/a
OG_03748	Specific	Hqrw1	Mesocosms	n/a	n/a	n/a	n/a	n/a	Hypothetical Gene	n/a	n/a
OG_05173	Specific	Hqrw1	Mesocosms	n/a	n/a	n/a	n/a	n/a	Hypothetical Gene	n/a	n/a
OG_00401	Specific	Hqrw1	Mesocosms	n/a	n/a	n/a	110	n/a	Hypothetical Gene	n/a	n/a
OG_00870	Specific	Hqrw1	Mesocosms	A0A256ID80_9EURY	76.5	597	597	894	DNA-directed RNA polymerase subunit A''	rpoA2	n/a
OG_10491	Specific	Hqrw1	Mesocosms	n/a	n/a	n/a	126	n/a	Hypothetical Gene	n/a	n/a
OG_07477	Specific	Hqrw1	Mesocosms	n/a	n/a	n/a	199	n/a	Hypothetical Gene	n/a	n/a
OG_00453	Specific	Hqrw1	Mesocosms	n/a	n/a	n/a	109	n/a	Hypothetical Gene	n/a	n/a
OG_04909	Specific	Hqrw1	Mesocosms	n/a	n/a	n/a	n/a	n/a	Hypothetical Gene	n/a	n/a
OG_04757	Specific	Hqrw1	Mesocosms	n/a	n/a	n/a	n/a	n/a	Hypothetical Gene	n/a	n/a
OG_02576	Specific	Hqrw1	Mesocosms	A0A1H8L6D0_9EURY	89.8	412	413	412	Putative transposase	SAMN05216388_100716	n/a
OG_08672	Specific	Hqrw1	Mesocosms	n/a	n/a	n/a	n/a	n/a	Hypothetical Gene	n/a	n/a
OG_10570	Specific	Hqrw1	Mesocosms	M0IXX3_HALVA	71.5	123	124	452	Amino_oxidase domain-containing protein	C437_19007	n/a
OG_03120	Specific	Hqrw1	Mesocosms	A0A421EIE8_9EURY	92.8	375	380	416	Site-specific integrase	DVK05_15480	n/a
OG_05591	Specific	Hqrw1	Mesocosms	n/a	n/a	n/a	n/a	n/a	Hypothetical Gene	n/a	n/a
OG_06910	Specific	Hqrw1	Mesocosms	n/a	n/a	n/a	217	n/a	Hypothetical Gene	n/a	n/a
OG_02455	Specific	Hqrw1	Mesocosms	G0LKD6_HALWC	94.2	308	421	413	ISH8-type transposase ISHwa8	Hqrw_1982	n/a
OG_10443	Specific	Hqrw1	Mesocosms	n/a	n/a	n/a	127	n/a	Hypothetical Gene	n/a	n/a
OG_00570	Specific	Hqrw1	Mesocosms	n/a	n/a	n/a	107	n/a	Hypothetical Gene	n/a	n/a
OG_08947	Specific	Hqrw1	Mesocosms	n/a	n/a	n/a	157	n/a	Hypothetical Gene	n/a	n/a
OG_05855	Specific	Hqrw1	Mesocosms	n/a	n/a	n/a	n/a	n/a	Hypothetical Gene	n/a	n/a
OG_00346	Specific	Hqrw1	Mesocosms	n/a	n/a	n/a	111	n/a	Hypothetical Gene	n/a	n/a
OG_00347	Specific	Hqrw1	Mesocosms	n/a	n/a	n/a	111	n/a	Hypothetical Gene	n/a	n/a
OG_09735	Specific	Hqrw1	Mesocosms	n/a	n/a	n/a	140	n/a	Hypothetical Gene	n/a	n/a
OG_09179	Specific	Hqrw1	Mesocosms	n/a	n/a	n/a	n/a	n/a	Hypothetical Gene	n/a	n/a
OG_02876	Specific	Hqrw1	Mesocosms	n/a	n/a	n/a	395	n/a	Hypothetical Gene	n/a	n/a
OG_03518	Specific	Hqrw1	Mesocosms	U1N5P8_9EURY	98.3	355	356	355	Putative transcriptional regulator	J07HQW1_01792	n/a
OG_01053	Specific	Hqrw1	Mesocosms	n/a	n/a	n/a	577	n/a	Hypothetical Gene	n/a	n/a
OG_10706	Specific	Hqrw1	Mesocosms	n/a	n/a	n/a	121	n/a	Hypothetical Gene	n/a	n/a
OG_00779	Specific	Hqrw1	Mesocosms	n/a	n/a	n/a	103	n/a	Hypothetical Gene	n/a	n/a
OG_08948	Specific	Hqrw1	Mesocosms	n/a	n/a	n/a	157	n/a	Hypothetical Gene	n/a	n/a
OG_09736	Specific	Hqrw1	Mesocosms	n/a	n/a	n/a	140	n/a	Hypothetical Gene	n/a	n/a
OG_02577	Specific	Hqrw1	Mesocosms	Q18G43_HALWD	99	412	413	412	IS1341-type transposase	HQ_2954A	K07496
OG_10131	Specific	Hqrw1	Mesocosms	n/a	n/a	n/a	133	n/a	Hypothetical Gene	n/a	n/a
OG_06561	Specific	Hqrw1	Mesocosms	n/a	n/a	n/a	228	n/a	Hypothetical Gene	n/a	n/a
OG_09230	Specific	Hqrw1	Mesocosms	n/a	n/a	n/a	151	n/a	Hypothetical Gene	n/a	n/a
OG_10034	Specific	Hqrw1	Mesocosms	n/a	n/a	n/a	n/a	n/a	Hypothetical Gene	n/a	n/a
OG_08595	Specific	Hqrw1	Mesocosms	n/a	n/a	n/a	166	n/a	Hypothetical Gene	n/a	n/a
OG_00043	Specific	Hqrw1	Mesocosms	n/a	n/a	n/a	117	n/a	Hypothetical Gene	n/a	n/a
OG_06117	Specific	Hqrw1	Mesocosms	A0A498FU43_9EURY	65.3	757	744	755	AAA family ATPase	DVK07_07055	n/a
OG_10380	Specific	Hqrw1	Mesocosms	n/a	n/a	n/a	n/a	n/a	Hypothetical Gene	n/a	n/a
OG_09870	Specific	Hqrw1	Mesocosms	n/a	n/a	n/a	138	n/a	Hypothetical Gene	n/a	n/a
OG_10839	Specific	Hqrw1	Mesocosms	n/a	n/a	n/a	118	n/a	Hypothetical Gene	n/a	n/a
OG_06979	Specific	Hqrw1	Mesocosms	G0QE22_NANS0	66.7	216	215	221	HD_domain domain-containing protein	J07AB43_00710	n/a
OG_00622	Specific	Hqrw1	Mesocosms	n/a	n/a	n/a	106	n/a	Hypothetical Gene	n/a	n/a
OG_00913	Specific	Hqrw1	Mesocosms	n/a	n/a	n/a	101	n/a	Hypothetical Gene	n/a	n/a
OG_10612	Specific	Hqrw1	Mesocosms	n/a	n/a	n/a	123	n/a	Hypothetical Gene	n/a	n/a
OG_03288	Specific	Hqrw1	Mesocosms	n/a	n/a	n/a	n/a	n/a	Hypothetical Gene	n/a	n/a
OG_00134	Specific	Hqrw1	Mesocosms	n/a	n/a	n/a	115	n/a	Hypothetical Gene	n/a	n/a
OG_09422	Specific	Hqrw1	Mesocosms	n/a	n/a	n/a	147	n/a	Hypothetical Gene	n/a	n/a
OG_01239	Specific	Hqrw1	Mesocosms	n/a	n/a	n/a	547	n/a	Hypothetical Gene	n/a	n/a
OG_08754	Specific	Hqrw1	Mesocosms	n/a	n/a	n/a	162	n/a	Hypothetical Gene	n/a	n/a
OG_10483	Specific	Hqrw1	Mesocosms	n/a	n/a	n/a	n/a	n/a	Hypothetical Gene	n/a	n/a
OG_00402	Specific	Hqrw1	Mesocosms	n/a	n/a	n/a	110	n/a	Hypothetical Gene	n/a	n/a
OG_00291	Specific	Hqrw1	Mesocosms	n/a	n/a	n/a	112	n/a	Hypothetical Gene	n/a	n/a
OG_08374	Specific	Hqrw1	Mesocosms	n/a	n/a	n/a	172	n/a	Hypothetical Gene	n/a	n/a
OG_05727	Specific	Hqrw1	Mesocosms	G0QE33_NANS0	58.3	259	260	256	Flavin-dependent thymidylate synthase	thyX	n/a
OG_09371	Specific	Hqrw1	Mesocosms	n/a	n/a	n/a	148	n/a	Hypothetical Gene	n/a	n/a
OG_08674	Specific	Hqrw1	Mesocosms	n/a	n/a	n/a	164	n/a	Hypothetical Gene	n/a	n/a
OG_08560	Specific	Hqrw1	Mesocosms	n/a	n/a	n/a	167	n/a	Hypothetical Gene	n/a	n/a
OG_00575	Specific	Hqrw1	Mesocosms	n/a	n/a	n/a	107	n/a	Hypothetical Gene	n/a	n/a
OG_01143	Specific	Hqrw1	Mesocosms	M0DDD2_9EURY	81.6	561	564	562	Ribonucleotide-diphosphate reductase subunit alpha	C472_15624	n/a
OG_03826	Specific	Hqrw1	Mesocosms	M0DD63_9EURY	79.1	339	340	336	Ribonucleotide reductase	C472_15629	n/a
OG_08088	Specific	Hqrw1	Mesocosms	n/a	n/a	n/a	180	n/a	Hypothetical Gene	n/a	n/a
OG_07322	Specific	Hqrw1	Mesocosms	G0QE43_NANS0	56.6	175	204	191	Probable thymidylate kinase	tmk	n/a
OG_00914	Specific	Hqrw1	Mesocosms	n/a	n/a	n/a	101	n/a	Hypothetical Gene	n/a	n/a
OG_00849	Specific	Hqrw1	Mesocosms	n/a	n/a	n/a	n/a	n/a	Hypothetical Gene	n/a	n/a
OG_10336	Specific	Hqrw1	Mesocosms	n/a	n/a	n/a	n/a	n/a	Hypothetical Gene	n/a	n/a
OG_00290	Specific	Hqrw1	Mesocosms	n/a	n/a	n/a	112	n/a	Hypothetical Gene	n/a	n/a
OG_00192	Specific	Hqrw1	Mesocosms	A0A3G1ZKR2_BPPHH	51.3	115	114	115	YncB-like endonuclease	PhiH1_190	n/a
OG_10337	Specific	Hqrw1	Mesocosms	n/a	n/a	n/a	n/a	n/a	Hypothetical Gene	n/a	n/a
OG_09633	Specific	Hqrw1	Mesocosms	n/a	n/a	n/a	142	n/a	Hypothetical Gene	n/a	n/a
OG_10132	Specific	Hqrw1	Mesocosms	n/a	n/a	n/a	n/a	n/a	Hypothetical Gene	n/a	n/a
OG_07500	Specific	Hqrw1	Mesocosms	n/a	n/a	n/a	198	n/a	Hypothetical Gene	n/a	n/a
OG_09091	Specific	Hqrw1	Mesocosms	n/a	n/a	n/a	154	n/a	Hypothetical Gene	n/a	n/a
OG_05319	Specific	Hqrw1	Mesocosms	n/a	n/a	n/a	275	n/a	Hypothetical Gene	n/a	n/a
OG_08126	Specific	Hqrw1	Mesocosms	n/a	n/a	n/a	179	n/a	Hypothetical Gene	n/a	n/a
OG_08127	Specific	Hqrw1	Mesocosms	n/a	n/a	n/a	179	n/a	Hypothetical Gene	n/a	n/a
OG_08338	Specific	Hqrw1	Mesocosms	n/a	n/a	n/a	173	n/a	Hypothetical Gene	n/a	n/a
OG_09597	Specific	Hqrw1	Mesocosms	n/a	n/a	n/a	143	n/a	Hypothetical Gene	n/a	n/a
OG_02873	Specific	Hqrw1	Mesocosms	G0QE57_NANS0	66.6	793	944	784	DNA polymerase elongation subunit, family B	J07AB43_01060	n/a
OG_00572	Specific	Hqrw1	Mesocosms	n/a	n/a	n/a	107	n/a	Hypothetical Gene	n/a	n/a
OG_10840	Specific	Hqrw1	Mesocosms	n/a	n/a	n/a	118	n/a	Hypothetical Gene	n/a	n/a
OG_09423	Specific	Hqrw1	Mesocosms	n/a	n/a	n/a	147	n/a	Hypothetical Gene	n/a	n/a
OG_07388	Specific	Hqrw1	Mesocosms	n/a	n/a	n/a	n/a	n/a	Hypothetical Gene	n/a	n/a
OG_00916	Specific	Hqrw1	Mesocosms	n/a	n/a	n/a	101	n/a	Hypothetical Gene	n/a	n/a
OG_05948	Specific	Hqrw1	Mesocosms	n/a	n/a	n/a	251	n/a	Hypothetical Gene	n/a	n/a
OG_06342	Specific	Hqrw1	Mesocosms	n/a	n/a	n/a	236	n/a	Hypothetical Gene	n/a	n/a
OG_00679	Specific	Hqrw1	Mesocosms	n/a	n/a	n/a	105	n/a	Hypothetical Gene	n/a	n/a
OG_08712	Specific	Hqrw1	Mesocosms	n/a	n/a	n/a	163	n/a	Hypothetical Gene	n/a	n/a
OG_04711	Specific	Hqrw1	Mesocosms	n/a	n/a	n/a	301	n/a	Hypothetical Gene	n/a	n/a
OG_00326	Specific	Hqrw1	Mesocosms	n/a	n/a	n/a	606	n/a	Hypothetical Gene	n/a	n/a
OG_08095	Specific	Hqrw1	Mesocosms	n/a	n/a	n/a	681	n/a	Hypothetical Gene	n/a	n/a
OG_10150	Specific	Hqrw1	Mesocosms	n/a	n/a	n/a	627	n/a	Hypothetical Gene	n/a	n/a
OG_07977	Specific	Hqrw1	Mesocosms	n/a	n/a	n/a	183	n/a	Hypothetical Gene	n/a	n/a
OG_03984	Specific	Hqrw1	Mesocosms	n/a	n/a	n/a	858	n/a	Hypothetical Gene	n/a	n/a
OG_07061	Specific	Hqrw1	Mesocosms	n/a	n/a	n/a	712	n/a	Hypothetical Gene	n/a	n/a
OG_00194	Specific	Hqrw1	Mesocosms	n/a	n/a	n/a	114	n/a	Hypothetical Gene	n/a	n/a
OG_10190	Specific	Hqrw1	Mesocosms	n/a	n/a	n/a	132	n/a	Hypothetical Gene	n/a	n/a
OG_10189	Specific	Hqrw1	Mesocosms	n/a	n/a	n/a	132	n/a	Hypothetical Gene	n/a	n/a
OG_05700	Specific	Hqrw1	Mesocosms	n/a	n/a	n/a	261	n/a	Hypothetical Gene	n/a	n/a
OG_01591	Specific	Hqrw1	Mesocosms	n/a	n/a	n/a	495	n/a	Hypothetical Gene	n/a	n/a
OG_09508	Specific	Hqrw1	Mesocosms	n/a	n/a	n/a	145	n/a	Hypothetical Gene	n/a	n/a
OG_03084	Specific	Hqrw1	Mesocosms	n/a	n/a	n/a	1760	n/a	Hypothetical Gene	n/a	n/a
OG_09373	Specific	Hqrw1	Mesocosms	n/a	n/a	n/a	148	n/a	Hypothetical Gene	n/a	n/a
OG_09180	Specific	Hqrw1	Mesocosms	n/a	n/a	n/a	152	n/a	Hypothetical Gene	n/a	n/a
OG_01687	Specific	Hqrw1	Mesocosms	n/a	n/a	n/a	485	n/a	Hypothetical Gene	n/a	n/a
OG_07899	Specific	Hqrw1	Mesocosms	n/a	n/a	n/a	185	n/a	Hypothetical Gene	n/a	n/a
OG_06785	Specific	Hqrw1	Mesocosms	n/a	n/a	n/a	221	n/a	Hypothetical Gene	n/a	n/a
OG_10445	Specific	Hqrw1	Mesocosms	n/a	n/a	n/a	127	n/a	Hypothetical Gene	n/a	n/a
OG_10754	Specific	Hqrw1	Mesocosms	n/a	n/a	n/a	120	n/a	Hypothetical Gene	n/a	n/a
OG_05203	Specific	Hqrw1	Mesocosms	n/a	n/a	n/a	280	n/a	Hypothetical Gene	n/a	n/a
OG_09695	Specific	Hqrw1	Mesocosms	n/a	n/a	n/a	141	n/a	Hypothetical Gene	n/a	n/a
OG_01562	Specific	Hqrw1	Mesocosms	n/a	n/a	n/a	1095	n/a	Hypothetical Gene	n/a	n/a
OG_00233	Specific	Hqrw1	Mesocosms	n/a	n/a	n/a	113	n/a	Hypothetical Gene	n/a	n/a
OG_05621	Specific	Hqrw1	Mesocosms	n/a	n/a	n/a	264	n/a	Hypothetical Gene	n/a	n/a
OG_00623	Specific	Hqrw1	Mesocosms	n/a	n/a	n/a	106	n/a	Hypothetical Gene	n/a	n/a
OG_05228	Specific	Hqrw1	Mesocosms	n/a	n/a	n/a	788	n/a	Hypothetical Gene	n/a	n/a
OG_10755	Specific	Hqrw1	Mesocosms	n/a	n/a	n/a	120	n/a	Hypothetical Gene	n/a	n/a
OG_02239	Specific	Hqrw1	Mesocosms	n/a	n/a	n/a	438	n/a	Hypothetical Gene	n/a	n/a
OG_10288	Specific	Hqrw1	Mesocosms	n/a	n/a	n/a	130	n/a	Hypothetical Gene	n/a	n/a
OG_07165	Specific	Hqrw1	Mesocosms	n/a	n/a	n/a	209	n/a	Hypothetical Gene	n/a	n/a
OG_07734	Specific	Hqrw1	Mesocosms	n/a	n/a	n/a	190	n/a	Hypothetical Gene	n/a	n/a
OG_09871	Specific	Hqrw1	Mesocosms	n/a	n/a	n/a	138	n/a	Hypothetical Gene	n/a	n/a
OG_07268	Specific	Hqrw1	Mesocosms	n/a	n/a	n/a	206	n/a	Hypothetical Gene	n/a	n/a
OG_05592	Specific	Hqrw1	Mesocosms	n/a	n/a	n/a	265	n/a	Hypothetical Gene	n/a	n/a
OG_10525	Specific	Hqrw1	Mesocosms	n/a	n/a	n/a	125	n/a	Hypothetical Gene	n/a	n/a
OG_07354	Specific	Hqrw1	Mesocosms	n/a	n/a	n/a	203	n/a	Hypothetical Gene	n/a	n/a
OG_10188	Specific	Hqrw1	Mesocosms	n/a	n/a	n/a	132	n/a	Hypothetical Gene	n/a	n/a
OG_07733	Specific	Hqrw1	Mesocosms	n/a	n/a	n/a	190	n/a	Hypothetical Gene	n/a	n/a
OG_04245	Specific	Hqrw1	Mesocosms	n/a	n/a	n/a	321	n/a	Hypothetical Gene	n/a	n/a
OG_10444	Specific	Hqrw1	Mesocosms	n/a	n/a	n/a	127	n/a	Hypothetical Gene	n/a	n/a
OG_00677	Specific	Hqrw1	Mesocosms	n/a	n/a	n/a	105	n/a	Hypothetical Gene	n/a	n/a
OG_00780	Specific	Hqrw1	Mesocosms	n/a	n/a	n/a	103	n/a	Hypothetical Gene	n/a	n/a
OG_06369	Specific	Hqrw1	Mesocosms	n/a	n/a	n/a	n/a	n/a	Hypothetical Gene	n/a	n/a
OG_00844	Specific	Hqrw1	Mesocosms	n/a	n/a	n/a	102	n/a	Hypothetical Gene	n/a	n/a
OG_04875	Specific	Hqrw1	Mesocosms	G0QDX9_NANS0	63.1	282	293	291	Membrane protease subunit, stomatin/prohibitin family	J07AB43_00280	n/a
OG_00573	Specific	Hqrw1	Mesocosms	n/a	n/a	n/a	107	n/a	Hypothetical Gene	n/a	n/a
OG_10492	Specific	Hqrw1	Mesocosms	n/a	n/a	n/a	126	n/a	Hypothetical Gene	n/a	n/a
OG_01907	Specific	Hqrw1	Mesocosms	n/a	n/a	n/a	464	n/a	Hypothetical Gene	n/a	n/a
OG_00726	Specific	Hqrw1	Mesocosms	G0QDZ8_NANS0	67.8	608	599	608	Rad3-related DNA helicase	J07AB43_00470	n/a
OG_09869	Specific	Hqrw1	Mesocosms	n/a	n/a	n/a	138	n/a	Hypothetical Gene	n/a	n/a
OG_00348	Specific	Hqrw1	Mesocosms	n/a	n/a	n/a	n/a	n/a	Hypothetical Gene	n/a	n/a
OG_09507	Specific	Hqrw1	Mesocosms	n/a	n/a	n/a	n/a	n/a	Hypothetical Gene	n/a	n/a
OG_00678	Specific	Hqrw1	Mesocosms	n/a	n/a	n/a	105	n/a	Hypothetical Gene	n/a	n/a
OG_00845	Specific	Hqrw1	Mesocosms	n/a	n/a	n/a	102	n/a	Hypothetical Gene	n/a	n/a
OG_05856	Specific	Hqrw1	Mesocosms	n/a	n/a	n/a	255	n/a	Hypothetical Gene	n/a	n/a
OG_08753	Specific	Hqrw1	Mesocosms	n/a	n/a	n/a	162	n/a	Hypothetical Gene	n/a	n/a
OG_06624	Specific	Hqrw1	Mesocosms	n/a	n/a	n/a	226	n/a	Hypothetical Gene	n/a	n/a
OG_00912	Specific	Hqrw1	Mesocosms	n/a	n/a	n/a	101	n/a	Hypothetical Gene	n/a	n/a
OG_00574	Specific	Hqrw1	Mesocosms	n/a	n/a	n/a	107	n/a	Hypothetical Gene	n/a	n/a
OG_10335	Specific	Hqrw1	Mesocosms	n/a	n/a	n/a	n/a	n/a	Hypothetical Gene	n/a	n/a
OG_00846	Specific	Hqrw1	Mesocosms	n/a	n/a	n/a	102	n/a	Hypothetical Gene	n/a	n/a
OG_10287	Specific	Hqrw1	Mesocosms	n/a	n/a	n/a	130	n/a	Hypothetical Gene	n/a	n/a
OG_08269	Specific	Hqrw1	Mesocosms	n/a	n/a	n/a	175	n/a	Hypothetical Gene	n/a	n/a
OG_09983	Specific	Hqrw1	Mesocosms	n/a	n/a	n/a	136	n/a	Hypothetical Gene	n/a	n/a
OG_05174	Specific	Hqrw1	Mesocosms	n/a	n/a	n/a	281	n/a	Hypothetical Gene	n/a	n/a
OG_08559	Specific	Hqrw1	Mesocosms	n/a	n/a	n/a	167	n/a	Hypothetical Gene	n/a	n/a
OG_00847	Specific	Hqrw1	Mesocosms	n/a	n/a	n/a	102	n/a	Hypothetical Gene	n/a	n/a
OG_06818	Specific	Hqrw1	Mesocosms	n/a	n/a	n/a	n/a	n/a	Hypothetical Gene	n/a	n/a
OG_09370	Specific	Hqrw1	Mesocosms	n/a	n/a	n/a	n/a	n/a	Hypothetical Gene	n/a	n/a
OG_01380	Specific	Hqrw1	Mesocosms	n/a	n/a	n/a	525	n/a	Hypothetical Gene	n/a	n/a
OG_01334	Specific	Hqrw1	Mesocosms	n/a	n/a	n/a	533	n/a	Hypothetical Gene	n/a	n/a
OG_10033	Specific	Hqrw1	Mesocosms	n/a	n/a	n/a	135	n/a	Hypothetical Gene	n/a	n/a
OG_05202	Specific	Hqrw1	Mesocosms	n/a	n/a	n/a	n/a	n/a	Hypothetical Gene	n/a	n/a
OG_10756	Specific	Hqrw1	Mesocosms	n/a	n/a	n/a	120	n/a	Hypothetical Gene	n/a	n/a
OG_08713	Specific	Hqrw1	Mesocosms	A0A517Q3L2_9BACT	53.6	153	163	159	Macro domain protein	Enr10x_15150	n/a
OG_07568	Specific	Hqrw1	Mesocosms	n/a	n/a	n/a	196	n/a	Hypothetical Gene	n/a	n/a
OG_01706	Specific	Hqrw1	Mesocosms	n/a	n/a	n/a	1072	n/a	Hypothetical Gene	n/a	n/a
OG_01427	Specific	Hqrw1	Mesocosms	n/a	n/a	n/a	518	n/a	Hypothetical Gene	n/a	n/a
OG_02788	Specific	Hqrw1	Mesocosms	n/a	n/a	n/a	n/a	n/a	Hypothetical Gene	n/a	n/a
OG_06718	Specific	Hqrw1	Mesocosms	V4HCJ3_9EURY	57.1	210	223	212	GCN5-related N-acetyltransferase	K933_12316	n/a
OG_06048	Specific	Hqrw1	Mesocosms	n/a	n/a	n/a	n/a	n/a	Hypothetical Gene	n/a	n/a
OG_08048	Specific	Hqrw1	Mesocosms	n/a	n/a	n/a	181	n/a	Hypothetical Gene	n/a	n/a
OG_01817	Specific	Hqrw1	Mesocosms	n/a	n/a	n/a	1053	n/a	Hypothetical Gene	n/a	n/a
OG_03542	Specific	Hqrw1	Mesocosms	n/a	n/a	n/a	355	n/a	Hypothetical Gene	n/a	n/a
OG_07269	Specific	Hqrw1	Mesocosms	n/a	n/a	n/a	206	n/a	Hypothetical Gene	n/a	n/a
OG_05339	Specific	Hqrw1	Mesocosms	n/a	n/a	n/a	274	n/a	Hypothetical Gene	n/a	n/a
OG_07241	Specific	Hqrw1	Mesocosms	n/a	n/a	n/a	207	n/a	Hypothetical Gene	n/a	n/a
OG_04933	Specific	Hqrw1	Mesocosms	n/a	n/a	n/a	291	n/a	Hypothetical Gene	n/a	n/a
OG_07296	Specific	Hqrw1	Mesocosms	n/a	n/a	n/a	205	n/a	Hypothetical Gene	n/a	n/a
OG_10381	Specific	Hqrw1	Mesocosms	n/a	n/a	n/a	128	n/a	Hypothetical Gene	n/a	n/a
OG_03559	Specific	Hqrw1	Mesocosms	n/a	n/a	n/a	354	n/a	Hypothetical Gene	n/a	n/a
OG_04833	Specific	Hqrw1	Mesocosms	n/a	n/a	n/a	295	n/a	Hypothetical Gene	n/a	n/a
OG_10240	Specific	Hqrw1	Mesocosms	n/a	n/a	n/a	131	n/a	Hypothetical Gene	n/a	n/a
OG_01422	Specific	Hqrw1	Mesocosms	n/a	n/a	n/a	519	n/a	Hypothetical Gene	n/a	n/a
OG_02427	Specific	Hqrw1	Mesocosms	n/a	n/a	n/a	n/a	n/a	Hypothetical Gene	n/a	n/a
OG_07389	Specific	Hqrw1	Mesocosms	n/a	n/a	n/a	202	n/a	Hypothetical Gene	n/a	n/a
OG_08994	Specific	Hqrw1	Mesocosms	A0A651DPX0_9BACT	56.8	148	156	149	RES domain-containing protein	EA351_03695	n/a
OG_05060	Specific	Hqrw1	Mesocosms	n/a	n/a	n/a	286	n/a	Hypothetical Gene	n/a	n/a
OG_03320	Specific	Hqrw1	Mesocosms	n/a	n/a	n/a	367	n/a	Hypothetical Gene	n/a	n/a
OG_03974	Specific	Hqrw1	Mesocosms	n/a	n/a	n/a	334	n/a	Hypothetical Gene	n/a	n/a
OG_06100	Specific	Hqrw1	Mesocosms	n/a	n/a	n/a	245	n/a	Hypothetical Gene	n/a	n/a
OG_00195	Specific	Hqrw1	Mesocosms	n/a	n/a	n/a	114	n/a	Hypothetical Gene	n/a	n/a
OG_05566	Specific	Hqrw1	Mesocosms	n/a	n/a	n/a	266	n/a	Hypothetical Gene	n/a	n/a
OG_02620	Specific	Hqrw1	Mesocosms	n/a	n/a	n/a	410	n/a	Hypothetical Gene	n/a	n/a
OG_01266	Specific	Hqrw1	Mesocosms	n/a	n/a	n/a	544	n/a	Hypothetical Gene	n/a	n/a
OG_00988	Specific	Hqrw1	Mesocosms	n/a	n/a	n/a	590	n/a	Hypothetical Gene	n/a	n/a
OG_04739	Specific	Hqrw1	Mesocosms	n/a	n/a	n/a	813	n/a	Hypothetical Gene	n/a	n/a
OG_01285	Specific	Hqrw1	Mesocosms	n/a	n/a	n/a	540	n/a	Hypothetical Gene	n/a	n/a
OG_03677	Specific	Hqrw1	Mesocosms	n/a	n/a	n/a	348	n/a	Hypothetical Gene	n/a	n/a
OG_02241	Specific	Hqrw1	Mesocosms	n/a	n/a	n/a	n/a	n/a	Hypothetical Gene	n/a	n/a
OG_02253	Specific	Hqrw1	Mesocosms	n/a	n/a	n/a	437	n/a	Hypothetical Gene	n/a	n/a
OG_04416	Specific	Hqrw1	Mesocosms	n/a	n/a	n/a	313	n/a	Hypothetical Gene	n/a	n/a
OG_06819	Specific	Hqrw1	Mesocosms	n/a	n/a	n/a	220	n/a	Hypothetical Gene	n/a	n/a
OG_10261	Specific	Hqrw1	Mesocosms	n/a	n/a	n/a	625	n/a	Hypothetical Gene	n/a	n/a
OG_00850	Specific	Hqrw1	Mesocosms	n/a	n/a	n/a	102	n/a	Hypothetical Gene	n/a	n/a
OG_10338	Specific	Hqrw1	Mesocosms	n/a	n/a	n/a	129	n/a	Hypothetical Gene	n/a	n/a
OG_02555	Specific	Hqrw1	Mesocosms	n/a	n/a	n/a	414	n/a	Hypothetical Gene	n/a	n/a
OG_02800	Specific	Hqrw1	Mesocosms	A0A2T2R0G4_9BACT	84.5	368	400	388	DEDD_Tnp_IS110 domain-containing protein	BRC21_00550	n/a
OG_00193	Specific	Hqrw1	Mesocosms	n/a	n/a	n/a	609	n/a	Hypothetical Gene	n/a	n/a
OG_03924	Specific	Hqrw1	Mesocosms	n/a	n/a	n/a	n/a	n/a	Hypothetical Gene	n/a	n/a
OG_08217	Specific	Hqrw1	Mesocosms	A0A2A8CWX1_9BACT	55.7	679	679	678	Piwi domain-containing protein	CRI94_11155	n/a
OG_08173	Specific	Hqrw1	Mesocosms	n/a	n/a	n/a	178	n/a	Hypothetical Gene	n/a	n/a
OG_07166	Specific	Hqrw1	Mesocosms	A0A2T2TCS2_9BACT	82.9	187	209	188	DNA invertase	BRD33_01215	n/a
OG_04528	Specific	Hqrw1	Mesocosms	n/a	n/a	n/a	1532	n/a	Hypothetical Gene	n/a	n/a
OG_02133	Specific	Hqrw1	Mesocosms	n/a	n/a	n/a	446	n/a	Hypothetical Gene	n/a	n/a
OG_09061	Specific	Hqrw1	Mesocosms	n/a	n/a	n/a	655	n/a	Hypothetical Gene	n/a	n/a
OG_04628	Specific	Hqrw1	Mesocosms	n/a	n/a	n/a	819	n/a	Hypothetical Gene	n/a	n/a
OG_05584	Specific	Hqrw1	Mesocosms	n/a	n/a	n/a	769	n/a	Hypothetical Gene	n/a	n/a
OG_00851	Specific	Hqrw1	Mesocosms	n/a	n/a	n/a	102	n/a	Hypothetical Gene	n/a	n/a
OG_04639	Specific	Hqrw1	Mesocosms	n/a	n/a	n/a	1528	n/a	Hypothetical Gene	n/a	n/a
OG_01696	Specific	Hqrw1	Mesocosms	n/a	n/a	n/a	n/a	n/a	Hypothetical Gene	n/a	n/a
OG_01553	Specific	Hqrw1	Mesocosms	n/a	n/a	n/a	501	n/a	Hypothetical Gene	n/a	n/a
OG_00115	Specific	Hqrw1	Mesocosms	n/a	n/a	n/a	1216	n/a	Hypothetical Gene	n/a	n/a
OG_06606	Specific	Hqrw1	Mesocosms	n/a	n/a	n/a	n/a	n/a	Hypothetical Gene	n/a	n/a
OG_06563	Specific	Hqrw1	Mesocosms	n/a	n/a	n/a	228	n/a	Hypothetical Gene	n/a	n/a
OG_03696	Specific	Hqrw1	Mesocosms	n/a	n/a	n/a	347	n/a	Hypothetical Gene	n/a	n/a
OG_07671	Specific	Hqrw1	Mesocosms	n/a	n/a	n/a	192	n/a	Hypothetical Gene	n/a	n/a
OG_04934	Specific	Hqrw1	Mesocosms	A0A2P6C686_9BACT	50.7	282	291	279	Chromosome partitioning protein ParA	BSZ35_00245	n/a
OG_10382	Specific	Hqrw1	Mesocosms	n/a	n/a	n/a	128	n/a	Hypothetical Gene	n/a	n/a
OG_07760	Specific	Hqrw1	Mesocosms	n/a	n/a	n/a	189	n/a	Hypothetical Gene	n/a	n/a
OG_05264	Specific	Hqrw1	Mesocosms	n/a	n/a	n/a	277	n/a	Hypothetical Gene	n/a	n/a
OG_10526	Specific	Hqrw1	Mesocosms	n/a	n/a	n/a	125	n/a	Hypothetical Gene	n/a	n/a
OG_10529	Specific	Hqrw1	Mesocosms	A0A2P6BYE1_9BACT	85.6	125	125	416	Mutator family transposase	BSZ35_04075	n/a
OG_01791	Specific	Hqrw1	Mesocosms	A0A2T2R0G4_9BACT	63.8	390	474	388	DEDD_Tnp_IS110 domain-containing protein	BRC21_00550	n/a
OG_03925	Specific	Hqrw1	Mesocosms	n/a	n/a	n/a	336	n/a	Hypothetical Gene	n/a	n/a
OG_05595	Specific	Hqrw1	Mesocosms	n/a	n/a	n/a	769	n/a	Hypothetical Gene	n/a	n/a
OG_04508	Specific	Hqrw1	Mesocosms	n/a	n/a	n/a	309	n/a	Hypothetical Gene	n/a	n/a
OG_07735	Specific	Hqrw1	Mesocosms	n/a	n/a	n/a	190	n/a	Hypothetical Gene	n/a	n/a
OG_09457	Specific	Hqrw1	Mesocosms	n/a	n/a	n/a	146	n/a	Hypothetical Gene	n/a	n/a
OG_00917	Specific	Hqrw1	Mesocosms	A0A259TUP0_9BACT	60.6	99	101	219	Resolvase	BSZ36_17530	n/a
OG_08871	Specific	Hqrw1	Mesocosms	A0L9D9_MAGMM	56.6	113	159	132	SOS-response transcriptional repressor, LexA	Mmc1_2081	K03503
OG_07900	Specific	Hqrw1	Mesocosms	n/a	n/a	n/a	185	n/a	Hypothetical Gene	n/a	n/a
OG_01645	Specific	Hqrw1	Mesocosms	n/a	n/a	n/a	489	n/a	Hypothetical Gene	n/a	n/a
OG_06280	Specific	Hqrw1	Mesocosms	A0A2P6BZG1_9BACT	72.6	179	238	279	UDP-2,3-diacylglucosamine hydrolase	BSZ35_06250	n/a
OG_02100	Specific	Hqrw1	Mesocosms	n/a	n/a	n/a	448	n/a	Hypothetical Gene	n/a	n/a
OG_07242	Specific	Hqrw1	Mesocosms	n/a	n/a	n/a	207	n/a	Hypothetical Gene	n/a	n/a
OG_09696	Specific	Hqrw1	Mesocosms	n/a	n/a	n/a	141	n/a	Hypothetical Gene	n/a	n/a
OG_02176	Specific	Hqrw1	Mesocosms	A0A2G1X8Y3_9EURY	100	441	442	441	ORC1-type DNA replication protein	DJ68_00835	n/a
OG_04041	Specific	Hqrw1	Mesocosms	n/a	n/a	n/a	n/a	n/a	Hypothetical Gene	n/a	n/a
OG_10841	Specific	Hqrw1	Mesocosms	A0A256JD75_9EURY	95.7	117	118	117	MarR family transcriptional regulator	DJ71_21865	n/a
OG_03652	Specific	Hqrw1	Mesocosms	n/a	n/a	n/a	n/a	n/a	Hypothetical Gene	n/a	n/a
OG_08949	Specific	Hqrw1	Mesocosms	n/a	n/a	n/a	157	n/a	Hypothetical Gene	n/a	n/a
OG_07355	Specific	Hqrw1	Mesocosms	n/a	n/a	n/a	203	n/a	Hypothetical Gene	n/a	n/a
OG_02789	Specific	Hqrw1	Mesocosms	n/a	n/a	n/a	n/a	n/a	Hypothetical Gene	n/a	n/a
OG_07478	Specific	Hqrw1	Mesocosms	n/a	n/a	n/a	n/a	n/a	Hypothetical Gene	n/a	n/a
OG_10191	Specific	Hqrw1	Mesocosms	n/a	n/a	n/a	n/a	n/a	Hypothetical Gene	n/a	n/a
OG_09737	Specific	Hqrw1	Mesocosms	n/a	n/a	n/a	n/a	n/a	Hypothetical Gene	n/a	n/a
OG_02177	Specific	Hqrw1	Mesocosms	M0EB43_9EURY	94.2	433	442	433	IS1341-type transposase	C465_15232	n/a
OG_07479	Specific	Hqrw1	Mesocosms	A0A1I3AJN8_9EURY	93.4	198	199	198	Integrase/recombinase XerC	SAMN04488066_10654	n/a
OG_03634	Specific	Hqrw1	Mesocosms	n/a	n/a	n/a	n/a	n/a	Hypothetical Gene	n/a	n/a
OG_04780	Specific	Hqrw1	Mesocosms	n/a	n/a	n/a	n/a	n/a	Hypothetical Gene	n/a	n/a
OG_00637	Specific	Hqrw1	Mesocosms	n/a	n/a	n/a	n/a	n/a	Hypothetical Gene	n/a	n/a
OG_00135	Specific	Hqrw1	Mesocosms	n/a	n/a	n/a	n/a	n/a	Hypothetical Gene	n/a	n/a
OG_00852	Specific	Hqrw1	Mesocosms	n/a	n/a	n/a	n/a	n/a	Hypothetical Gene	n/a	n/a
OG_04482	Specific	Hqrw1	Mesocosms	n/a	n/a	n/a	n/a	n/a	Hypothetical Gene	n/a	n/a
OG_00338	Specific	Hqrw1	Mesocosms	M0PJ83_9EURY	91.2	605	606	605	SWIM-type domain-containing protein	C468_01090	n/a
OG_08049	Specific	Hqrw1	Mesocosms	n/a	n/a	n/a	n/a	n/a	Hypothetical Gene	n/a	n/a
OG_08714	Specific	Hqrw1	Mesocosms	n/a	n/a	n/a	n/a	n/a	Hypothetical Gene	n/a	n/a
OG_05622	Specific	Hqrw1	Mesocosms	n/a	n/a	n/a	n/a	n/a	Hypothetical Gene	n/a	n/a
OG_08209	Specific	Hqrw1	Mesocosms	n/a	n/a	n/a	n/a	n/a	Hypothetical Gene	n/a	n/a
OG_10657	Specific	Hqrw1	Mesocosms	n/a	n/a	n/a	122	n/a	Hypothetical Gene	n/a	n/a
OG_08375	Specific	Hqrw1	Mesocosms	n/a	n/a	n/a	172	n/a	Hypothetical Gene	n/a	n/a
OG_00727	Specific	Hqrw1	Mesocosms	n/a	n/a	n/a	104	n/a	Hypothetical Gene	n/a	n/a
OG_09374	Specific	Hqrw1	Mesocosms	n/a	n/a	n/a	148	n/a	Hypothetical Gene	n/a	n/a
OG_06882	Specific	Hqrw1	Mesocosms	A0A256LXI3_9EURY	94	217	218	217	Transcriptional regulator	DJ71_00620	n/a
OG_03954	Specific	Hqrw1	Mesocosms	A0A2G1WGW4_9EURY	99.1	330	335	330	ATPase	DJ69_12740	n/a
OG_08716	Specific	Hqrw1	Mesocosms	n/a	n/a	n/a	n/a	n/a	Hypothetical Gene	n/a	n/a
OG_02344	Specific	Hqrw1	Mesocosms	A0A256KUN0_9EURY	99.8	428	429	428	Cobalamin biosynthesis protein CobW	DJ77_08860	n/a
OG_04159	Specific	Hqrw1	Mesocosms	A0A4V6YBM3_9EURY	99.7	324	325	324	Probable deoxyhypusine synthase	dys	n/a
OG_01830	Specific	Hqrw1	Mesocosms	n/a	n/a	n/a	n/a	n/a	Hypothetical Gene	n/a	n/a
OG_02969	Specific	Hqrw1	Mesocosms	A0A498DYD1_9EURY	59.4	394	389	411	HEPN_Apea domain-containing protein	DVK03_19275	n/a
OG_09181	Specific	Hqrw1	Mesocosms	A0A2G1WGV3_9EURY	94.7	151	152	151	AsnC family transcriptional regulator	DJ69_12725	n/a
OG_08089	Specific	Hqrw1	Mesocosms	n/a	n/a	n/a	180	n/a	Hypothetical Gene	n/a	n/a
OG_05220	Specific	Hqrw1	Mesocosms	n/a	n/a	n/a	279	n/a	Hypothetical Gene	n/a	n/a
OG_08241	Specific	Hqrw1	Mesocosms	n/a	n/a	n/a	n/a	n/a	Hypothetical Gene	n/a	n/a
OG_07132	Specific	Hqrw1	Mesocosms	n/a	n/a	n/a	210	n/a	Hypothetical Gene	n/a	n/a
OG_06029	Specific	Hqrw1	Mesocosms	n/a	n/a	n/a	248	n/a	Hypothetical Gene	n/a	n/a
OG_06828	Specific	Hqrw1	Mesocosms	n/a	n/a	n/a	720	n/a	Hypothetical Gene	n/a	n/a
OG_09332	Specific	Hqrw1	Mesocosms	n/a	n/a	n/a	149	n/a	Hypothetical Gene	n/a	n/a
OG_06720	Specific	Hqrw1	Mesocosms	n/a	n/a	n/a	n/a	n/a	Hypothetical Gene	n/a	n/a
OG_10340	Specific	Hqrw1	Mesocosms	n/a	n/a	n/a	129	n/a	Hypothetical Gene	n/a	n/a
OG_00350	Specific	Hqrw1	Mesocosms	n/a	n/a	n/a	111	n/a	Hypothetical Gene	n/a	n/a
OG_07228	Specific	Hqrw1	Mesocosms	A0A4U7CTR2_9EURY	75.3	708	708	707	Lrp/AsnC family transcriptional regulator	EXE41_04765	n/a
OG_09333	Specific	Hqrw1	Mesocosms	n/a	n/a	n/a	149	n/a	Hypothetical Gene	n/a	n/a
OG_06517	Specific	Hqrw1	Mesocosms	A0A4U7BX63_9EURY	88.5	728	729	728	Type B DNA-directed DNA polymerase	EXE51_14470	n/a
OG_06430	Specific	Hqrw1	Mesocosms	A0A256IH98_9EURY	90.1	232	233	232	Rad51 domain-containing protein	DJ73_02110	n/a
OG_09583	Specific	Hqrw1	Mesocosms	A0A2R6GZW3_9EURY	52.5	665	641	991	N-6 DNA methylase	BRC83_03350	n/a
OG_10341	Specific	Hqrw1	Mesocosms	A0A4U7CD06_9EURY	99.2	129	129	274	IS5 family transposase	EXE41_18550	n/a
OG_03713	Specific	Hqrw1	Mesocosms	A0A2R6J2L4_9EURY	63.8	326	346	356	Oligopeptide ABC transporter ATP-binding protein	BRC93_08480	n/a
OG_03425	Specific	Hqrw1	Mesocosms	A0A2R6J2L9_9EURY	67.9	321	361	349	ABC transporter ATP-binding protein	BRC93_08485	n/a
OG_04712	Specific	Hqrw1	Mesocosms	A0A0P7I0J1_9EURY	73.6	284	301	305	D-ala-D-ala transporter subunit	SY89_00924	n/a
OG_04285	Specific	Hqrw1	Mesocosms	A0A2R6J2M7_9EURY	74.9	315	319	317	Peptide ABC transporter	BRC93_08495	n/a
OG_01335	Specific	Hqrw1	Mesocosms	G2MM13_9EURY	62.2	518	533	548	ABC-type transporter, periplasmic subunit	Halar_2159	K02035
OG_04732	Specific	Hqrw1	Mesocosms	n/a	n/a	n/a	300	n/a	Hypothetical Gene	n/a	n/a
OG_06049	Specific	Hqrw1	Mesocosms	W0K505_9EURY	57.3	241	247	247	Ribonuclease Z	HALDL1_12200	n/a
OG_00783	Specific	Hqrw1	Mesocosms	n/a	n/a	n/a	103	n/a	Hypothetical Gene	n/a	n/a
OG_07074	Specific	Hqrw1	Mesocosms	n/a	n/a	n/a	n/a	n/a	Hypothetical Gene	n/a	n/a
OG_09985	Specific	Hqrw1	Mesocosms	n/a	n/a	n/a	136	n/a	Hypothetical Gene	n/a	n/a
OG_08718	Specific	Hqrw1	Mesocosms	n/a	n/a	n/a	163	n/a	Hypothetical Gene	n/a	n/a
OG_07902	Specific	Hqrw1	Mesocosms	n/a	n/a	n/a	185	n/a	Hypothetical Gene	n/a	n/a
OG_02399	Specific	Hqrw1	Mesocosms	n/a	n/a	n/a	425	n/a	Hypothetical Gene	n/a	n/a
OG_01067	Specific	Hqrw1	Mesocosms	n/a	n/a	n/a	574	n/a	Hypothetical Gene	n/a	n/a
OG_05290	Specific	Hqrw1	Mesocosms	n/a	n/a	n/a	276	n/a	Hypothetical Gene	n/a	n/a
OG_02537	Specific	Hqrw1	Mesocosms	A0A3M9VI24_9EURY	98.1	413	415	413	Integrase	Nmn1133_13180	n/a
OG_08719	Specific	Hqrw1	Mesocosms	n/a	n/a	n/a	163	n/a	Hypothetical Gene	n/a	n/a
OG_04160	Specific	Hqrw1	Mesocosms	G2MQM4_9EURY	91.4	303	325	303	Chromosome partitioning ATPase	Halar_0698	n/a
OG_07672	Specific	Hqrw1	Mesocosms	n/a	n/a	n/a	n/a	n/a	Hypothetical Gene	n/a	n/a
OG_09334	Specific	Hqrw1	Mesocosms	n/a	n/a	n/a	149	n/a	Hypothetical Gene	n/a	n/a
OG_06001	Specific	Hqrw1	Mesocosms	n/a	n/a	n/a	249	n/a	Hypothetical Gene	n/a	n/a
OG_06883	Specific	Hqrw1	Mesocosms	n/a	n/a	n/a	n/a	n/a	Hypothetical Gene	n/a	n/a
OG_05701	Specific	Hqrw1	Mesocosms	n/a	n/a	n/a	261	n/a	Hypothetical Gene	n/a	n/a
OG_00088	Specific	Hqrw1	Mesocosms	n/a	n/a	n/a	116	n/a	Hypothetical Gene	n/a	n/a
OG_00670	Specific	Hqrw1	Mesocosms	n/a	n/a	n/a	1211	n/a	Hypothetical Gene	n/a	n/a
OG_03089	Specific	Hqrw1	Mesocosms	n/a	n/a	n/a	382	n/a	Hypothetical Gene	n/a	n/a
OG_01750	Specific	Hqrw1	Mesocosms	n/a	n/a	n/a	n/a	n/a	Hypothetical Gene	n/a	n/a
OG_03145	Specific	Hqrw1	Mesocosms	n/a	n/a	n/a	378	n/a	Hypothetical Gene	n/a	n/a
OG_09458	Specific	Hqrw1	Mesocosms	A0A2G1X694_9EURY	99.3	145	146	145	Deoxyribonuclease	DJ68_05990	n/a
OG_00089	Specific	Hqrw1	Mesocosms	n/a	n/a	n/a	n/a	n/a	Hypothetical Gene	n/a	n/a
OG_08562	Specific	Hqrw1	Mesocosms	n/a	n/a	n/a	n/a	n/a	Hypothetical Gene	n/a	n/a
OG_05148	Specific	Hqrw1	Mesocosms	n/a	n/a	n/a	282	n/a	Hypothetical Gene	n/a	n/a
OG_07305	Specific	Hqrw1	Mesocosms	n/a	n/a	n/a	1344	n/a	Hypothetical Gene	n/a	n/a
OG_07097	Specific	Hqrw1	Mesocosms	n/a	n/a	n/a	n/a	n/a	Hypothetical Gene	n/a	n/a
OG_05702	Specific	Hqrw1	Mesocosms	G0LNC8_HALWC	76.9	260	261	260	Modification methylase	Hqrw_5061	n/a
OG_06123	Specific	Hqrw1	Mesocosms	n/a	n/a	n/a	n/a	n/a	Hypothetical Gene	n/a	n/a
OG_05470	Specific	Hqrw1	Mesocosms	n/a	n/a	n/a	n/a	n/a	Hypothetical Gene	n/a	n/a
OG_03426	Specific	Hqrw1	Mesocosms	G0LNC4_HALWC	93.3	360	361	360	ParB domain protein	parB	K03497
OG_08129	Specific	Hqrw1	Mesocosms	n/a	n/a	n/a	n/a	n/a	Hypothetical Gene	n/a	n/a
OG_06101	Specific	Hqrw1	Mesocosms	n/a	n/a	n/a	n/a	n/a	Hypothetical Gene	n/a	n/a
OG_08519	Specific	Hqrw1	Mesocosms	n/a	n/a	n/a	n/a	n/a	Hypothetical Gene	n/a	n/a
OG_04573	Specific	Hqrw1	Mesocosms	n/a	n/a	n/a	n/a	n/a	Hypothetical Gene	n/a	n/a
OG_07942	Specific	Hqrw1	Mesocosms	A0A1G7M0Q9_9EURY	89.6	182	184	632	Methyl-accepting chemotaxis protein	SAMN04488067_105171	n/a
OG_02763	Specific	Hqrw1	Mesocosms	M0E8J4_9EURY	77.6	326	402	507	MCP domain-containing signal transducer	C464_16492	n/a
OG_09092	Specific	Hqrw1	Mesocosms	n/a	n/a	n/a	154	n/a	Hypothetical Gene	n/a	n/a
OG_01738	Specific	Hqrw1	Mesocosms	n/a	n/a	n/a	479	n/a	Hypothetical Gene	n/a	n/a
OG_10842	Specific	Hqrw1	Mesocosms	n/a	n/a	n/a	118	n/a	Hypothetical Gene	n/a	n/a
OG_05106	Specific	Hqrw1	Mesocosms	n/a	n/a	n/a	792	n/a	Hypothetical Gene	n/a	n/a
OG_01676	Specific	Hqrw1	Mesocosms	M0PMW2_9EURY	87.2	484	486	485	ORC1-type DNA replication protein	C468_01055	n/a
OG_00506	Specific	Hqrw1	Mesocosms	n/a	n/a	n/a	n/a	n/a	Hypothetical Gene	n/a	n/a
OG_08594	Specific	Hqrw1	Mesocosms	n/a	n/a	n/a	667	n/a	Hypothetical Gene	n/a	n/a
OG_01584	Specific	Hqrw1	Mesocosms	A0A0K1YAX7_9EURY	99.9	1093	1094	1093	Cell surface glycoprotein	n/a	n/a
OG_01462	Specific	Hqrw1	Mesocosms	n/a	n/a	n/a	1114	n/a	Hypothetical Gene	n/a	n/a
OG_05593	Specific	Hqrw1	Mesocosms	I7D2U8_NATSJ	94.7	264	265	721	DNA polymerase B2	NJ7G_4321	K02319
OG_02385	Specific	Hqrw1	Mesocosms	I7C2C4_NATSJ	99.8	425	426	425	ORC1-type DNA replication protein	NJ7G_4320	K10725
OG_00507	Specific	Hqrw1	Mesocosms	n/a	n/a	n/a	n/a	n/a	Hypothetical Gene	n/a	n/a
OG_00854	Specific	Hqrw1	Mesocosms	n/a	n/a	n/a	102	n/a	Hypothetical Gene	n/a	n/a
OG_05471	Specific	Hqrw1	Mesocosms	A0A4V6DZ97_9EURY	69.6	263	269	266	Site-specific integrase	EXE41_17730	n/a
OG_04622	Specific	Hqrw1	Mesocosms	n/a	n/a	n/a	n/a	n/a	Hypothetical Gene	n/a	n/a
OG_07790	Specific	Hqrw1	Mesocosms	n/a	n/a	n/a	n/a	n/a	Hypothetical Gene	n/a	n/a
OG_09810	Specific	Hqrw1	Mesocosms	n/a	n/a	n/a	139	n/a	Hypothetical Gene	n/a	n/a
OG_09038	Specific	Hqrw1	Mesocosms	n/a	n/a	n/a	n/a	n/a	Hypothetical Gene	n/a	n/a
OG_09135	Specific	Hqrw1	Mesocosms	n/a	n/a	n/a	n/a	n/a	Hypothetical Gene	n/a	n/a
OG_01464	Specific	Hqrw1	Mesocosms	H9YTN8_9VIRU	98.4	511	512	511	YonJ-like protein	OSG_eHP41_00030	n/a
OG_10843	Specific	Hqrw1	Mesocosms	n/a	n/a	n/a	n/a	n/a	Hypothetical Gene	n/a	n/a
OG_02277	Specific	Hqrw1	Mesocosms	Q18I59_HALWD	99.8	434	435	434	ABC-type transport system periplasmic substrate-binding protein (Probable substrate branched-chain amino acids)	livJ7	n/a
OG_02657	Specific	Hqrw1	Mesocosms	n/a	n/a	n/a	n/a	n/a	Hypothetical Gene	n/a	n/a
OG_04648	Specific	Hqrw1	Mesocosms	n/a	n/a	n/a	n/a	n/a	Hypothetical Gene	n/a	n/a
OG_04186	Specific	Hqrw1	Mesocosms	n/a	n/a	n/a	n/a	n/a	Hypothetical Gene	n/a	n/a
OG_05671	Specific	Hqrw1	Mesocosms	n/a	n/a	n/a	n/a	n/a	Hypothetical Gene	n/a	n/a
OG_07075	Specific	Hqrw1	Mesocosms	A0A329TF02_9EURY	92.4	211	212	211	IS6 family transposase	DQW50_03685	n/a
OG_00855	Specific	Hqrw1	Mesocosms	n/a	n/a	n/a	102	n/a	Hypothetical Gene	n/a	n/a
OG_01806	Specific	Hqrw1	Mesocosms	n/a	n/a	n/a	1055	n/a	Hypothetical Gene	n/a	n/a
OG_08951	Specific	Hqrw1	Mesocosms	n/a	n/a	n/a	157	n/a	Hypothetical Gene	n/a	n/a
OG_08090	Specific	Hqrw1	Mesocosms	n/a	n/a	n/a	n/a	n/a	Hypothetical Gene	n/a	n/a
OG_03994	Specific	Hqrw1	Mesocosms	A0A2R6HXQ9_9EURY	57.7	300	333	675	N6_Mtase domain-containing protein	BRC89_13375	n/a
OG_04561	Specific	Hqrw1	Mesocosms	Q18I98_HALWD	99.7	306	307	314	HNHc domain-containing protein	HQ_2151A	n/a
OG_00918	Specific	Hqrw1	Mesocosms	n/a	n/a	n/a	n/a	n/a	Hypothetical Gene	n/a	n/a
OG_03653	Specific	Hqrw1	Mesocosms	n/a	n/a	n/a	n/a	n/a	Hypothetical Gene	n/a	n/a
OG_07411	Specific	Hqrw1	Mesocosms	n/a	n/a	n/a	n/a	n/a	Hypothetical Gene	n/a	n/a
OG_02725	Specific	Hqrw1	Mesocosms	n/a	n/a	n/a	n/a	n/a	Hypothetical Gene	n/a	n/a
OG_02273	Specific	Hqrw1	Mesocosms	n/a	n/a	n/a	994	n/a	Hypothetical Gene	n/a	n/a
OG_02795	Specific	Hqrw1	Mesocosms	n/a	n/a	n/a	950	n/a	Hypothetical Gene	n/a	n/a
OG_06226	Specific	Hqrw1	Mesocosms	n/a	n/a	n/a	n/a	n/a	Hypothetical Gene	n/a	n/a
OG_08376	Specific	Hqrw1	Mesocosms	n/a	n/a	n/a	172	n/a	Hypothetical Gene	n/a	n/a
OG_06370	Specific	Hqrw1	Mesocosms	n/a	n/a	n/a	235	n/a	Hypothetical Gene	n/a	n/a
OG_03768	Specific	Hqrw1	Mesocosms	n/a	n/a	n/a	n/a	n/a	Hypothetical Gene	n/a	n/a
OG_07736	Specific	Hqrw1	Mesocosms	n/a	n/a	n/a	n/a	n/a	Hypothetical Gene	n/a	n/a
OG_10530	Specific	Hqrw1	Mesocosms	n/a	n/a	n/a	n/a	n/a	Hypothetical Gene	n/a	n/a
OG_07098	Specific	Hqrw1	Mesocosms	n/a	n/a	n/a	n/a	n/a	Hypothetical Gene	n/a	n/a
OG_07501	Specific	Hqrw1	Mesocosms	n/a	n/a	n/a	n/a	n/a	Hypothetical Gene	n/a	n/a
OG_05927	Specific	Hqrw1	Mesocosms	A0A0U5D0X1_9EURY	70.2	215	252	218	HTH-10 family transcription regulator	HHUB_3578	n/a
OG_08130	Specific	Hqrw1	Mesocosms	U1PNK8_9EURY	61.8	173	179	181	Restriction endonuclease	J07HQW2_00265	n/a
OG_03090	Specific	Hqrw1	Mesocosms	D3T289_NATMM	93.4	380	382	381	Fido domain protein	Nmag_4188	n/a
OG_04876	Specific	Hqrw1	Mesocosms	n/a	n/a	n/a	n/a	n/a	Hypothetical Gene	n/a	n/a
OG_08720	Specific	Hqrw1	Mesocosms	n/a	n/a	n/a	n/a	n/a	Hypothetical Gene	n/a	n/a
OG_06102	Specific	Hqrw1	Mesocosms	n/a	n/a	n/a	245	n/a	Hypothetical Gene	n/a	n/a
OG_07761	Specific	Hqrw1	Mesocosms	A0A1M5M0L9_9EURY	99.5	189	189	289	Transposase domain	SAMN05443636_0844	n/a
OG_07117	Specific	Hqrw1	Mesocosms	n/a	n/a	n/a	n/a	n/a	Hypothetical Gene	n/a	n/a
OG_03773	Specific	Hqrw1	Mesocosms	n/a	n/a	n/a	876	n/a	Hypothetical Gene	n/a	n/a
OG_02621	Specific	Hqrw1	Mesocosms	A0A1H7UZB1_9EURY	76.2	408	410	410	Fic family protein	SAMN04488691_11522	n/a
OG_09136	Specific	Hqrw1	Mesocosms	A0A329TD97_9EURY	93.4	152	153	154	F5/8 type C domain-containing protein	DQW50_02365	n/a
OG_01885	Specific	Hqrw1	Mesocosms	A0A3A6Q1M0_9EURY	100	465	466	465	ORC1-type DNA replication protein	DP106_04905	n/a
OG_01638	Specific	Hqrw1	Mesocosms	n/a	n/a	n/a	490	n/a	Hypothetical Gene	n/a	n/a
OG_09459	Specific	Hqrw1	Mesocosms	n/a	n/a	n/a	146	n/a	Hypothetical Gene	n/a	n/a
OG_00234	Specific	Hqrw1	Mesocosms	A0A094KCF3_9BACI	79.8	109	113	109	RNAase	JS80_09775	n/a
OG_08789	Specific	Hqrw1	Mesocosms	n/a	n/a	n/a	n/a	n/a	Hypothetical Gene	n/a	n/a
OG_07323	Specific	Hqrw1	Mesocosms	A0A1I3ANH4_9EURY	98.5	203	204	203	Helix-turn-helix domain-containing protein	SAMN04488066_106160	n/a
OG_06786	Specific	Hqrw1	Mesocosms	A0A4U7DP65_9EURY	95.9	221	221	721	Type B DNA-directed DNA polymerase	EXE48_14540	n/a
OG_05901	Specific	Hqrw1	Mesocosms	n/a	n/a	n/a	253	n/a	Hypothetical Gene	n/a	n/a
OG_01488	Specific	Hqrw1	Mesocosms	n/a	n/a	n/a	508	n/a	Hypothetical Gene	n/a	n/a
OG_06448	Specific	Hqrw1	Mesocosms	n/a	n/a	n/a	232	n/a	Hypothetical Gene	n/a	n/a
OG_00090	Specific	Hqrw1	Mesocosms	n/a	n/a	n/a	116	n/a	Hypothetical Gene	n/a	n/a
OG_05768	Specific	Hqrw1	Mesocosms	A0A368NAX2_9EURY	77	257	258	257	SDR family NAD(P)-dependent oxidoreductase	DU504_04880	n/a
OG_00136	Specific	Hqrw1	Mesocosms	n/a	n/a	n/a	n/a	n/a	Hypothetical Gene	n/a	n/a
OG_05799	Specific	Hqrw1	Mesocosms	A0A0K1YAS3_9EURY	100	214	257	214	Cell surface glycoprotein	n/a	n/a
OG_02538	Specific	Hqrw1	Mesocosms	A0A256I7W8_9EURY	83.1	414	415	414	Integrase	DJ73_10305	n/a
OG_09986	Specific	Hqrw1	Mesocosms	n/a	n/a	n/a	n/a	n/a	Hypothetical Gene	n/a	n/a
OG_07674	Specific	Hqrw1	Mesocosms	A0A256IW00_9EURY	99.4	163	192	163	tRNA (N6-threonylcarbamoyladenosine(37)-N6)-methyltransferase TrmO	DJ76_15305	n/a
OG_01898	Specific	Hqrw1	Mesocosms	A0A329TCV7_9EURY	99.4	464	465	464	YdiU family protein	DQW50_02260	n/a
OG_02278	Specific	Hqrw1	Mesocosms	A0A5J5LCM9_HALHI	92.4	434	435	434	Transposase	EGO51_18900	n/a
OG_09918	Specific	Hqrw1	Mesocosms	n/a	n/a	n/a	n/a	n/a	Hypothetical Gene	n/a	n/a
OG_05001	Specific	Hqrw1	Mesocosms	n/a	n/a	n/a	288	n/a	Hypothetical Gene	n/a	n/a
OG_08520	Specific	Hqrw1	Mesocosms	n/a	n/a	n/a	n/a	n/a	Hypothetical Gene	n/a	n/a
OG_09138	Specific	Hqrw1	Mesocosms	n/a	n/a	n/a	153	n/a	Hypothetical Gene	n/a	n/a
OG_08721	Specific	Hqrw1	Mesocosms	A0A2R6GNY9_9EURY	76.4	161	163	165	Nucleotidyltransferase	BRC88_02695	n/a
OG_00235	Specific	Hqrw1	Mesocosms	n/a	n/a	n/a	n/a	n/a	Hypothetical Gene	n/a	n/a
OG_00044	Specific	Hqrw1	Mesocosms	n/a	n/a	n/a	n/a	n/a	Hypothetical Gene	n/a	n/a
OG_06002	Specific	Hqrw1	Mesocosms	A0A3A6QBR8_9EURY	89.4	236	249	236	DNA-binding protein	DP106_04805	n/a
OG_09634	Specific	Hqrw1	Mesocosms	n/a	n/a	n/a	n/a	n/a	Hypothetical Gene	n/a	n/a
OG_05320	Specific	Hqrw1	Mesocosms	I7C2E4_NATSJ	85.8	274	275	350	Exonuclease VII, large subunit	NJ7G_4340	K03601
OG_04441	Specific	Hqrw1	Mesocosms	n/a	n/a	n/a	n/a	n/a	Hypothetical Gene	n/a	n/a
OG_10383	Specific	Hqrw1	Mesocosms	n/a	n/a	n/a	n/a	n/a	Hypothetical Gene	n/a	n/a
OG_02589	Specific	Hqrw1	Mesocosms	A0A371MSR8_9EURY	93.7	410	412	412	Recombinase	DEQ92_19355	n/a
OG_09137	Specific	Hqrw1	Mesocosms	n/a	n/a	n/a	n/a	n/a	Hypothetical Gene	n/a	n/a
OG_08091	Specific	Hqrw1	Mesocosms	n/a	n/a	n/a	n/a	n/a	Hypothetical Gene	n/a	n/a
OG_03594	Specific	Hqrw1	Mesocosms	n/a	n/a	n/a	n/a	n/a	Hypothetical Gene	n/a	n/a
OG_09040	Specific	Hqrw1	Mesocosms	n/a	n/a	n/a	155	n/a	Hypothetical Gene	n/a	n/a
OG_00680	Specific	Hqrw1	Mesocosms	n/a	n/a	n/a	n/a	n/a	Hypothetical Gene	n/a	n/a
OG_00403	Specific	Hqrw1	Mesocosms	n/a	n/a	n/a	110	n/a	Hypothetical Gene	n/a	n/a
OG_07867	Specific	Hqrw1	Mesocosms	n/a	n/a	n/a	n/a	n/a	Hypothetical Gene	n/a	n/a
OG_03457	Specific	Hqrw1	Mesocosms	n/a	n/a	n/a	359	n/a	Hypothetical Gene	n/a	n/a
OG_00915	Specific	Hqrw1	Mesocosms	n/a	n/a	n/a	n/a	n/a	Hypothetical Gene	n/a	n/a
OG_10343	Specific	Hqrw1	Mesocosms	n/a	n/a	n/a	n/a	n/a	Hypothetical Gene	n/a	n/a
OG_10342	Specific	Hqrw1	Mesocosms	n/a	n/a	n/a	129	n/a	Hypothetical Gene	n/a	n/a
OG_10192	Specific	Hqrw1	Mesocosms	n/a	n/a	n/a	132	n/a	Hypothetical Gene	n/a	n/a
OG_09697	Specific	Hqrw1	Mesocosms	n/a	n/a	n/a	141	n/a	Hypothetical Gene	n/a	n/a
OG_05367	Specific	Hqrw1	Mesocosms	n/a	n/a	n/a	273	n/a	Hypothetical Gene	n/a	n/a
OG_09635	Specific	Hqrw1	Mesocosms	n/a	n/a	n/a	142	n/a	Hypothetical Gene	n/a	n/a
OG_07903	Specific	Hqrw1	Mesocosms	n/a	n/a	n/a	185	n/a	Hypothetical Gene	n/a	n/a
OG_07013	Specific	Hqrw1	Mesocosms	n/a	n/a	n/a	214	n/a	Hypothetical Gene	n/a	n/a
OG_04346	Specific	Hqrw1	Mesocosms	n/a	n/a	n/a	316	n/a	Hypothetical Gene	n/a	n/a
OG_02428	Specific	Hqrw1	Mesocosms	n/a	n/a	n/a	423	n/a	Hypothetical Gene	n/a	n/a
OG_05472	Specific	Hqrw1	Mesocosms	n/a	n/a	n/a	269	n/a	Hypothetical Gene	n/a	n/a
OG_01947	Specific	Hqrw1	Mesocosms	n/a	n/a	n/a	459	n/a	Hypothetical Gene	n/a	n/a
OG_04065	Specific	Hqrw1	Mesocosms	n/a	n/a	n/a	n/a	n/a	Hypothetical Gene	n/a	n/a
OG_10344	Specific	Hqrw1	Mesocosms	n/a	n/a	n/a	n/a	n/a	Hypothetical Gene	n/a	n/a
OG_00352	Specific	Hqrw1	Mesocosms	A0A329T7W8_9EURY	75.5	110	111	110	RHH_1 domain-containing protein	DQW50_16350	n/a
OG_06945	Specific	Hqrw1	Mesocosms	n/a	n/a	n/a	216	n/a	Hypothetical Gene	n/a	n/a
OG_05096	Specific	Hqrw1	Mesocosms	n/a	n/a	n/a	n/a	n/a	Hypothetical Gene	n/a	n/a
OG_08340	Specific	Hqrw1	Mesocosms	n/a	n/a	n/a	n/a	n/a	Hypothetical Gene	n/a	n/a
OG_06281	Specific	Hqrw1	Mesocosms	n/a	n/a	n/a	238	n/a	Hypothetical Gene	n/a	n/a
OG_05221	Specific	Hqrw1	Mesocosms	n/a	n/a	n/a	279	n/a	Hypothetical Gene	n/a	n/a
OG_07791	Specific	Hqrw1	Mesocosms	n/a	n/a	n/a	n/a	n/a	Hypothetical Gene	n/a	n/a
OG_10193	Specific	Hqrw1	Mesocosms	n/a	n/a	n/a	n/a	n/a	Hypothetical Gene	n/a	n/a
OG_00576	Specific	Hqrw1	Mesocosms	n/a	n/a	n/a	107	n/a	Hypothetical Gene	n/a	n/a
OG_00351	Specific	Hqrw1	Mesocosms	n/a	n/a	n/a	n/a	n/a	Hypothetical Gene	n/a	n/a
OG_10658	Specific	Hqrw1	Mesocosms	n/a	n/a	n/a	n/a	n/a	Hypothetical Gene	n/a	n/a
OG_01131	Specific	Hqrw1	Mesocosms	n/a	n/a	n/a	n/a	n/a	Hypothetical Gene	n/a	n/a
OG_07662	Specific	Hqrw1	Mesocosms	n/a	n/a	n/a	695	n/a	Hypothetical Gene	n/a	n/a
OG_03519	Specific	Hqrw1	Mesocosms	A0A650A3C5_9EURY	94.1	355	356	355	HlyC/CorC family transporter	Hrd1104_04350	n/a
OG_08952	Specific	Hqrw1	Mesocosms	A0A1N7FKE3_9EURY	68.8	141	157	148	Protein-tyrosine-phosphatase	SAMN05421752_10765	n/a
OG_09375	Specific	Hqrw1	Mesocosms	Q18EA9_HALWD	82.3	147	148	147	Arsenate reductase (Glutaredoxin)	arsC2	K01104|K03741
OG_04324	Specific	Hqrw1	Mesocosms	A0A2R6I1Z3_9EURY	91.8	316	317	317	Permease	BRC89_09635	n/a
OG_10446	Specific	Hqrw1	Mesocosms	V4Y5C6_9ARCH	92.1	126	127	126	Transcriptional regulator, ArsR family	A07HB70_01772	n/a
OG_06847	Specific	Hqrw1	Mesocosms	L0JRX0_NATP1	67.4	218	219	558	Transposase family protein	Natpe_4287	n/a
OG_02931	Specific	Hqrw1	Mesocosms	A0A5N5U8R6_9EURY	95.4	390	391	390	Fic family protein	DP108_11495	n/a
OG_08521	Specific	Hqrw1	Mesocosms	A0A1I6HYN3_9EURY	81.4	167	168	167	Arsenate reductase	SAMN04487947_2659	n/a
OG_09556	Specific	Hqrw1	Mesocosms	U1Q247_9EURY	83.9	143	144	143	Protein-tyrosine-phosphatase	J07HQX50_00093	n/a
OG_10241	Specific	Hqrw1	Mesocosms	U1PYB0_9EURY	96.9	130	131	130	Putative transcriptional regulator	J07HQX50_00094	n/a
OG_00405	Specific	Hqrw1	Mesocosms	A0A4U7FAD6_9EURY	91.7	109	110	109	Arsenite efflux transporter metallochaperone ArsD	arsD	n/a
OG_09505	Specific	Hqrw1	Mesocosms	L9YDU6_9EURY	95.5	643	644	643	Arsenic resistance protein ArsA	C487_19238	n/a
OG_10613	Specific	Hqrw1	Mesocosms	A0A4P9TLT2_9EURY	86.9	122	123	122	YlbF family regulator	FGF80_18250	n/a
OG_04623	Specific	Hqrw1	Mesocosms	n/a	n/a	n/a	305	n/a	Hypothetical Gene	n/a	n/a
OG_09139	Specific	Hqrw1	Mesocosms	n/a	n/a	n/a	n/a	n/a	Hypothetical Gene	n/a	n/a
OG_05118	Specific	Hqrw1	Mesocosms	n/a	n/a	n/a	n/a	n/a	Hypothetical Gene	n/a	n/a
OG_09041	Specific	Hqrw1	Mesocosms	n/a	n/a	n/a	n/a	n/a	Hypothetical Gene	n/a	n/a
OG_09093	Specific	Hqrw1	Mesocosms	n/a	n/a	n/a	n/a	n/a	Hypothetical Gene	n/a	n/a
OG_04858	Specific	Hqrw1	Mesocosms	A0A1H6JJI3_9EURY	54.5	244	294	243	Phage integrase family protein	SAMN05192561_11261	n/a
OG_07648	Specific	Hqrw1	Mesocosms	n/a	n/a	n/a	193	n/a	Hypothetical Gene	n/a	n/a
OG_07390	Specific	Hqrw1	Mesocosms	n/a	n/a	n/a	202	n/a	Hypothetical Gene	n/a	n/a
OG_09919	Specific	Hqrw1	Mesocosms	n/a	n/a	n/a	n/a	n/a	Hypothetical Gene	n/a	n/a
OG_08790	Specific	Hqrw1	Mesocosms	n/a	n/a	n/a	161	n/a	Hypothetical Gene	n/a	n/a
OG_07076	Specific	Hqrw1	Mesocosms	n/a	n/a	n/a	212	n/a	Hypothetical Gene	n/a	n/a
OG_06124	Specific	Hqrw1	Mesocosms	n/a	n/a	n/a	244	n/a	Hypothetical Gene	n/a	n/a
OG_00455	Specific	Hqrw1	Mesocosms	n/a	n/a	n/a	109	n/a	Hypothetical Gene	n/a	n/a
OG_07569	Specific	Hqrw1	Mesocosms	n/a	n/a	n/a	n/a	n/a	Hypothetical Gene	n/a	n/a
OG_05744	Specific	Hqrw1	Mesocosms	n/a	n/a	n/a	259	n/a	Hypothetical Gene	n/a	n/a
OG_08628	Specific	Hqrw1	Mesocosms	n/a	n/a	n/a	165	n/a	Hypothetical Gene	n/a	n/a
OG_08915	Specific	Hqrw1	Mesocosms	n/a	n/a	n/a	158	n/a	Hypothetical Gene	n/a	n/a
OG_10707	Specific	Hqrw1	Mesocosms	n/a	n/a	n/a	121	n/a	Hypothetical Gene	n/a	n/a
OG_00196	Specific	Hqrw1	Mesocosms	n/a	n/a	n/a	114	n/a	Hypothetical Gene	n/a	n/a
OG_09460	Specific	Hqrw1	Mesocosms	n/a	n/a	n/a	n/a	n/a	Hypothetical Gene	n/a	n/a
OG_10196	Specific	Hqrw1	Mesocosms	n/a	n/a	n/a	n/a	n/a	Hypothetical Gene	n/a	n/a
OG_00919	Specific	Hqrw1	Mesocosms	n/a	n/a	n/a	101	n/a	Hypothetical Gene	n/a	n/a
OG_05652	Specific	Hqrw1	Mesocosms	n/a	n/a	n/a	263	n/a	Hypothetical Gene	n/a	n/a
OG_03234	Specific	Hqrw1	Mesocosms	A0A345EIA9_9EURY	97.3	372	373	372	Transcription initiation factor IIB family protein	DU484_18625	K03124
OG_01402	Specific	Hqrw1	Mesocosms	n/a	n/a	n/a	n/a	n/a	Hypothetical Gene	n/a	n/a
OG_04877	Specific	Hqrw1	Mesocosms	n/a	n/a	n/a	n/a	n/a	Hypothetical Gene	n/a	n/a
OG_00353	Specific	Hqrw1	Mesocosms	n/a	n/a	n/a	n/a	n/a	Hypothetical Gene	n/a	n/a
OG_03846	Specific	Hqrw1	Mesocosms	A0A345EIK8_9EURY	98.8	241	339	241	DNA polymerase sliding clamp	pcn	K04802
OG_02242	Specific	Hqrw1	Mesocosms	L0JSA7_NATP1	97	437	438	437	Transposase, IS605 OrfB family protein	Natpe_3961	n/a
OG_06885	Specific	Hqrw1	Mesocosms	U1PHR0_9EURY	98.6	217	218	217	Yip1 domain protein	J07HQW1_01740	n/a
OG_00406	Specific	Hqrw1	Mesocosms	n/a	n/a	n/a	n/a	n/a	Hypothetical Gene	n/a	n/a
OG_03427	Specific	Hqrw1	Mesocosms	U1MPG7_9EURY	97.2	360	361	384	LD-carboxypeptidase	J07HQW1_01868	n/a
OG_09509	Specific	Hqrw1	Mesocosms	n/a	n/a	n/a	n/a	n/a	Hypothetical Gene	n/a	n/a
OG_02386	Specific	Hqrw1	Mesocosms	A0A4U7DQF2_9EURY	100	425	426	425	Transposase	EXE48_13215	n/a
OG_09042	Specific	Hqrw1	Mesocosms	n/a	n/a	n/a	n/a	n/a	Hypothetical Gene	n/a	n/a
OG_00681	Specific	Hqrw1	Mesocosms	n/a	n/a	n/a	105	n/a	Hypothetical Gene	n/a	n/a
OG_03706	Specific	Hqrw1	Mesocosms	A0A4U7DPF5_9EURY	100	882	883	882	Cadmium-translocating P-type ATPase	cadA	n/a
OG_01961	Specific	Hqrw1	Mesocosms	n/a	n/a	n/a	n/a	n/a	Hypothetical Gene	n/a	n/a
OG_05265	Specific	Hqrw1	Mesocosms	n/a	n/a	n/a	n/a	n/a	Hypothetical Gene	n/a	n/a
OG_06765	Specific	Hqrw1	Mesocosms	n/a	n/a	n/a	222	n/a	Hypothetical Gene	n/a	n/a
OG_00045	Specific	Hqrw1	Mesocosms	n/a	n/a	n/a	117	n/a	Hypothetical Gene	n/a	n/a
OG_01100	Specific	Hqrw1	Mesocosms	G0LNF5_HALWC	86.2	567	570	567	Homolog to HGPV1-ORF14	Hqrw_6002	n/a
OG_10708	Specific	Hqrw1	Mesocosms	n/a	n/a	n/a	121	n/a	Hypothetical Gene	n/a	n/a
OG_08341	Specific	Hqrw1	Mesocosms	n/a	n/a	n/a	173	n/a	Hypothetical Gene	n/a	n/a
OG_02456	Specific	Hqrw1	Mesocosms	n/a	n/a	n/a	421	n/a	Hypothetical Gene	n/a	n/a
OG_02520	Specific	Hqrw1	Mesocosms	A0A4U7DEL7_9EURY	97.6	415	416	558	Transposase	EXE42_07490	n/a
OG_01049	Specific	Hqrw1	Mesocosms	A0A4U7ETY6_9EURY	93.2	577	578	889	ArsR family transcriptional regulator	EXE46_06015	n/a
OG_01054	Specific	Hqrw1	Mesocosms	n/a	n/a	n/a	577	n/a	Hypothetical Gene	n/a	n/a
OG_04460	Specific	Hqrw1	Mesocosms	n/a	n/a	n/a	n/a	n/a	Hypothetical Gene	n/a	n/a
OG_00920	Specific	Hqrw1	Mesocosms	n/a	n/a	n/a	101	n/a	Hypothetical Gene	n/a	n/a
OG_07044	Specific	Hqrw1	Mesocosms	n/a	n/a	n/a	n/a	n/a	Hypothetical Gene	n/a	n/a
OG_05222	Specific	Hqrw1	Mesocosms	n/a	n/a	n/a	n/a	n/a	Hypothetical Gene	n/a	n/a
OG_06507	Specific	Hqrw1	Mesocosms	n/a	n/a	n/a	n/a	n/a	Hypothetical Gene	n/a	n/a
OG_01855	Specific	Hqrw1	Mesocosms	n/a	n/a	n/a	n/a	n/a	Hypothetical Gene	n/a	n/a
OG_07297	Specific	Hqrw1	Mesocosms	n/a	n/a	n/a	n/a	n/a	Hypothetical Gene	n/a	n/a
OG_10844	Specific	Hqrw1	Mesocosms	n/a	n/a	n/a	n/a	n/a	Hypothetical Gene	n/a	n/a
OG_00046	Specific	Hqrw1	Mesocosms	n/a	n/a	n/a	117	n/a	Hypothetical Gene	n/a	n/a
OG_02932	Specific	Hqrw1	Mesocosms	U2E3Q1_9EURY	94.1	390	391	390	Transposase IS4 family protein	HLRTI_001453	n/a
OG_03684	Specific	Hqrw1	Mesocosms	A0A2R6GEA6_9EURY	58.5	879	885	890	Hybrid sensor histidine kinase/response regulator	BRC88_12230	n/a
OG_05594	Specific	Hqrw1	Mesocosms	Q18I56_HALWD	99.6	264	265	264	ABC-type transport system ATP-binding protein (Probable substrate branched-chain amino acids)	livG7	K01995
OG_02226	Specific	Hqrw1	Mesocosms	Q18I55_HALWD	99.8	438	439	438	ABC-type transport system permease protein (Probable substrate branched-chain amino acids)	livM7	K01998
OG_03428	Specific	Hqrw1	Mesocosms	Q18I54_HALWD	99.7	360	361	372	ABC-type transport system permease protein (Probable substrate branched-chain amino acids)	livH7	K01997
OG_07904	Specific	Hqrw1	Mesocosms	n/a	n/a	n/a	185	n/a	Hypothetical Gene	n/a	n/a
OG_02178	Specific	Hqrw1	Mesocosms	A0A1H8TU52_9EURY	96.4	441	442	521	AAA domain-containing protein	SAMN05216388_10249	n/a
OG_04624	Specific	Hqrw1	Mesocosms	n/a	n/a	n/a	n/a	n/a	Hypothetical Gene	n/a	n/a
OG_08662	Specific	Hqrw1	Mesocosms	n/a	n/a	n/a	n/a	n/a	Hypothetical Gene	n/a	n/a
OG_06592	Specific	Hqrw1	Mesocosms	n/a	n/a	n/a	n/a	n/a	Hypothetical Gene	n/a	n/a
OG_05729	Specific	Hqrw1	Mesocosms	n/a	n/a	n/a	260	n/a	Hypothetical Gene	n/a	n/a
OG_04906	Specific	Hqrw1	Mesocosms	H9YTB9_9VIRU	99.5	805	806	805	Putative DNA primase/helicase	OSG_eHP37_00190	n/a
OG_06193	Specific	Hqrw1	Mesocosms	n/a	n/a	n/a	n/a	n/a	Hypothetical Gene	n/a	n/a
OG_06886	Specific	Hqrw1	Mesocosms	n/a	n/a	n/a	n/a	n/a	Hypothetical Gene	n/a	n/a
OG_08522	Specific	Hqrw1	Mesocosms	Q18G20_HALWD	96.4	167	168	167	ISH7-type transposase (Nonfunctional)	HQ_2980A	n/a
OG_09195	Specific	Hqrw1	Mesocosms	A0A4U7DP65_9EURY	95.2	649	650	721	Type B DNA-directed DNA polymerase	EXE48_14540	n/a
OG_03341	Specific	Hqrw1	Mesocosms	A0A2G1X8V3_9EURY	99.5	366	366	448	ORC1-type DNA replication protein	DJ68_00570	n/a
OG_00091	Specific	Hqrw1	Mesocosms	A0A343TJJ4_9EURY	81.9	116	116	573	ARM/HEAT repeat protein	AArcSl_1637	n/a
OG_02802	Specific	Hqrw1	Mesocosms	V4YGJ9_9ARCH	77.8	302	400	308	ADP-ribosylglycohydrolase	A07HR60_02422	n/a
OG_07649	Specific	Hqrw1	Mesocosms	A0A3M9VGM7_9EURY	68.6	191	193	723	Type B DNA-directed DNA polymerase	Nmn1133_13385	n/a
OG_07168	Specific	Hqrw1	Mesocosms	n/a	n/a	n/a	209	n/a	Hypothetical Gene	n/a	n/a
OG_03217	Specific	Hqrw1	Mesocosms	A0A0H3YBU0_9EURY	57.2	376	374	395	Replication initiation protein	n/a	n/a
OG_06371	Specific	Hqrw1	Mesocosms	n/a	n/a	n/a	235	n/a	Hypothetical Gene	n/a	n/a
OG_00683	Specific	Hqrw1	Mesocosms	n/a	n/a	n/a	105	n/a	Hypothetical Gene	n/a	n/a
OG_09043	Specific	Hqrw1	Mesocosms	n/a	n/a	n/a	155	n/a	Hypothetical Gene	n/a	n/a
OG_08953	Specific	Hqrw1	Mesocosms	n/a	n/a	n/a	157	n/a	Hypothetical Gene	n/a	n/a
OG_06174	Specific	Hqrw1	Mesocosms	n/a	n/a	n/a	242	n/a	Hypothetical Gene	n/a	n/a
OG_08377	Specific	Hqrw1	Mesocosms	n/a	n/a	n/a	n/a	n/a	Hypothetical Gene	n/a	n/a
OG_05175	Specific	Hqrw1	Mesocosms	n/a	n/a	n/a	n/a	n/a	Hypothetical Gene	n/a	n/a
OG_07905	Specific	Hqrw1	Mesocosms	n/a	n/a	n/a	185	n/a	Hypothetical Gene	n/a	n/a
OG_07203	Specific	Hqrw1	Mesocosms	n/a	n/a	n/a	208	n/a	Hypothetical Gene	n/a	n/a
OG_09231	Specific	Hqrw1	Mesocosms	n/a	n/a	n/a	n/a	n/a	Hypothetical Gene	n/a	n/a
OG_07737	Specific	Hqrw1	Mesocosms	n/a	n/a	n/a	190	n/a	Hypothetical Gene	n/a	n/a
OG_06272	Specific	Hqrw1	Mesocosms	n/a	n/a	n/a	n/a	n/a	Hypothetical Gene	n/a	n/a
OG_05474	Specific	Hqrw1	Mesocosms	n/a	n/a	n/a	n/a	n/a	Hypothetical Gene	n/a	n/a
OG_09232	Specific	Hqrw1	Mesocosms	n/a	n/a	n/a	151	n/a	Hypothetical Gene	n/a	n/a
OG_10290	Specific	Hqrw1	Mesocosms	n/a	n/a	n/a	130	n/a	Hypothetical Gene	n/a	n/a
OG_09739	Specific	Hqrw1	Mesocosms	n/a	n/a	n/a	140	n/a	Hypothetical Gene	n/a	n/a
OG_07045	Specific	Hqrw1	Mesocosms	n/a	n/a	n/a	213	n/a	Hypothetical Gene	n/a	n/a
OG_05596	Specific	Hqrw1	Mesocosms	n/a	n/a	n/a	n/a	n/a	Hypothetical Gene	n/a	n/a
OG_05176	Specific	Hqrw1	Mesocosms	n/a	n/a	n/a	n/a	n/a	Hypothetical Gene	n/a	n/a
OG_09335	Specific	Hqrw1	Mesocosms	n/a	n/a	n/a	149	n/a	Hypothetical Gene	n/a	n/a
OG_06657	Specific	Hqrw1	Mesocosms	n/a	n/a	n/a	225	n/a	Hypothetical Gene	n/a	n/a
OG_05623	Specific	Hqrw1	Mesocosms	n/a	n/a	n/a	n/a	n/a	Hypothetical Gene	n/a	n/a
OG_04010	Specific	Hqrw1	Mesocosms	A0A1H6BV99_9EURY	95.5	331	332	331	Phosphonate transport system permease protein	SAMN04488133_3062	n/a
OG_05525	Specific	Hqrw1	Mesocosms	A0A1H6BVV7_9EURY	88.3	266	267	266	Phosphonates import ATP-binding protein PhnC	phnC	K02041
OG_03447	Specific	Hqrw1	Mesocosms	A0A368NB74_9EURY	90.6	350	360	346	Phosphate-binding protein	DU504_03915	n/a
OG_10614	Specific	Hqrw1	Mesocosms	n/a	n/a	n/a	n/a	n/a	Hypothetical Gene	n/a	n/a
OG_09336	Specific	Hqrw1	Mesocosms	n/a	n/a	n/a	149	n/a	Hypothetical Gene	n/a	n/a
OG_09288	Specific	Hqrw1	Mesocosms	n/a	n/a	n/a	n/a	n/a	Hypothetical Gene	n/a	n/a
OG_05447	Specific	Hqrw1	Mesocosms	A0A4U7C4V9_9EURY	97	269	270	269	Sulfite exporter TauE/SafE family protein	EXE51_08710	n/a
OG_08523	Specific	Hqrw1	Mesocosms	A0A4U7CR36_9EURY	92.8	167	168	167	ArsR family transcriptional regulator	EXE41_09795	n/a
OG_09811	Specific	Hqrw1	Mesocosms	n/a	n/a	n/a	n/a	n/a	Hypothetical Gene	n/a	n/a
OG_02488	Specific	Hqrw1	Mesocosms	H9YTE8_9VIRU	76.3	430	419	422	N6_N4_Mtase domain-containing protein	OSG_eHP38_00145	n/a
OG_01344	Specific	Hqrw1	Mesocosms	n/a	n/a	n/a	532	n/a	Hypothetical Gene	n/a	n/a
OG_05002	Specific	Hqrw1	Mesocosms	n/a	n/a	n/a	n/a	n/a	Hypothetical Gene	n/a	n/a
OG_09337	Specific	Hqrw1	Mesocosms	n/a	n/a	n/a	149	n/a	Hypothetical Gene	n/a	n/a
OG_04066	Specific	Hqrw1	Mesocosms	n/a	n/a	n/a	n/a	n/a	Hypothetical Gene	n/a	n/a
OG_09510	Specific	Hqrw1	Mesocosms	n/a	n/a	n/a	145	n/a	Hypothetical Gene	n/a	n/a
OG_09812	Specific	Hqrw1	Mesocosms	n/a	n/a	n/a	n/a	n/a	Hypothetical Gene	n/a	n/a
OG_05567	Specific	Hqrw1	Mesocosms	n/a	n/a	n/a	n/a	n/a	Hypothetical Gene	n/a	n/a
OG_01442	Specific	Hqrw1	Mesocosms	n/a	n/a	n/a	n/a	n/a	Hypothetical Gene	n/a	n/a
OG_00204	Specific	Hqrw1	Mesocosms	n/a	n/a	n/a	n/a	n/a	Hypothetical Gene	n/a	n/a
OG_00921	Specific	Hqrw1	Mesocosms	A0A2A2F3U1_9EURY	99	100	101	100	AbrB/MazE/SpoVT family DNA-binding domain-containing protein	CK500_15445	n/a
OG_08755	Specific	Hqrw1	Mesocosms	V4Y684_9ARCH	88.2	169	162	184	Penicillinase repressor	A07HR60_02362	n/a
OG_02906	Specific	Hqrw1	Mesocosms	n/a	n/a	n/a	941	n/a	Hypothetical Gene	n/a	n/a
OG_07270	Specific	Hqrw1	Mesocosms	A0A3M9VGV1_9EURY	96.1	205	206	528	TFIIS-type domain-containing protein	Nmn1133_12935	n/a
OG_09636	Specific	Hqrw1	Mesocosms	n/a	n/a	n/a	142	n/a	Hypothetical Gene	n/a	n/a
OG_02367	Specific	Hqrw1	Mesocosms	A0A329TD62_9EURY	100	426	427	426	Transposase	DQW50_02335	n/a
OG_04834	Specific	Hqrw1	Mesocosms	A0A329TEL3_9EURY	100	294	295	294	ParA family protein	DQW50_02070	n/a
OG_08791	Specific	Hqrw1	Mesocosms	n/a	n/a	n/a	n/a	n/a	Hypothetical Gene	n/a	n/a
OG_06407	Specific	Hqrw1	Mesocosms	n/a	n/a	n/a	234	n/a	Hypothetical Gene	n/a	n/a
OG_00728	Specific	Hqrw1	Mesocosms	n/a	n/a	n/a	104	n/a	Hypothetical Gene	n/a	n/a
OG_08722	Specific	Hqrw1	Mesocosms	n/a	n/a	n/a	n/a	n/a	Hypothetical Gene	n/a	n/a
OG_04939	Specific	Hqrw1	Mesocosms	n/a	n/a	n/a	n/a	n/a	Hypothetical Gene	n/a	n/a
OG_10092	Specific	Hqrw1	Mesocosms	n/a	n/a	n/a	n/a	n/a	Hypothetical Gene	n/a	n/a
OG_04419	Specific	Hqrw1	Mesocosms	A0A0U5HZ35_9EURY	99.7	312	313	312	ParA domain protein	parA7	K03496
OG_03174	Specific	Hqrw1	Mesocosms	A0A4U7BY20_9EURY	99.5	375	376	1212	Helicase	EXE51_14440	n/a
OG_09094	Specific	Hqrw1	Mesocosms	n/a	n/a	n/a	154	n/a	Hypothetical Gene	n/a	n/a
OG_07699	Specific	Hqrw1	Mesocosms	n/a	n/a	n/a	191	n/a	Hypothetical Gene	n/a	n/a
OG_09462	Specific	Hqrw1	Mesocosms	n/a	n/a	n/a	146	n/a	Hypothetical Gene	n/a	n/a
OG_10757	Specific	Hqrw1	Mesocosms	n/a	n/a	n/a	n/a	n/a	Hypothetical Gene	n/a	n/a
OG_10845	Specific	Hqrw1	Mesocosms	n/a	n/a	n/a	118	n/a	Hypothetical Gene	n/a	n/a
OG_03847	Specific	Hqrw1	Mesocosms	n/a	n/a	n/a	n/a	n/a	Hypothetical Gene	n/a	n/a
OG_10291	Specific	Hqrw1	Mesocosms	A0A2R6K806_9EURY	89.9	129	130	129	Ferredoxin	BRD04_00635	n/a
OG_10036	Specific	Hqrw1	Mesocosms	n/a	n/a	n/a	n/a	n/a	Hypothetical Gene	n/a	n/a
OG_03805	Specific	Hqrw1	Mesocosms	A0A5N5U931_9EURY	96.5	340	341	2250	DUF4347 domain-containing protein	DP108_11475	n/a
OG_03342	Specific	Hqrw1	Mesocosms	A0A5N5U7W2_9EURY	100	366	366	558	Transposase	DM867_06375	n/a
OG_06051	Specific	Hqrw1	Mesocosms	A0A256IM06_9EURY	100	246	247	246	UPF0016 family membrane protein	DJ70_05435	n/a
OG_06373	Specific	Hqrw1	Mesocosms	A0A256IM28_9EURY	100	234	235	234	DtxR family transcriptional regulator	DJ70_05430	n/a
OG_10133	Specific	Hqrw1	Mesocosms	n/a	n/a	n/a	n/a	n/a	Hypothetical Gene	n/a	n/a
OG_10659	Specific	Hqrw1	Mesocosms	n/a	n/a	n/a	122	n/a	Hypothetical Gene	n/a	n/a
OG_08106	Specific	Hqrw1	Mesocosms	n/a	n/a	n/a	n/a	n/a	Hypothetical Gene	n/a	n/a
OG_07536	Specific	Hqrw1	Mesocosms	n/a	n/a	n/a	197	n/a	Hypothetical Gene	n/a	n/a
OG_08756	Specific	Hqrw1	Mesocosms	n/a	n/a	n/a	162	n/a	Hypothetical Gene	n/a	n/a
OG_07700	Specific	Hqrw1	Mesocosms	n/a	n/a	n/a	n/a	n/a	Hypothetical Gene	n/a	n/a
OG_03769	Specific	Hqrw1	Mesocosms	n/a	n/a	n/a	n/a	n/a	Hypothetical Gene	n/a	n/a
OG_01847	Specific	Hqrw1	Mesocosms	n/a	n/a	n/a	n/a	n/a	Hypothetical Gene	n/a	n/a
OG_10306	Specific	Hqrw1	Mesocosms	n/a	n/a	n/a	624	n/a	Hypothetical Gene	n/a	n/a
OG_05403	Specific	Hqrw1	Mesocosms	A0A238VJD0_HALVU	96.3	271	272	271	Transposase and inactivated derivatives, IS5 family	SAMN06264855_10311	n/a
OG_08210	Specific	Hqrw1	Mesocosms	A0A256JUJ1_9EURY	92.7	179	177	330	IS5/IS1182 family transposase	DJ71_20285	n/a
OG_02179	Specific	Hqrw1	Mesocosms	A0A256K8B0_9EURY	99.8	441	442	441	ORC1-type DNA replication protein	DJ84_21925	n/a
OG_05880	Specific	Hqrw1	Mesocosms	n/a	n/a	n/a	n/a	n/a	Hypothetical Gene	n/a	n/a
OG_04387	Specific	Hqrw1	Mesocosms	n/a	n/a	n/a	314	n/a	Hypothetical Gene	n/a	n/a
OG_08563	Specific	Hqrw1	Mesocosms	n/a	n/a	n/a	167	n/a	Hypothetical Gene	n/a	n/a
OG_09987	Specific	Hqrw1	Mesocosms	n/a	n/a	n/a	136	n/a	Hypothetical Gene	n/a	n/a
OG_01211	Specific	Hqrw1	Mesocosms	n/a	n/a	n/a	554	n/a	Hypothetical Gene	n/a	n/a
OG_08872	Specific	Hqrw1	Mesocosms	n/a	n/a	n/a	159	n/a	Hypothetical Gene	n/a	n/a
OG_06161	Specific	Hqrw1	Mesocosms	n/a	n/a	n/a	n/a	n/a	Hypothetical Gene	n/a	n/a
OG_08242	Specific	Hqrw1	Mesocosms	n/a	n/a	n/a	176	n/a	Hypothetical Gene	n/a	n/a
OG_08630	Specific	Hqrw1	Mesocosms	n/a	n/a	n/a	165	n/a	Hypothetical Gene	n/a	n/a
OG_08629	Specific	Hqrw1	Mesocosms	n/a	n/a	n/a	165	n/a	Hypothetical Gene	n/a	n/a
OG_09872	Specific	Hqrw1	Mesocosms	n/a	n/a	n/a	138	n/a	Hypothetical Gene	n/a	n/a
OG_07825	Specific	Hqrw1	Mesocosms	n/a	n/a	n/a	n/a	n/a	Hypothetical Gene	n/a	n/a
OG_09376	Specific	Hqrw1	Mesocosms	n/a	n/a	n/a	148	n/a	Hypothetical Gene	n/a	n/a
OG_02747	Specific	Hqrw1	Mesocosms	n/a	n/a	n/a	403	n/a	Hypothetical Gene	n/a	n/a
OG_09637	Specific	Hqrw1	Mesocosms	n/a	n/a	n/a	n/a	n/a	Hypothetical Gene	n/a	n/a
OG_06449	Specific	Hqrw1	Mesocosms	n/a	n/a	n/a	n/a	n/a	Hypothetical Gene	n/a	n/a
OG_06374	Specific	Hqrw1	Mesocosms	A0A4U7FBR2_9EURY	85.5	234	235	234	ABC transporter ATP-binding protein	EXE53_03280	n/a
OG_06946	Specific	Hqrw1	Mesocosms	n/a	n/a	n/a	216	n/a	Hypothetical Gene	n/a	n/a
OG_09740	Specific	Hqrw1	Mesocosms	n/a	n/a	n/a	140	n/a	Hypothetical Gene	n/a	n/a
OG_02910	Specific	Hqrw1	Mesocosms	n/a	n/a	n/a	393	n/a	Hypothetical Gene	n/a	n/a
OG_08631	Specific	Hqrw1	Mesocosms	n/a	n/a	n/a	n/a	n/a	Hypothetical Gene	n/a	n/a
OG_05404	Specific	Hqrw1	Mesocosms	n/a	n/a	n/a	n/a	n/a	Hypothetical Gene	n/a	n/a
OG_09182	Specific	Hqrw1	Mesocosms	n/a	n/a	n/a	n/a	n/a	Hypothetical Gene	n/a	n/a
OG_00197	Specific	Hqrw1	Mesocosms	n/a	n/a	n/a	n/a	n/a	Hypothetical Gene	n/a	n/a
OG_04591	Specific	Hqrw1	Mesocosms	n/a	n/a	n/a	306	n/a	Hypothetical Gene	n/a	n/a
OG_00094	Specific	Hqrw1	Mesocosms	n/a	n/a	n/a	116	n/a	Hypothetical Gene	n/a	n/a
OG_09557	Specific	Hqrw1	Mesocosms	n/a	n/a	n/a	144	n/a	Hypothetical Gene	n/a	n/a
OG_10038	Specific	Hqrw1	Mesocosms	n/a	n/a	n/a	n/a	n/a	Hypothetical Gene	n/a	n/a
OG_02689	Specific	Hqrw1	Mesocosms	n/a	n/a	n/a	n/a	n/a	Hypothetical Gene	n/a	n/a
OG_02437	Specific	Hqrw1	Mesocosms	n/a	n/a	n/a	422	n/a	Hypothetical Gene	n/a	n/a
OG_08447	Specific	Hqrw1	Mesocosms	A0A1H8UL61_9EURY	86.1	151	170	276	Transposase and inactivated derivatives, IS5 family	SAMN05216388_102838	n/a
OG_02279	Specific	Hqrw1	Mesocosms	A0A368MZL5_9EURY	85.7	435	435	558	Transposase	DU504_17595	n/a
OG_00577	Specific	Hqrw1	Mesocosms	n/a	n/a	n/a	107	n/a	Hypothetical Gene	n/a	n/a
OG_02065	Specific	Hqrw1	Mesocosms	n/a	n/a	n/a	451	n/a	Hypothetical Gene	n/a	n/a
OG_06125	Specific	Hqrw1	Mesocosms	n/a	n/a	n/a	244	n/a	Hypothetical Gene	n/a	n/a
OG_06535	Specific	Hqrw1	Mesocosms	M0ILZ8_9EURY	68.4	228	229	391	Integrase domain-containing protein SAM domain-containing protein	C441_03382	n/a
OG_08174	Specific	Hqrw1	Mesocosms	n/a	n/a	n/a	n/a	n/a	Hypothetical Gene	n/a	n/a
OG_03091	Specific	Hqrw1	Mesocosms	L9V146_HALVD	95.8	381	382	381	Transposase (ISH3)	C498_10586	n/a
OG_08916	Specific	Hqrw1	Mesocosms	n/a	n/a	n/a	158	n/a	Hypothetical Gene	n/a	n/a
OG_00137	Specific	Hqrw1	Mesocosms	A0A2R6LPN4_9EURY	69.5	95	115	102	Type II toxin-antitoxin system HicA family toxin	BRD14_04005	n/a
OG_10846	Specific	Hqrw1	Mesocosms	n/a	n/a	n/a	118	n/a	Hypothetical Gene	n/a	n/a
OG_06196	Specific	Hqrw1	Mesocosms	n/a	n/a	n/a	241	n/a	Hypothetical Gene	n/a	n/a
OG_06052	Specific	Hqrw1	Mesocosms	n/a	n/a	n/a	247	n/a	Hypothetical Gene	n/a	n/a
OG_00624	Specific	Hqrw1	Mesocosms	n/a	n/a	n/a	106	n/a	Hypothetical Gene	n/a	n/a
OG_08299	Specific	Hqrw1	Mesocosms	n/a	n/a	n/a	174	n/a	Hypothetical Gene	n/a	n/a
OG_10660	Specific	Hqrw1	Mesocosms	n/a	n/a	n/a	122	n/a	Hypothetical Gene	n/a	n/a
OG_02726	Specific	Hqrw1	Mesocosms	n/a	n/a	n/a	404	n/a	Hypothetical Gene	n/a	n/a
OG_07701	Specific	Hqrw1	Mesocosms	n/a	n/a	n/a	191	n/a	Hypothetical Gene	n/a	n/a
OG_07298	Specific	Hqrw1	Mesocosms	n/a	n/a	n/a	n/a	n/a	Hypothetical Gene	n/a	n/a
OG_05770	Specific	Hqrw1	Mesocosms	n/a	n/a	n/a	258	n/a	Hypothetical Gene	n/a	n/a
OG_09290	Specific	Hqrw1	Mesocosms	n/a	n/a	n/a	150	n/a	Hypothetical Gene	n/a	n/a
OG_10384	Specific	Hqrw1	Mesocosms	n/a	n/a	n/a	128	n/a	Hypothetical Gene	n/a	n/a
OG_09921	Specific	Hqrw1	Mesocosms	n/a	n/a	n/a	137	n/a	Hypothetical Gene	n/a	n/a
OG_01381	Specific	Hqrw1	Mesocosms	n/a	n/a	n/a	n/a	n/a	Hypothetical Gene	n/a	n/a
OG_06658	Specific	Hqrw1	Mesocosms	n/a	n/a	n/a	225	n/a	Hypothetical Gene	n/a	n/a
OG_02539	Specific	Hqrw1	Mesocosms	n/a	n/a	n/a	n/a	n/a	Hypothetical Gene	n/a	n/a
OG_09340	Specific	Hqrw1	Mesocosms	n/a	n/a	n/a	149	n/a	Hypothetical Gene	n/a	n/a
OG_04461	Specific	Hqrw1	Mesocosms	n/a	n/a	n/a	n/a	n/a	Hypothetical Gene	n/a	n/a
OG_05475	Specific	Hqrw1	Mesocosms	n/a	n/a	n/a	269	n/a	Hypothetical Gene	n/a	n/a
OG_01096	Specific	Hqrw1	Mesocosms	n/a	n/a	n/a	n/a	n/a	Hypothetical Gene	n/a	n/a
OG_01451	Specific	Hqrw1	Mesocosms	A0A4U7DI05_9EURY	94.7	1114	1115	1114	PAS domain S-box protein	EXE44_11030	n/a
OG_01899	Specific	Hqrw1	Mesocosms	n/a	n/a	n/a	n/a	n/a	Hypothetical Gene	n/a	n/a
OG_09640	Specific	Hqrw1	Mesocosms	A0A4U7CY09_9EURY	100	141	142	141	Universal stress protein UspA	EXE49_07275	n/a
OG_09813	Specific	Hqrw1	Mesocosms	n/a	n/a	n/a	n/a	n/a	Hypothetical Gene	n/a	n/a
OG_09511	Specific	Hqrw1	Mesocosms	n/a	n/a	n/a	145	n/a	Hypothetical Gene	n/a	n/a
OG_07014	Specific	Hqrw1	Mesocosms	n/a	n/a	n/a	214	n/a	Hypothetical Gene	n/a	n/a
OG_08211	Specific	Hqrw1	Mesocosms	n/a	n/a	n/a	n/a	n/a	Hypothetical Gene	n/a	n/a
OG_09424	Specific	Hqrw1	Mesocosms	n/a	n/a	n/a	147	n/a	Hypothetical Gene	n/a	n/a
OG_10197	Specific	Hqrw1	Mesocosms	n/a	n/a	n/a	n/a	n/a	Hypothetical Gene	n/a	n/a
OG_07169	Specific	Hqrw1	Mesocosms	n/a	n/a	n/a	n/a	n/a	Hypothetical Gene	n/a	n/a
OG_09598	Specific	Hqrw1	Mesocosms	n/a	n/a	n/a	n/a	n/a	Hypothetical Gene	n/a	n/a
OG_00236	Specific	Hqrw1	Mesocosms	n/a	n/a	n/a	n/a	n/a	Hypothetical Gene	n/a	n/a
OG_04509	Specific	Hqrw1	Mesocosms	n/a	n/a	n/a	309	n/a	Hypothetical Gene	n/a	n/a
OG_05183	Specific	Hqrw1	Mesocosms	n/a	n/a	n/a	789	n/a	Hypothetical Gene	n/a	n/a
OG_05750	Specific	Hqrw1	Mesocosms	n/a	n/a	n/a	n/a	n/a	Hypothetical Gene	n/a	n/a
OG_03635	Specific	Hqrw1	Mesocosms	n/a	n/a	n/a	350	n/a	Hypothetical Gene	n/a	n/a
OG_00784	Specific	Hqrw1	Mesocosms	A0A3A6PX09_9EURY	55.3	76	103	293	DUF4352 domain-containing protein	DP106_14580	n/a
OG_02476	Specific	Hqrw1	Mesocosms	U1PJ00_9EURY	57.4	394	420	404	Glyco_trans_2-like domain-containing protein	J07HQW1_02201	n/a
OG_01018	Specific	Hqrw1	Mesocosms	n/a	n/a	n/a	1204	n/a	Hypothetical Gene	n/a	n/a
OG_00237	Specific	Hqrw1	Mesocosms	A0A3M9JIN2_9EURY	82.6	109	113	242	FAA hydrolase family protein	EFA46_13175	n/a
OG_08175	Specific	Hqrw1	Mesocosms	A0A329TBY7_9EURY	88.1	151	178	335	A/G-specific adenine glycosylase	DQW50_04220	n/a
OG_02029	Specific	Hqrw1	Mesocosms	n/a	n/a	n/a	1023	n/a	Hypothetical Gene	n/a	n/a
OG_06450	Specific	Hqrw1	Mesocosms	G0LGT7_HALWC	89.1	220	232	1036	Probable secreted glycoprotein	Hqrw_1705	n/a
OG_05031	Specific	Hqrw1	Mesocosms	n/a	n/a	n/a	287	n/a	Hypothetical Gene	n/a	n/a
OG_00509	Specific	Hqrw1	Mesocosms	n/a	n/a	n/a	108	n/a	Hypothetical Gene	n/a	n/a
OG_07243	Specific	Hqrw1	Mesocosms	n/a	n/a	n/a	207	n/a	Hypothetical Gene	n/a	n/a
OG_07826	Specific	Hqrw1	Mesocosms	n/a	n/a	n/a	187	n/a	Hypothetical Gene	n/a	n/a
OG_08342	Specific	Hqrw1	Mesocosms	n/a	n/a	n/a	173	n/a	Hypothetical Gene	n/a	n/a
OG_03158	Specific	Hqrw1	Mesocosms	A0A0N0BMN6_9EURY	72.2	352	377	894	DNA methyltransferase	AMS69_19460	n/a
OG_02933	Specific	Hqrw1	Mesocosms	A0A1G9A2U7_9EURY	89.7	390	391	390	Transposase DDE domain-containing protein	SAMN05216226_1512	n/a
OG_08448	Specific	Hqrw1	Mesocosms	n/a	n/a	n/a	170	n/a	Hypothetical Gene	n/a	n/a
OG_02850	Specific	Hqrw1	Mesocosms	n/a	n/a	n/a	n/a	n/a	Hypothetical Gene	n/a	n/a
OG_09425	Specific	Hqrw1	Mesocosms	n/a	n/a	n/a	n/a	n/a	Hypothetical Gene	n/a	n/a
OG_10198	Specific	Hqrw1	Mesocosms	n/a	n/a	n/a	n/a	n/a	Hypothetical Gene	n/a	n/a
OG_07299	Specific	Hqrw1	Mesocosms	n/a	n/a	n/a	205	n/a	Hypothetical Gene	n/a	n/a
OG_05830	Specific	Hqrw1	Mesocosms	n/a	n/a	n/a	256	n/a	Hypothetical Gene	n/a	n/a
OG_01382	Specific	Hqrw1	Mesocosms	H9YTF2_9VIRU	98.3	524	525	524	Hva1_TUDOR domain-containing protein	OSG_eHP39_00010	n/a
OG_00625	Specific	Hqrw1	Mesocosms	n/a	n/a	n/a	n/a	n/a	Hypothetical Gene	n/a	n/a
OG_00354	Specific	Hqrw1	Mesocosms	A0A650A3B2_9EURY	94.5	110	111	140	ArsR family transcriptional regulator	Hrd1104_05615	n/a
OG_04533	Specific	Hqrw1	Mesocosms	A0A1H3HG02_9EURY	96.1	307	308	307	Glycosyltransferase involved in cell wall bisynthesis	SAMN04487946_10761	n/a
OG_07204	Specific	Hqrw1	Mesocosms	n/a	n/a	n/a	n/a	n/a	Hypothetical Gene	n/a	n/a
OG_09661	Specific	Hqrw1	Mesocosms	n/a	n/a	n/a	n/a	n/a	Hypothetical Gene	n/a	n/a
OG_01086	Specific	Hqrw1	Mesocosms	n/a	n/a	n/a	572	n/a	Hypothetical Gene	n/a	n/a
OG_08996	Specific	Hqrw1	Mesocosms	A0A238W874_HALVU	88.4	155	156	165	Predicted nucleic acid-binding protein, contains PIN domain	SAMN06264855_10630	n/a
OG_00355	Specific	Hqrw1	Mesocosms	n/a	n/a	n/a	111	n/a	Hypothetical Gene	n/a	n/a
OG_07763	Specific	Hqrw1	Mesocosms	n/a	n/a	n/a	n/a	n/a	Hypothetical Gene	n/a	n/a
OG_00510	Specific	Hqrw1	Mesocosms	A0A4U5JF94_9EURY	73.6	106	108	107	HalOD1 domain-containing protein	DM868_13880	n/a
OG_07502	Specific	Hqrw1	Mesocosms	A0A4V6E5W2_9EURY	100	197	198	197	Response regulator	EXE45_13510	n/a
OG_10386	Specific	Hqrw1	Mesocosms	n/a	n/a	n/a	n/a	n/a	Hypothetical Gene	n/a	n/a
OG_09184	Specific	Hqrw1	Mesocosms	n/a	n/a	n/a	152	n/a	Hypothetical Gene	n/a	n/a
OG_10387	Specific	Hqrw1	Mesocosms	n/a	n/a	n/a	128	n/a	Hypothetical Gene	n/a	n/a
OG_00922	Specific	Hqrw1	Mesocosms	n/a	n/a	n/a	101	n/a	Hypothetical Gene	n/a	n/a
OG_10350	Specific	Hqrw1	Mesocosms	n/a	n/a	n/a	623	n/a	Hypothetical Gene	n/a	n/a
OG_09426	Specific	Hqrw1	Mesocosms	n/a	n/a	n/a	147	n/a	Hypothetical Gene	n/a	n/a
OG_01001	Specific	Hqrw1	Mesocosms	n/a	n/a	n/a	587	n/a	Hypothetical Gene	n/a	n/a
OG_05266	Specific	Hqrw1	Mesocosms	A0A256JEF6_9EURY	98.2	276	277	276	IS5/IS1182 family transposase	DJ78_16220	n/a
OG_01720	Specific	Hqrw1	Mesocosms	A0A5N1KY50_9EURY	89.8	480	481	479	IS701 family transposase	Har1130_18065	n/a
OG_08675	Specific	Hqrw1	Mesocosms	n/a	n/a	n/a	164	n/a	Hypothetical Gene	n/a	n/a
OG_05800	Specific	Hqrw1	Mesocosms	n/a	n/a	n/a	n/a	n/a	Hypothetical Gene	n/a	n/a
OG_09988	Specific	Hqrw1	Mesocosms	n/a	n/a	n/a	136	n/a	Hypothetical Gene	n/a	n/a
OG_08461	Specific	Hqrw1	Mesocosms	n/a	n/a	n/a	670	n/a	Hypothetical Gene	n/a	n/a
OG_02457	Specific	Hqrw1	Mesocosms	n/a	n/a	n/a	421	n/a	Hypothetical Gene	n/a	n/a
OG_05597	Specific	Hqrw1	Mesocosms	n/a	n/a	n/a	n/a	n/a	Hypothetical Gene	n/a	n/a
OG_05305	Specific	Hqrw1	Mesocosms	n/a	n/a	n/a	n/a	n/a	Hypothetical Gene	n/a	n/a
OG_04878	Specific	Hqrw1	Mesocosms	n/a	n/a	n/a	293	n/a	Hypothetical Gene	n/a	n/a
OG_04246	Specific	Hqrw1	Mesocosms	n/a	n/a	n/a	321	n/a	Hypothetical Gene	n/a	n/a
OG_01317	Specific	Hqrw1	Mesocosms	A0A345EIJ9_9EURY	97.2	492	535	492	AAA family ATPase	DU484_19170	K04748
OG_02477	Specific	Hqrw1	Mesocosms	A0A329TD54_9EURY	99	419	420	419	Transposase	DQW50_02270	n/a
OG_02912	Specific	Hqrw1	Mesocosms	n/a	n/a	n/a	n/a	n/a	Hypothetical Gene	n/a	n/a
OG_00511	Specific	Hqrw1	Mesocosms	A0A1H6CEH0_9EURY	88.6	79	108	342	AAA family ATPase	DV707_18295	n/a
OG_05291	Specific	Hqrw1	Mesocosms	A0A329TCZ0_9EURY	90.9	275	276	401	DUF91 domain-containing protein	DQW50_02500	n/a
OG_01978	Specific	Hqrw1	Mesocosms	A0A329TE87_9EURY	95.4	456	457	456	DNA methyltransferase	DQW50_02505	n/a
OG_05081	Specific	Hqrw1	Mesocosms	n/a	n/a	n/a	n/a	n/a	Hypothetical Gene	n/a	n/a
OG_05771	Specific	Hqrw1	Mesocosms	A0A329TD53_9EURY	97.3	256	258	424	Restriction endonuclease	DQW50_02515	n/a
OG_03996	Specific	Hqrw1	Mesocosms	n/a	n/a	n/a	333	n/a	Hypothetical Gene	n/a	n/a
OG_02556	Specific	Hqrw1	Mesocosms	n/a	n/a	n/a	414	n/a	Hypothetical Gene	n/a	n/a
OG_04781	Specific	Hqrw1	Mesocosms	n/a	n/a	n/a	n/a	n/a	Hypothetical Gene	n/a	n/a
OG_01173	Specific	Hqrw1	Mesocosms	n/a	n/a	n/a	1176	n/a	Hypothetical Gene	n/a	n/a
OG_08092	Specific	Hqrw1	Mesocosms	n/a	n/a	n/a	180	n/a	Hypothetical Gene	n/a	n/a
OG_09599	Specific	Hqrw1	Mesocosms	n/a	n/a	n/a	143	n/a	Hypothetical Gene	n/a	n/a
OG_02557	Specific	Hqrw1	Mesocosms	n/a	n/a	n/a	414	n/a	Hypothetical Gene	n/a	n/a
OG_05497	Specific	Hqrw1	Mesocosms	n/a	n/a	n/a	n/a	n/a	Hypothetical Gene	n/a	n/a
OG_01114	Specific	Hqrw1	Mesocosms	n/a	n/a	n/a	n/a	n/a	Hypothetical Gene	n/a	n/a
OG_08016	Specific	Hqrw1	Mesocosms	A0A3A6QCS5_9EURY	95.6	181	182	181	SWIM-type domain-containing protein	DP106_05160	n/a
OG_10345	Specific	Hqrw1	Mesocosms	n/a	n/a	n/a	129	n/a	Hypothetical Gene	n/a	n/a
OG_10710	Specific	Hqrw1	Mesocosms	n/a	n/a	n/a	121	n/a	Hypothetical Gene	n/a	n/a
OG_04510	Specific	Hqrw1	Mesocosms	U1PY41_9EURY	82.9	298	309	328	C2H2-type domain-containing protein	J07HQW2_03882	n/a
OG_04972	Specific	Hqrw1	Mesocosms	n/a	n/a	n/a	n/a	n/a	Hypothetical Gene	n/a	n/a
OG_10758	Specific	Hqrw1	Mesocosms	n/a	n/a	n/a	n/a	n/a	Hypothetical Gene	n/a	n/a
OG_00448	Specific	Hqrw1	Mesocosms	n/a	n/a	n/a	1213	n/a	Hypothetical Gene	n/a	n/a
OG_03392	Specific	Hqrw1	Mesocosms	n/a	n/a	n/a	n/a	n/a	Hypothetical Gene	n/a	n/a
OG_05195	Specific	Hqrw1	Mesocosms	A0A3A6Q448_9EURY	96.8	788	789	788	Histidine kinase domain-containing protein	DP106_04405	n/a
OG_10791	Specific	Hqrw1	Mesocosms	A0A3A6PS03_9EURY	96.6	118	119	393	Redox-regulated ATPase YchF	ychF	n/a
OG_08051	Specific	Hqrw1	Mesocosms	n/a	n/a	n/a	n/a	n/a	Hypothetical Gene	n/a	n/a
OG_09972	Specific	Hqrw1	Mesocosms	n/a	n/a	n/a	n/a	n/a	Hypothetical Gene	n/a	n/a
OG_05831	Specific	Hqrw1	Mesocosms	n/a	n/a	n/a	256	n/a	Hypothetical Gene	n/a	n/a
OG_00685	Specific	Hqrw1	Mesocosms	n/a	n/a	n/a	105	n/a	Hypothetical Gene	n/a	n/a
OG_09815	Specific	Hqrw1	Mesocosms	n/a	n/a	n/a	139	n/a	Hypothetical Gene	n/a	n/a
OG_00292	Specific	Hqrw1	Mesocosms	n/a	n/a	n/a	112	n/a	Hypothetical Gene	n/a	n/a
OG_01340	Specific	Hqrw1	Mesocosms	A0A521BK63_9EURY	76.9	1157	1150	1197	Chromosome partition protein Smc	smc	n/a
OG_00578	Specific	Hqrw1	Mesocosms	n/a	n/a	n/a	107	n/a	Hypothetical Gene	n/a	n/a
OG_06566	Specific	Hqrw1	Mesocosms	n/a	n/a	n/a	n/a	n/a	Hypothetical Gene	n/a	n/a
OG_02948	Specific	Hqrw1	Mesocosms	M0MQJ3_9EURY	56.7	390	390	484	HTH_11 domain-containing protein	C449_01032	n/a
OG_02353	Specific	Hqrw1	Mesocosms	n/a	n/a	n/a	428	n/a	Hypothetical Gene	n/a	n/a
OG_09106	Specific	Hqrw1	Mesocosms	n/a	n/a	n/a	n/a	n/a	Hypothetical Gene	n/a	n/a
OG_10242	Specific	Hqrw1	Mesocosms	n/a	n/a	n/a	131	n/a	Hypothetical Gene	n/a	n/a
OG_08052	Specific	Hqrw1	Mesocosms	n/a	n/a	n/a	181	n/a	Hypothetical Gene	n/a	n/a
OG_02251	Specific	Hqrw1	Mesocosms	n/a	n/a	n/a	996	n/a	Hypothetical Gene	n/a	n/a
OG_07907	Specific	Hqrw1	Mesocosms	n/a	n/a	n/a	185	n/a	Hypothetical Gene	n/a	n/a
OG_00294	Specific	Hqrw1	Mesocosms	n/a	n/a	n/a	n/a	n/a	Hypothetical Gene	n/a	n/a
OG_02558	Specific	Hqrw1	Mesocosms	A0A238XDX6_HALVU	66.7	414	414	437	Non-SMC mitotic condensation complex subunit 1	SAMN06264855_11633	n/a
OG_04128	Specific	Hqrw1	Mesocosms	n/a	n/a	n/a	n/a	n/a	Hypothetical Gene	n/a	n/a
OG_05902	Specific	Hqrw1	Mesocosms	n/a	n/a	n/a	253	n/a	Hypothetical Gene	n/a	n/a
OG_05568	Specific	Hqrw1	Mesocosms	n/a	n/a	n/a	n/a	n/a	Hypothetical Gene	n/a	n/a
OG_08723	Specific	Hqrw1	Mesocosms	n/a	n/a	n/a	163	n/a	Hypothetical Gene	n/a	n/a
OG_07170	Specific	Hqrw1	Mesocosms	n/a	n/a	n/a	n/a	n/a	Hypothetical Gene	n/a	n/a
OG_00047	Specific	Hqrw1	Mesocosms	A0A345EIJ3_9EURY	98.3	116	117	116	DUF5615 domain-containing protein	DU484_19140	n/a
OG_06508	Specific	Hqrw1	Mesocosms	A0A368N2I1_9EURY	96.5	229	230	1032	VWA domain-containing protein	DU504_17730	n/a
OG_02116	Specific	Hqrw1	Mesocosms	A0A554MVM7_9EURY	99.1	446	447	446	ORC1-type DNA replication protein	DP107_16805	n/a
OG_00729	Specific	Hqrw1	Mesocosms	n/a	n/a	n/a	104	n/a	Hypothetical Gene	n/a	n/a
OG_06593	Specific	Hqrw1	Mesocosms	n/a	n/a	n/a	227	n/a	Hypothetical Gene	n/a	n/a
OG_08997	Specific	Hqrw1	Mesocosms	n/a	n/a	n/a	156	n/a	Hypothetical Gene	n/a	n/a
OG_06350	Specific	Hqrw1	Mesocosms	n/a	n/a	n/a	n/a	n/a	Hypothetical Gene	n/a	n/a
OG_01045	Specific	Hqrw1	Mesocosms	n/a	n/a	n/a	579	n/a	Hypothetical Gene	n/a	n/a
OG_10711	Specific	Hqrw1	Mesocosms	n/a	n/a	n/a	121	n/a	Hypothetical Gene	n/a	n/a
OG_09641	Specific	Hqrw1	Mesocosms	n/a	n/a	n/a	142	n/a	Hypothetical Gene	n/a	n/a
OG_08564	Specific	Hqrw1	Mesocosms	n/a	n/a	n/a	167	n/a	Hypothetical Gene	n/a	n/a
OG_08998	Specific	Hqrw1	Mesocosms	n/a	n/a	n/a	156	n/a	Hypothetical Gene	n/a	n/a
OG_08757	Specific	Hqrw1	Mesocosms	n/a	n/a	n/a	162	n/a	Hypothetical Gene	n/a	n/a
OG_09233	Specific	Hqrw1	Mesocosms	n/a	n/a	n/a	151	n/a	Hypothetical Gene	n/a	n/a
OG_10199	Specific	Hqrw1	Mesocosms	n/a	n/a	n/a	132	n/a	Hypothetical Gene	n/a	n/a
OG_00686	Specific	Hqrw1	Mesocosms	n/a	n/a	n/a	105	n/a	Hypothetical Gene	n/a	n/a
OG_00923	Specific	Hqrw1	Mesocosms	n/a	n/a	n/a	101	n/a	Hypothetical Gene	n/a	n/a
OG_09874	Specific	Hqrw1	Mesocosms	n/a	n/a	n/a	138	n/a	Hypothetical Gene	n/a	n/a
OG_07356	Specific	Hqrw1	Mesocosms	n/a	n/a	n/a	203	n/a	Hypothetical Gene	n/a	n/a
OG_06260	Specific	Hqrw1	Mesocosms	n/a	n/a	n/a	239	n/a	Hypothetical Gene	n/a	n/a
OG_07480	Specific	Hqrw1	Mesocosms	n/a	n/a	n/a	199	n/a	Hypothetical Gene	n/a	n/a
OG_00512	Specific	Hqrw1	Mesocosms	n/a	n/a	n/a	108	n/a	Hypothetical Gene	n/a	n/a
OG_07171	Specific	Hqrw1	Mesocosms	n/a	n/a	n/a	209	n/a	Hypothetical Gene	n/a	n/a
OG_10792	Specific	Hqrw1	Mesocosms	n/a	n/a	n/a	119	n/a	Hypothetical Gene	n/a	n/a
OG_02193	Specific	Hqrw1	Mesocosms	n/a	n/a	n/a	441	n/a	Hypothetical Gene	n/a	n/a
OG_09096	Specific	Hqrw1	Mesocosms	n/a	n/a	n/a	n/a	n/a	Hypothetical Gene	n/a	n/a
OG_02012	Specific	Hqrw1	Mesocosms	n/a	n/a	n/a	455	n/a	Hypothetical Gene	n/a	n/a
OG_02639	Specific	Hqrw1	Mesocosms	n/a	n/a	n/a	1803	n/a	Hypothetical Gene	n/a	n/a
OG_00296	Specific	Hqrw1	Mesocosms	n/a	n/a	n/a	n/a	n/a	Hypothetical Gene	n/a	n/a
OG_00140	Specific	Hqrw1	Mesocosms	n/a	n/a	n/a	115	n/a	Hypothetical Gene	n/a	n/a
OG_06529	Specific	Hqrw1	Mesocosms	n/a	n/a	n/a	727	n/a	Hypothetical Gene	n/a	n/a
OG_06229	Specific	Hqrw1	Mesocosms	n/a	n/a	n/a	240	n/a	Hypothetical Gene	n/a	n/a
OG_06820	Specific	Hqrw1	Mesocosms	n/a	n/a	n/a	220	n/a	Hypothetical Gene	n/a	n/a
OG_07675	Specific	Hqrw1	Mesocosms	n/a	n/a	n/a	192	n/a	Hypothetical Gene	n/a	n/a
OG_05639	Specific	Hqrw1	Mesocosms	n/a	n/a	n/a	1412	n/a	Hypothetical Gene	n/a	n/a
OG_09234	Specific	Hqrw1	Mesocosms	n/a	n/a	n/a	151	n/a	Hypothetical Gene	n/a	n/a
OG_05448	Specific	Hqrw1	Mesocosms	n/a	n/a	n/a	270	n/a	Hypothetical Gene	n/a	n/a
OG_10040	Specific	Hqrw1	Mesocosms	n/a	n/a	n/a	135	n/a	Hypothetical Gene	n/a	n/a
OG_08093	Specific	Hqrw1	Mesocosms	n/a	n/a	n/a	180	n/a	Hypothetical Gene	n/a	n/a
OG_07868	Specific	Hqrw1	Mesocosms	n/a	n/a	n/a	186	n/a	Hypothetical Gene	n/a	n/a
OG_01997	Specific	Hqrw1	Mesocosms	n/a	n/a	n/a	456	n/a	Hypothetical Gene	n/a	n/a
OG_09922	Specific	Hqrw1	Mesocosms	n/a	n/a	n/a	137	n/a	Hypothetical Gene	n/a	n/a
OG_09341	Specific	Hqrw1	Mesocosms	n/a	n/a	n/a	149	n/a	Hypothetical Gene	n/a	n/a
OG_02484	Specific	Hqrw1	Mesocosms	n/a	n/a	n/a	971	n/a	Hypothetical Gene	n/a	n/a
OG_04162	Specific	Hqrw1	Mesocosms	n/a	n/a	n/a	325	n/a	Hypothetical Gene	n/a	n/a
OG_01831	Specific	Hqrw1	Mesocosms	n/a	n/a	n/a	471	n/a	Hypothetical Gene	n/a	n/a
OG_07300	Specific	Hqrw1	Mesocosms	n/a	n/a	n/a	205	n/a	Hypothetical Gene	n/a	n/a
OG_00048	Specific	Hqrw1	Mesocosms	n/a	n/a	n/a	117	n/a	Hypothetical Gene	n/a	n/a
OG_08640	Specific	Hqrw1	Mesocosms	n/a	n/a	n/a	666	n/a	Hypothetical Gene	n/a	n/a
OG_04563	Specific	Hqrw1	Mesocosms	n/a	n/a	n/a	307	n/a	Hypothetical Gene	n/a	n/a
OG_07764	Specific	Hqrw1	Mesocosms	n/a	n/a	n/a	189	n/a	Hypothetical Gene	n/a	n/a
OG_05730	Specific	Hqrw1	Mesocosms	n/a	n/a	n/a	260	n/a	Hypothetical Gene	n/a	n/a
OG_04625	Specific	Hqrw1	Mesocosms	n/a	n/a	n/a	305	n/a	Hypothetical Gene	n/a	n/a
OG_00295	Specific	Hqrw1	Mesocosms	n/a	n/a	n/a	112	n/a	Hypothetical Gene	n/a	n/a
OG_07325	Specific	Hqrw1	Mesocosms	n/a	n/a	n/a	204	n/a	Hypothetical Gene	n/a	n/a
OG_07205	Specific	Hqrw1	Mesocosms	n/a	n/a	n/a	208	n/a	Hypothetical Gene	n/a	n/a
OG_06594	Specific	Hqrw1	Mesocosms	n/a	n/a	n/a	227	n/a	Hypothetical Gene	n/a	n/a
OG_00141	Specific	Hqrw1	Mesocosms	n/a	n/a	n/a	115	n/a	Hypothetical Gene	n/a	n/a
OG_03995	Specific	Hqrw1	Mesocosms	n/a	n/a	n/a	858	n/a	Hypothetical Gene	n/a	n/a
OG_03848	Specific	Hqrw1	Mesocosms	n/a	n/a	n/a	339	n/a	Hypothetical Gene	n/a	n/a
OG_04782	Specific	Hqrw1	Mesocosms	n/a	n/a	n/a	298	n/a	Hypothetical Gene	n/a	n/a
OG_06431	Specific	Hqrw1	Mesocosms	n/a	n/a	n/a	n/a	n/a	Hypothetical Gene	n/a	n/a
OG_08836	Specific	Hqrw1	Mesocosms	n/a	n/a	n/a	160	n/a	Hypothetical Gene	n/a	n/a
OG_09291	Specific	Hqrw1	Mesocosms	n/a	n/a	n/a	150	n/a	Hypothetical Gene	n/a	n/a
OG_00687	Specific	Hqrw1	Mesocosms	n/a	n/a	n/a	105	n/a	Hypothetical Gene	n/a	n/a
OG_00730	Specific	Hqrw1	Mesocosms	n/a	n/a	n/a	n/a	n/a	Hypothetical Gene	n/a	n/a
OG_09292	Specific	Hqrw1	Mesocosms	n/a	n/a	n/a	150	n/a	Hypothetical Gene	n/a	n/a
OG_00924	Specific	Hqrw1	Mesocosms	n/a	n/a	n/a	101	n/a	Hypothetical Gene	n/a	n/a
OG_04347	Specific	Hqrw1	Mesocosms	n/a	n/a	n/a	316	n/a	Hypothetical Gene	n/a	n/a
OG_08300	Specific	Hqrw1	Mesocosms	n/a	n/a	n/a	n/a	n/a	Hypothetical Gene	n/a	n/a
OG_04187	Specific	Hqrw1	Mesocosms	n/a	n/a	n/a	n/a	n/a	Hypothetical Gene	n/a	n/a
OG_09875	Specific	Hqrw1	Mesocosms	n/a	n/a	n/a	138	n/a	Hypothetical Gene	n/a	n/a
OG_06536	Specific	Hqrw1	Mesocosms	n/a	n/a	n/a	n/a	n/a	Hypothetical Gene	n/a	n/a
OG_01423	Specific	Hqrw1	Mesocosms	n/a	n/a	n/a	519	n/a	Hypothetical Gene	n/a	n/a
OG_05653	Specific	Hqrw1	Mesocosms	n/a	n/a	n/a	263	n/a	Hypothetical Gene	n/a	n/a
OG_10041	Specific	Hqrw1	Mesocosms	n/a	n/a	n/a	135	n/a	Hypothetical Gene	n/a	n/a
OG_00513	Specific	Hqrw1	Mesocosms	n/a	n/a	n/a	108	n/a	Hypothetical Gene	n/a	n/a
OG_10531	Specific	Hqrw1	Mesocosms	n/a	n/a	n/a	125	n/a	Hypothetical Gene	n/a	n/a
OG_00856	Specific	Hqrw1	Mesocosms	n/a	n/a	n/a	102	n/a	Hypothetical Gene	n/a	n/a
OG_00297	Specific	Hqrw1	Mesocosms	n/a	n/a	n/a	112	n/a	Hypothetical Gene	n/a	n/a
OG_09140	Specific	Hqrw1	Mesocosms	n/a	n/a	n/a	153	n/a	Hypothetical Gene	n/a	n/a
OG_06911	Specific	Hqrw1	Mesocosms	n/a	n/a	n/a	217	n/a	Hypothetical Gene	n/a	n/a
OG_01927	Specific	Hqrw1	Mesocosms	n/a	n/a	n/a	461	n/a	Hypothetical Gene	n/a	n/a
OG_10617	Specific	Hqrw1	Mesocosms	n/a	n/a	n/a	123	n/a	Hypothetical Gene	n/a	n/a
OG_04247	Specific	Hqrw1	Mesocosms	n/a	n/a	n/a	321	n/a	Hypothetical Gene	n/a	n/a
OG_04758	Specific	Hqrw1	Mesocosms	n/a	n/a	n/a	299	n/a	Hypothetical Gene	n/a	n/a
OG_10346	Specific	Hqrw1	Mesocosms	n/a	n/a	n/a	129	n/a	Hypothetical Gene	n/a	n/a
OG_05703	Specific	Hqrw1	Mesocosms	n/a	n/a	n/a	261	n/a	Hypothetical Gene	n/a	n/a
OG_02710	Specific	Hqrw1	Mesocosms	n/a	n/a	n/a	405	n/a	Hypothetical Gene	n/a	n/a
OG_10042	Specific	Hqrw1	Mesocosms	n/a	n/a	n/a	135	n/a	Hypothetical Gene	n/a	n/a
OG_09698	Specific	Hqrw1	Mesocosms	n/a	n/a	n/a	141	n/a	Hypothetical Gene	n/a	n/a
OG_07301	Specific	Hqrw1	Mesocosms	n/a	n/a	n/a	205	n/a	Hypothetical Gene	n/a	n/a
OG_02684	Specific	Hqrw1	Mesocosms	n/a	n/a	n/a	958	n/a	Hypothetical Gene	n/a	n/a
OG_09558	Specific	Hqrw1	Mesocosms	n/a	n/a	n/a	144	n/a	Hypothetical Gene	n/a	n/a
OG_10347	Specific	Hqrw1	Mesocosms	n/a	n/a	n/a	129	n/a	Hypothetical Gene	n/a	n/a
OG_06947	Specific	Hqrw1	Mesocosms	n/a	n/a	n/a	216	n/a	Hypothetical Gene	n/a	n/a
OG_08244	Specific	Hqrw1	Mesocosms	n/a	n/a	n/a	176	n/a	Hypothetical Gene	n/a	n/a
OG_04463	Specific	Hqrw1	Mesocosms	n/a	n/a	n/a	311	n/a	Hypothetical Gene	n/a	n/a
OG_08245	Specific	Hqrw1	Mesocosms	n/a	n/a	n/a	176	n/a	Hypothetical Gene	n/a	n/a
OG_00142	Specific	Hqrw1	Mesocosms	n/a	n/a	n/a	115	n/a	Hypothetical Gene	n/a	n/a
OG_07357	Specific	Hqrw1	Mesocosms	n/a	n/a	n/a	203	n/a	Hypothetical Gene	n/a	n/a
OG_08094	Specific	Hqrw1	Mesocosms	n/a	n/a	n/a	180	n/a	Hypothetical Gene	n/a	n/a
OG_03896	Specific	Hqrw1	Mesocosms	U1PCR3_9EURY	80.3	335	337	338	Ribonucleotide reductase, beta subunit	J07HX5_02033	n/a
OG_01144	Specific	Hqrw1	Mesocosms	A0A410TT33_9EURY	82.3	559	564	562	Ribonucleoside-diphosphate reductase subunit alpha	EKH57_15300	K00525
OG_10573	Specific	Hqrw1	Mesocosms	n/a	n/a	n/a	124	n/a	Hypothetical Gene	n/a	n/a
OG_07978	Specific	Hqrw1	Mesocosms	n/a	n/a	n/a	183	n/a	Hypothetical Gene	n/a	n/a
OG_08758	Specific	Hqrw1	Mesocosms	n/a	n/a	n/a	162	n/a	Hypothetical Gene	n/a	n/a
OG_04935	Specific	Hqrw1	Mesocosms	n/a	n/a	n/a	n/a	n/a	Hypothetical Gene	n/a	n/a
OG_00095	Specific	Hqrw1	Mesocosms	n/a	n/a	n/a	116	n/a	Hypothetical Gene	n/a	n/a
OG_08343	Specific	Hqrw1	Mesocosms	n/a	n/a	n/a	173	n/a	Hypothetical Gene	n/a	n/a
OG_01588	Specific	Hqrw1	Mesocosms	n/a	n/a	n/a	497	n/a	Hypothetical Gene	n/a	n/a
OG_10447	Specific	Hqrw1	Mesocosms	n/a	n/a	n/a	127	n/a	Hypothetical Gene	n/a	n/a
OG_06766	Specific	Hqrw1	Mesocosms	n/a	n/a	n/a	222	n/a	Hypothetical Gene	n/a	n/a
OG_06030	Specific	Hqrw1	Mesocosms	n/a	n/a	n/a	248	n/a	Hypothetical Gene	n/a	n/a
OG_07702	Specific	Hqrw1	Mesocosms	n/a	n/a	n/a	191	n/a	Hypothetical Gene	n/a	n/a
OG_09044	Specific	Hqrw1	Mesocosms	n/a	n/a	n/a	n/a	n/a	Hypothetical Gene	n/a	n/a
OG_03849	Specific	Hqrw1	Mesocosms	n/a	n/a	n/a	n/a	n/a	Hypothetical Gene	n/a	n/a
OG_09463	Specific	Hqrw1	Mesocosms	A0A1I3AJM7_9EURY	78.6	145	146	145	Predicted RNA-binding protein, contains TRAM domain	SAMN04488066_10625	n/a
OG_08131	Specific	Hqrw1	Mesocosms	G0LNB9_HALWC	59.9	172	179	181	Homolog to restriction system mrr	Hqrw_5050	K07448
OG_08525	Specific	Hqrw1	Mesocosms	A0A1I1IL43_9EURY	57.4	155	168	163	Inner membrane protein	SAMN05444422_107234	n/a
OG_04689	Specific	Hqrw1	Mesocosms	U1NAL4_9EURY	91.4	301	302	301	Type I restriction-modification system methyltransferase subunit	J07HQW2_00086	n/a
OG_00298	Specific	Hqrw1	Mesocosms	n/a	n/a	n/a	n/a	n/a	Hypothetical Gene	n/a	n/a
OG_09876	Specific	Hqrw1	Mesocosms	n/a	n/a	n/a	n/a	n/a	Hypothetical Gene	n/a	n/a
OG_05032	Specific	Hqrw1	Mesocosms	n/a	n/a	n/a	n/a	n/a	Hypothetical Gene	n/a	n/a
OG_08053	Specific	Hqrw1	Mesocosms	n/a	n/a	n/a	n/a	n/a	Hypothetical Gene	n/a	n/a
OG_05598	Specific	Hqrw1	Mesocosms	n/a	n/a	n/a	265	n/a	Hypothetical Gene	n/a	n/a
OG_09816	Specific	Hqrw1	Mesocosms	n/a	n/a	n/a	n/a	n/a	Hypothetical Gene	n/a	n/a
OG_10793	Specific	Hqrw1	Mesocosms	n/a	n/a	n/a	n/a	n/a	Hypothetical Gene	n/a	n/a
OG_03640	Specific	Hqrw1	Mesocosms	n/a	n/a	n/a	n/a	n/a	Hypothetical Gene	n/a	n/a
OG_07077	Specific	Hqrw1	Mesocosms	n/a	n/a	n/a	212	n/a	Hypothetical Gene	n/a	n/a
OG_06912	Specific	Hqrw1	Mesocosms	n/a	n/a	n/a	217	n/a	Hypothetical Gene	n/a	n/a
OG_04304	Specific	Hqrw1	Mesocosms	n/a	n/a	n/a	318	n/a	Hypothetical Gene	n/a	n/a
OG_09293	Specific	Hqrw1	Mesocosms	n/a	n/a	n/a	150	n/a	Hypothetical Gene	n/a	n/a
OG_01561	Specific	Hqrw1	Mesocosms	n/a	n/a	n/a	500	n/a	Hypothetical Gene	n/a	n/a
OG_07358	Specific	Hqrw1	Mesocosms	n/a	n/a	n/a	203	n/a	Hypothetical Gene	n/a	n/a
OG_08491	Specific	Hqrw1	Mesocosms	n/a	n/a	n/a	169	n/a	Hypothetical Gene	n/a	n/a
OG_05704	Specific	Hqrw1	Mesocosms	n/a	n/a	n/a	n/a	n/a	Hypothetical Gene	n/a	n/a
OG_09923	Specific	Hqrw1	Mesocosms	n/a	n/a	n/a	137	n/a	Hypothetical Gene	n/a	n/a
OG_05248	Specific	Hqrw1	Mesocosms	A0A345EIJ5_9EURY	89.2	278	278	935	VWA domain-containing protein	DU484_19150	n/a
OG_02888	Specific	Hqrw1	Mesocosms	n/a	n/a	n/a	394	n/a	Hypothetical Gene	n/a	n/a
OG_09924	Specific	Hqrw1	Mesocosms	n/a	n/a	n/a	137	n/a	Hypothetical Gene	n/a	n/a
OG_04464	Specific	Hqrw1	Mesocosms	n/a	n/a	n/a	311	n/a	Hypothetical Gene	n/a	n/a
OG_05674	Specific	Hqrw1	Mesocosms	n/a	n/a	n/a	262	n/a	Hypothetical Gene	n/a	n/a
OG_09699	Specific	Hqrw1	Mesocosms	n/a	n/a	n/a	n/a	n/a	Hypothetical Gene	n/a	n/a
OG_02007	Specific	Hqrw1	Mesocosms	Q18DG2_HALWD	68.5	1032	1030	1194	Probable restriction/modification enzyme	HQ_4014A	n/a
OG_07099	Specific	Hqrw1	Mesocosms	n/a	n/a	n/a	211	n/a	Hypothetical Gene	n/a	n/a
OG_10292	Specific	Hqrw1	Mesocosms	n/a	n/a	n/a	n/a	n/a	Hypothetical Gene	n/a	n/a
OG_10093	Specific	Hqrw1	Mesocosms	n/a	n/a	n/a	134	n/a	Hypothetical Gene	n/a	n/a
OG_00966	Specific	Hqrw1	Mesocosms	n/a	n/a	n/a	n/a	n/a	Hypothetical Gene	n/a	n/a
OG_01979	Specific	Hqrw1	Mesocosms	n/a	n/a	n/a	457	n/a	Hypothetical Gene	n/a	n/a
OG_05498	Specific	Hqrw1	Mesocosms	n/a	n/a	n/a	n/a	n/a	Hypothetical Gene	n/a	n/a
OG_02829	Specific	Hqrw1	Mesocosms	n/a	n/a	n/a	398	n/a	Hypothetical Gene	n/a	n/a
OG_07078	Specific	Hqrw1	Mesocosms	n/a	n/a	n/a	212	n/a	Hypothetical Gene	n/a	n/a
OG_08793	Specific	Hqrw1	Mesocosms	n/a	n/a	n/a	n/a	n/a	Hypothetical Gene	n/a	n/a
OG_00299	Specific	Hqrw1	Mesocosms	n/a	n/a	n/a	112	n/a	Hypothetical Gene	n/a	n/a
OG_10293	Specific	Hqrw1	Mesocosms	n/a	n/a	n/a	130	n/a	Hypothetical Gene	n/a	n/a
OG_00688	Specific	Hqrw1	Mesocosms	n/a	n/a	n/a	105	n/a	Hypothetical Gene	n/a	n/a
OG_07503	Specific	Hqrw1	Mesocosms	A0A238Y5W2_HALC1	96.4	197	198	442	Restriction endonuclease	SAMN06266787_10920	n/a
OG_01184	Specific	Hqrw1	Mesocosms	A0A410TKJ6_9EURY	71.3	1183	1175	1764	Toprim_N domain-containing protein	EKH57_00025	n/a
OG_03770	Specific	Hqrw1	Mesocosms	n/a	n/a	n/a	n/a	n/a	Hypothetical Gene	n/a	n/a
OG_00138	Specific	Hqrw1	Mesocosms	n/a	n/a	n/a	n/a	n/a	Hypothetical Gene	n/a	n/a
OG_06408	Specific	Hqrw1	Mesocosms	n/a	n/a	n/a	n/a	n/a	Hypothetical Gene	n/a	n/a
OG_00857	Specific	Hqrw1	Mesocosms	n/a	n/a	n/a	n/a	n/a	Hypothetical Gene	n/a	n/a
OG_07133	Specific	Hqrw1	Mesocosms	A0A4U7DW10_9EURY	72.9	210	210	265	Alpha/beta hydrolase	EXE47_16295	n/a
OG_03193	Specific	Hqrw1	Mesocosms	n/a	n/a	n/a	n/a	n/a	Hypothetical Gene	n/a	n/a
OG_01177	Specific	Hqrw1	Mesocosms	A0A5N5U418_9EURY	98.4	558	559	779	AAA domain-containing protein	DMP03_12385	n/a
OG_01482	Specific	Hqrw1	Mesocosms	n/a	n/a	n/a	509	n/a	Hypothetical Gene	n/a	n/a
OG_04592	Specific	Hqrw1	Mesocosms	n/a	n/a	n/a	n/a	n/a	Hypothetical Gene	n/a	n/a
OG_05224	Specific	Hqrw1	Mesocosms	n/a	n/a	n/a	n/a	n/a	Hypothetical Gene	n/a	n/a
OG_05119	Specific	Hqrw1	Mesocosms	n/a	n/a	n/a	n/a	n/a	Hypothetical Gene	n/a	n/a
OG_03489	Specific	Hqrw1	Mesocosms	Q7ZA98_9EURY	52.1	355	357	388	Replication-related protein	Nbr1	n/a
OG_09512	Specific	Hqrw1	Mesocosms	n/a	n/a	n/a	n/a	n/a	Hypothetical Gene	n/a	n/a
OG_05369	Specific	Hqrw1	Mesocosms	n/a	n/a	n/a	n/a	n/a	Hypothetical Gene	n/a	n/a
OG_03875	Specific	Hqrw1	Mesocosms	A0A1H8TUT3_9EURY	91.6	334	338	721	DNA polymerase I	SAMN05216388_102423	n/a
OG_07412	Specific	Hqrw1	Mesocosms	U1MU58_9EURY	96	200	201	200	Phage integrase family	J07HQW2_00273	n/a
OG_05951	Specific	Hqrw1	Mesocosms	n/a	n/a	n/a	251	n/a	Hypothetical Gene	n/a	n/a
OG_10043	Specific	Hqrw1	Mesocosms	A0A1G8UT43_9EURY	99.2	133	135	134	Putative transposase	SAMN05216226_105105	n/a
OG_02458	Specific	Hqrw1	Mesocosms	A0A1V4C7P4_9EURY	91.2	420	421	420	Transposase	B4589_15045	n/a
OG_00149	Specific	Hqrw1	Mesocosms	n/a	n/a	n/a	n/a	n/a	Hypothetical Gene	n/a	n/a
OG_00050	Specific	Hqrw1	Mesocosms	n/a	n/a	n/a	117	n/a	Hypothetical Gene	n/a	n/a
OG_01424	Specific	Hqrw1	Mesocosms	A0A1I3CJJ6_9EURY	55.3	519	519	467	TIGR00297 family protein	SAMN04488066_12335	n/a
OG_02243	Specific	Hqrw1	Mesocosms	n/a	n/a	n/a	438	n/a	Hypothetical Gene	n/a	n/a
OG_01646	Specific	Hqrw1	Mesocosms	A0A4U7E1G6_9EURY	52.8	483	489	485	Arylsulfatase	EXE47_14545	n/a
OG_00356	Specific	Hqrw1	Mesocosms	n/a	n/a	n/a	n/a	n/a	Hypothetical Gene	n/a	n/a
OG_02329	Specific	Hqrw1	Mesocosms	n/a	n/a	n/a	n/a	n/a	Hypothetical Gene	n/a	n/a
OG_06409	Specific	Hqrw1	Mesocosms	n/a	n/a	n/a	234	n/a	Hypothetical Gene	n/a	n/a
OG_06887	Specific	Hqrw1	Mesocosms	n/a	n/a	n/a	218	n/a	Hypothetical Gene	n/a	n/a
OG_06821	Specific	Hqrw1	Mesocosms	A0A5B9IKR0_9STRA	64.7	218	220	345	NADH dehydrogenase subunit 11	nad11	n/a
OG_00357	Specific	Hqrw1	Mesocosms	n/a	n/a	n/a	n/a	n/a	Hypothetical Gene	n/a	n/a
OG_09235	Specific	Hqrw1	Mesocosms	A0A5B9ILZ6_9STRA	77.3	150	151	375	ATP synthase subunit a	atp6	n/a
OG_01512	Specific	Hqrw1	Mesocosms	A0A5B9IKU6_9STRA	75.4	505	505	589	ATP synthase F1 subunit alpha	atp1	n/a
OG_10663	Specific	Hqrw1	Mesocosms	n/a	n/a	n/a	122	n/a	Hypothetical Gene	n/a	n/a
OG_10847	Specific	Hqrw1	Mesocosms	n/a	n/a	n/a	118	n/a	Hypothetical Gene	n/a	n/a
OG_10574	Specific	Hqrw1	Mesocosms	A0A5B9IKZ0_9STRA	74	123	124	123	Ribosomal protein S12	rps12	n/a
OG_06311	Specific	Hqrw1	Mesocosms	n/a	n/a	n/a	n/a	n/a	Hypothetical Gene	n/a	n/a
OG_08954	Specific	Hqrw1	Mesocosms	A0A348G6G3_9ANNE	59.6	156	157	209	Cytochrome oxidase subunit 1	COI	n/a
OG_10495	Specific	Hqrw1	Mesocosms	n/a	n/a	n/a	n/a	n/a	Hypothetical Gene	n/a	n/a
OG_00731	Specific	Hqrw1	Mesocosms	n/a	n/a	n/a	104	n/a	Hypothetical Gene	n/a	n/a
OG_00096	Specific	Hqrw1	Mesocosms	A0A5B9ILT7_9STRA	88.7	115	116	529	NADH-ubiquinone oxidoreductase chain 4	nad4	n/a
OG_00974	Specific	Hqrw1	Mesocosms	n/a	n/a	n/a	1208	n/a	Hypothetical Gene	n/a	n/a
OG_06948	Specific	Hqrw1	Mesocosms	Q18DG4_HALWD	67.1	225	216	222	CAP domain protein	HQ_4038A	n/a
OG_08378	Specific	Hqrw1	Mesocosms	n/a	n/a	n/a	172	n/a	Hypothetical Gene	n/a	n/a
OG_09877	Specific	Hqrw1	Mesocosms	A0A1H8TVQ9_9EURY	99.3	137	138	137	Transcriptional regulator PadR-like family protein	SAMN05216388_102427	n/a
OG_10200	Specific	Hqrw1	Mesocosms	M0D7D5_9EURY	80.9	131	132	134	Ribonuclease H	C475_00530	n/a
OG_04690	Specific	Hqrw1	Mesocosms	n/a	n/a	n/a	n/a	n/a	Hypothetical Gene	n/a	n/a
OG_04267	Specific	Hqrw1	Mesocosms	n/a	n/a	n/a	n/a	n/a	Hypothetical Gene	n/a	n/a
OG_06888	Specific	Hqrw1	Mesocosms	n/a	n/a	n/a	n/a	n/a	Hypothetical Gene	n/a	n/a
OG_03997	Specific	Hqrw1	Mesocosms	A0A498FAB3_9EURY	97.6	332	333	332	Site-specific integrase	DVK02_07630	n/a
OG_00514	Specific	Hqrw1	Mesocosms	n/a	n/a	n/a	108	n/a	Hypothetical Gene	n/a	n/a
OG_03673	Specific	Hqrw1	Mesocosms	n/a	n/a	n/a	n/a	n/a	Hypothetical Gene	n/a	n/a
OG_10134	Specific	Hqrw1	Mesocosms	n/a	n/a	n/a	133	n/a	Hypothetical Gene	n/a	n/a
OG_07271	Specific	Hqrw1	Mesocosms	A0A2T2TMR3_9BACT	65.3	176	206	176	Chromosome partitioning protein ParA	BRD40_02740	n/a
OG_00732	Specific	Hqrw1	Mesocosms	n/a	n/a	n/a	104	n/a	Hypothetical Gene	n/a	n/a
OG_09141	Specific	Hqrw1	Mesocosms	n/a	n/a	n/a	153	n/a	Hypothetical Gene	n/a	n/a
OG_07173	Specific	Hqrw1	Mesocosms	n/a	n/a	n/a	209	n/a	Hypothetical Gene	n/a	n/a
OG_07792	Specific	Hqrw1	Mesocosms	U1MNS3_9EURY	98.4	187	188	187	Putative phosphoesterase or phosphohydrolase	J07HQW1_01553	n/a
OG_09464	Specific	Hqrw1	Mesocosms	U1PHM8_9EURY	98.6	145	146	145	Putative signal-transduction protein containing cAMP-binding and CBS domain protein	J07HQW1_01710	n/a
OG_01728	Specific	Hqrw1	Mesocosms	n/a	n/a	n/a	n/a	n/a	Hypothetical Gene	n/a	n/a
OG_08019	Specific	Hqrw1	Mesocosms	n/a	n/a	n/a	182	n/a	Hypothetical Gene	n/a	n/a
OG_01726	Specific	Hqrw1	Mesocosms	n/a	n/a	n/a	480	n/a	Hypothetical Gene	n/a	n/a
OG_04595	Specific	Hqrw1	Mesocosms	n/a	n/a	n/a	820	n/a	Hypothetical Gene	n/a	n/a
OG_05705	Specific	Hqrw1	Mesocosms	n/a	n/a	n/a	261	n/a	Hypothetical Gene	n/a	n/a
OG_09377	Specific	Hqrw1	Mesocosms	n/a	n/a	n/a	148	n/a	Hypothetical Gene	n/a	n/a
OG_04801	Specific	Hqrw1	Mesocosms	n/a	n/a	n/a	n/a	n/a	Hypothetical Gene	n/a	n/a
OG_07944	Specific	Hqrw1	Mesocosms	n/a	n/a	n/a	184	n/a	Hypothetical Gene	n/a	n/a
OG_05903	Specific	Hqrw1	Mesocosms	n/a	n/a	n/a	253	n/a	Hypothetical Gene	n/a	n/a
OG_01641	Specific	Hqrw1	Mesocosms	n/a	n/a	n/a	490	n/a	Hypothetical Gene	n/a	n/a
OG_01190	Specific	Hqrw1	Mesocosms	n/a	n/a	n/a	n/a	n/a	Hypothetical Gene	n/a	n/a
OG_07359	Specific	Hqrw1	Mesocosms	n/a	n/a	n/a	203	n/a	Hypothetical Gene	n/a	n/a
OG_00493	Specific	Hqrw1	Mesocosms	n/a	n/a	n/a	n/a	n/a	Hypothetical Gene	n/a	n/a
OG_08413	Specific	Hqrw1	Mesocosms	n/a	n/a	n/a	171	n/a	Hypothetical Gene	n/a	n/a
OG_08918	Specific	Hqrw1	Mesocosms	n/a	n/a	n/a	158	n/a	Hypothetical Gene	n/a	n/a
OG_08176	Specific	Hqrw1	Mesocosms	n/a	n/a	n/a	178	n/a	Hypothetical Gene	n/a	n/a
OG_01539	Specific	Hqrw1	Mesocosms	n/a	n/a	n/a	n/a	n/a	Hypothetical Gene	n/a	n/a
OG_07738	Specific	Hqrw1	Mesocosms	A0A3A6QB47_9EURY	74.2	190	190	200	Site-specific integrase	DP106_14000	n/a
OG_00627	Specific	Hqrw1	Mesocosms	n/a	n/a	n/a	106	n/a	Hypothetical Gene	n/a	n/a
OG_00358	Specific	Hqrw1	Mesocosms	n/a	n/a	n/a	n/a	n/a	Hypothetical Gene	n/a	n/a
OG_00456	Specific	Hqrw1	Mesocosms	n/a	n/a	n/a	109	n/a	Hypothetical Gene	n/a	n/a
OG_01226	Specific	Hqrw1	Mesocosms	n/a	n/a	n/a	550	n/a	Hypothetical Gene	n/a	n/a
OG_09342	Specific	Hqrw1	Mesocosms	n/a	n/a	n/a	149	n/a	Hypothetical Gene	n/a	n/a
OG_08132	Specific	Hqrw1	Mesocosms	n/a	n/a	n/a	179	n/a	Hypothetical Gene	n/a	n/a
OG_07740	Specific	Hqrw1	Mesocosms	n/a	n/a	n/a	190	n/a	Hypothetical Gene	n/a	n/a
OG_09461	Specific	Hqrw1	Mesocosms	n/a	n/a	n/a	n/a	n/a	Hypothetical Gene	n/a	n/a
OG_08301	Specific	Hqrw1	Mesocosms	n/a	n/a	n/a	174	n/a	Hypothetical Gene	n/a	n/a
OG_05731	Specific	Hqrw1	Mesocosms	n/a	n/a	n/a	n/a	n/a	Hypothetical Gene	n/a	n/a
OG_08414	Specific	Hqrw1	Mesocosms	n/a	n/a	n/a	171	n/a	Hypothetical Gene	n/a	n/a
OG_10243	Specific	Hqrw1	Mesocosms	n/a	n/a	n/a	131	n/a	Hypothetical Gene	n/a	n/a
OG_00143	Specific	Hqrw1	Mesocosms	n/a	n/a	n/a	115	n/a	Hypothetical Gene	n/a	n/a
OG_05405	Specific	Hqrw1	Mesocosms	M0DCV5_9EURY	61.6	268	272	268	3-oxoacyl-(Acyl-carrier-protein) reductase	C474_07467	n/a
OG_01569	Specific	Hqrw1	Mesocosms	A0A3M0DS66_9EURY	64.7	487	499	496	Aldehyde dehydrogenase	ATH50_0118	K00128
OG_04465	Specific	Hqrw1	Mesocosms	n/a	n/a	n/a	n/a	n/a	Hypothetical Gene	n/a	n/a
OG_04348	Specific	Hqrw1	Mesocosms	A0A2I8VRW2_9EURY	52.5	265	316	266	Lactamase_B domain-containing protein	C2R22_24295	n/a
OG_04388	Specific	Hqrw1	Mesocosms	n/a	n/a	n/a	314	n/a	Hypothetical Gene	n/a	n/a
OG_04879	Specific	Hqrw1	Mesocosms	G2MG97_9EURY	57.4	291	293	292	ABC-type transporter, integral membrane subunit	Halar_2322	K02053
OG_05569	Specific	Hqrw1	Mesocosms	A0A0W1RAM8_9EURY	61	259	266	289	ABC transmembrane type-1 domain-containing protein	AUR64_11165	n/a
OG_03255	Specific	Hqrw1	Mesocosms	V4ZJ83_9ARCH	58.6	360	371	369	Spermidine/putrescine ABC transporter ATP-binding subunit	A07HR67_02661	n/a
OG_03302	Specific	Hqrw1	Mesocosms	n/a	n/a	n/a	n/a	n/a	Hypothetical Gene	n/a	n/a
OG_03175	Specific	Hqrw1	Mesocosms	n/a	n/a	n/a	n/a	n/a	Hypothetical Gene	n/a	n/a
OG_02292	Specific	Hqrw1	Mesocosms	Q18G87_HALWD	100	408	434	614	Propionyl-CoA carboxylase biotin carboxylase component	pccA	K11263
OG_07079	Specific	Hqrw1	Mesocosms	n/a	n/a	n/a	n/a	n/a	Hypothetical Gene	n/a	n/a
OG_02727	Specific	Hqrw1	Mesocosms	A0A498F2U0_9EURY	51.2	365	404	420	Sensor histidine kinase	DVK02_05535	n/a
OG_10848	Specific	Hqrw1	Mesocosms	n/a	n/a	n/a	n/a	n/a	Hypothetical Gene	n/a	n/a
OG_04674	Specific	Hqrw1	Mesocosms	A0A345EIC8_9EURY	84.1	301	303	302	CHAD domain-containing protein	DU484_18735	n/a
OG_00579	Specific	Hqrw1	Mesocosms	n/a	n/a	n/a	n/a	n/a	Hypothetical Gene	n/a	n/a
OG_09926	Specific	Hqrw1	Mesocosms	n/a	n/a	n/a	137	n/a	Hypothetical Gene	n/a	n/a
OG_01714	Specific	Hqrw1	Mesocosms	n/a	n/a	n/a	482	n/a	Hypothetical Gene	n/a	n/a
OG_02415	Specific	Hqrw1	Mesocosms	n/a	n/a	n/a	424	n/a	Hypothetical Gene	n/a	n/a
OG_07072	Specific	Hqrw1	Mesocosms	n/a	n/a	n/a	712	n/a	Hypothetical Gene	n/a	n/a
OG_02522	Specific	Hqrw1	Mesocosms	n/a	n/a	n/a	n/a	n/a	Hypothetical Gene	n/a	n/a
OG_00198	Specific	Hqrw1	Mesocosms	n/a	n/a	n/a	n/a	n/a	Hypothetical Gene	n/a	n/a
OG_08955	Specific	Hqrw1	Mesocosms	n/a	n/a	n/a	157	n/a	Hypothetical Gene	n/a	n/a
OG_07979	Specific	Hqrw1	Mesocosms	U1N2W0_9EURY	99.5	182	183	348	Glycerol-1-phosphate dehydrogenase [NAD(P)+]	egsA	n/a
OG_00457	Specific	Hqrw1	Mesocosms	n/a	n/a	n/a	109	n/a	Hypothetical Gene	n/a	n/a
OG_00733	Specific	Hqrw1	Mesocosms	n/a	n/a	n/a	104	n/a	Hypothetical Gene	n/a	n/a
OG_01921	Specific	Hqrw1	Mesocosms	A0A5J5LIK7_HALHI	53.3	458	462	461	Sulfatase	EGO51_06830	n/a
OG_04141	Specific	Hqrw1	Mesocosms	n/a	n/a	n/a	n/a	n/a	Hypothetical Gene	n/a	n/a
OG_01886	Specific	Hqrw1	Mesocosms	n/a	n/a	n/a	n/a	n/a	Hypothetical Gene	n/a	n/a
OG_01832	Specific	Hqrw1	Mesocosms	n/a	n/a	n/a	n/a	n/a	Hypothetical Gene	n/a	n/a
OG_01929	Specific	Hqrw1	Mesocosms	C7NSR2_HALUD	63.5	458	461	473	Sulfatase	Huta_0536	n/a
OG_09045	Specific	Hqrw1	Mesocosms	n/a	n/a	n/a	155	n/a	Hypothetical Gene	n/a	n/a
OG_04713	Specific	Hqrw1	Mesocosms	U1MLN3_9EURY	100	300	301	300	Glutathione synthase/ribosomal protein S6 modification enzyme (Glutaminyl transferase)	J07HQW1_00623	n/a
OG_10712	Specific	Hqrw1	Mesocosms	U1N279_9EURY	100	120	121	120	Molecular chaperone, small heat shock protein	J07HQW1_00624	n/a
OG_09237	Specific	Hqrw1	Mesocosms	U1PET2_9EURY	100	151	151	373	Glyceraldehyde-3-phosphate dehydrogenase, type I	J07HQW1_00625	n/a
OG_07765	Specific	Hqrw1	Mesocosms	n/a	n/a	n/a	189	n/a	Hypothetical Gene	n/a	n/a
OG_07080	Specific	Hqrw1	Mesocosms	U1PF07_9EURY	99.5	211	212	412	L-alanine-DL-glutamate epimerase related enzymes of enolase superfamily	J07HQW1_02242	n/a
OG_05881	Specific	Hqrw1	Mesocosms	n/a	n/a	n/a	n/a	n/a	Hypothetical Gene	n/a	n/a
OG_00516	Specific	Hqrw1	Mesocosms	U1N6C8_9EURY	98.1	107	108	107	Ferredoxin	J07HQW1_02245	n/a
OG_02368	Specific	Hqrw1	Mesocosms	A0A3A6Q1J3_9EURY	98.3	401	427	401	AI-2E family transporter	DM826_07700	n/a
OG_06103	Specific	Hqrw1	Mesocosms	A0A3A6PLP9_9EURY	99.6	244	245	244	CBS domain-containing protein	DM826_07705	n/a
OG_07326	Specific	Hqrw1	Mesocosms	A0A3A6Q7D1_9EURY	99	203	204	203	TetR/AcrR family transcriptional regulator	DM826_07710	n/a
OG_04440	Specific	Hqrw1	Mesocosms	A0A3A6QAU2_9EURY	98.7	827	828	827	RND transporter	DM826_07715	n/a
OG_00239	Specific	Hqrw1	Mesocosms	n/a	n/a	n/a	113	n/a	Hypothetical Gene	n/a	n/a
OG_10759	Specific	Hqrw1	Mesocosms	n/a	n/a	n/a	120	n/a	Hypothetical Gene	n/a	n/a
OG_00199	Specific	Hqrw1	Mesocosms	n/a	n/a	n/a	114	n/a	Hypothetical Gene	n/a	n/a
OG_05321	Specific	Hqrw1	Mesocosms	n/a	n/a	n/a	n/a	n/a	Hypothetical Gene	n/a	n/a
OG_06540	Specific	Hqrw1	Mesocosms	n/a	n/a	n/a	n/a	n/a	Hypothetical Gene	n/a	n/a
OG_09295	Specific	Hqrw1	Mesocosms	n/a	n/a	n/a	n/a	n/a	Hypothetical Gene	n/a	n/a
OG_08449	Specific	Hqrw1	Mesocosms	n/a	n/a	n/a	n/a	n/a	Hypothetical Gene	n/a	n/a
OG_10850	Specific	Hqrw1	Mesocosms	G0LLV3_HALWC	99	96	118	96	50S ribosomal protein L21e	rpl21e	K02889
OG_06432	Specific	Hqrw1	Mesocosms	n/a	n/a	n/a	n/a	n/a	Hypothetical Gene	n/a	n/a
OG_10713	Specific	Hqrw1	Mesocosms	n/a	n/a	n/a	n/a	n/a	Hypothetical Gene	n/a	n/a
OG_08875	Specific	Hqrw1	Mesocosms	U1NBA6_9EURY	68.2	148	159	156	Putative membrane protein (DUF2078)	J07HQW2_00327	n/a
OG_09559	Specific	Hqrw1	Mesocosms	n/a	n/a	n/a	n/a	n/a	Hypothetical Gene	n/a	n/a
OG_09465	Specific	Hqrw1	Mesocosms	n/a	n/a	n/a	146	n/a	Hypothetical Gene	n/a	n/a
OG_04142	Specific	Hqrw1	Mesocosms	n/a	n/a	n/a	n/a	n/a	Hypothetical Gene	n/a	n/a
OG_04735	Specific	Hqrw1	Mesocosms	U1N1Q8_9EURY	99.3	299	300	299	Putative transcriptional regulator	J07HQW1_00296	n/a
OG_09513	Specific	Hqrw1	Mesocosms	n/a	n/a	n/a	n/a	n/a	Hypothetical Gene	n/a	n/a
OG_00628	Specific	Hqrw1	Mesocosms	n/a	n/a	n/a	106	n/a	Hypothetical Gene	n/a	n/a
OG_08876	Specific	Hqrw1	Mesocosms	n/a	n/a	n/a	n/a	n/a	Hypothetical Gene	n/a	n/a
OG_09742	Specific	Hqrw1	Mesocosms	n/a	n/a	n/a	n/a	n/a	Hypothetical Gene	n/a	n/a
OG_10388	Specific	Hqrw1	Mesocosms	n/a	n/a	n/a	n/a	n/a	Hypothetical Gene	n/a	n/a
OG_07793	Specific	Hqrw1	Mesocosms	U1PGA3_9EURY	99.5	187	188	187	Putative signal-transduction protein containing cAMP-binding and CBS domain protein	J07HQW1_01198	n/a
OG_08794	Specific	Hqrw1	Mesocosms	n/a	n/a	n/a	161	n/a	Hypothetical Gene	n/a	n/a
OG_07794	Specific	Hqrw1	Mesocosms	U1PGR2_9EURY	99.5	187	188	528	Phytoene desaturase	J07HQW1_02860	n/a
OG_07538	Specific	Hqrw1	Mesocosms	n/a	n/a	n/a	n/a	n/a	Hypothetical Gene	n/a	n/a
OG_03955	Specific	Hqrw1	Mesocosms	U1MLL7_9EURY	99.1	335	335	635	ATPase, PilT family	J07HQW1_00598	n/a
OG_05120	Specific	Hqrw1	Mesocosms	U1MKZ8_9EURY	98.2	282	283	282	Molybdopterin converting factor, large subunit	J07HQW1_00308	n/a
OG_06375	Specific	Hqrw1	Mesocosms	U1PHN7_9EURY	100	234	235	234	V-type ATP synthase subunit D	atpD	n/a
OG_03490	Specific	Hqrw1	Mesocosms	U1N8T2_9EURY	100	356	357	585	V-type ATP synthase alpha chain	atpA	n/a
OG_01158	Specific	Hqrw1	Mesocosms	A0A345E7U9_9EURY	87.3	557	562	561	TrkA family potassium uptake protein	DU500_17425	n/a
OG_06230	Specific	Hqrw1	Mesocosms	A0A4U7CJ07_9EURY	87.8	238	240	245	Universal stress protein	EXE41_16980	n/a
OG_07766	Specific	Hqrw1	Mesocosms	U1MMV1_9EURY	97.9	188	189	188	Gas vesicle synthesis protein GvpO	J07HQW1_01141	n/a
OG_00858	Specific	Hqrw1	Mesocosms	n/a	n/a	n/a	102	n/a	Hypothetical Gene	n/a	n/a
OG_05432	Specific	Hqrw1	Mesocosms	U1N290_9EURY	100	268	271	268	TIGR00162 family protein	J07HQW1_00475	n/a
OG_03727	Specific	Hqrw1	Mesocosms	U1N734_9EURY	99.1	344	345	344	ABC-type phosphate/phosphonate transport system, periplasmic component	J07HQW1_02524	n/a
OG_01610	Specific	Hqrw1	Mesocosms	n/a	n/a	n/a	n/a	n/a	Hypothetical Gene	n/a	n/a
OG_05292	Specific	Hqrw1	Mesocosms	U1N3U1_9EURY	100	274	276	275	Phosphatidylglycerophosphate synthase	J07HQW1_01080	n/a
OG_10135	Specific	Hqrw1	Mesocosms	n/a	n/a	n/a	n/a	n/a	Hypothetical Gene	n/a	n/a
OG_08350	Specific	Hqrw1	Mesocosms	U1PBW0_9EURY	99.6	674	675	674	Diketogulonate related aldo/keto reductase	J07HQW1_01079	n/a
OG_01477	Specific	Hqrw1	Mesocosms	U1PFZ6_9EURY	98.2	509	510	501	Glycosyltransferase	J07HQW1_01078	n/a
OG_08724	Specific	Hqrw1	Mesocosms	U1N3C4_9EURY	99.4	158	163	158	Putative transcriptional regulator	J07HQW1_01072	n/a
OG_10851	Specific	Hqrw1	Mesocosms	n/a	n/a	n/a	n/a	n/a	Hypothetical Gene	n/a	n/a
OG_06145	Specific	Hqrw1	Mesocosms	U1N3T1_9EURY	99.6	242	243	242	2-keto-4-pentenoate hydratase/2-oxohepta-3-ene-1,7-dioic acid hydratase (Catechol pathway)	J07HQW1_01070	n/a
OG_02764	Specific	Hqrw1	Mesocosms	U1MQT6_9EURY	99.5	401	402	401	ABC-type Fe3+ transport system, periplasmic component	J07HQW1_02452	n/a
OG_02877	Specific	Hqrw1	Mesocosms	U1N6Y1_9EURY	99	394	395	394	Putative glucan-protein synthase, RGP family protein	J07HQW1_02453	n/a
OG_09700	Specific	Hqrw1	Mesocosms	n/a	n/a	n/a	n/a	n/a	Hypothetical Gene	n/a	n/a
OG_08492	Specific	Hqrw1	Mesocosms	n/a	n/a	n/a	n/a	n/a	Hypothetical Gene	n/a	n/a
OG_01906	Specific	Hqrw1	Mesocosms	U1N7H6_9EURY	99.6	1036	1037	1036	FAD/FMN-containing dehydrogenase	J07HQW1_02456	n/a
OG_00959	Specific	Hqrw1	Mesocosms	U1MQT9_9EURY	98.5	596	595	596	L-lactate permease	J07HQW1_02457	n/a
OG_03597	Specific	Hqrw1	Mesocosms	n/a	n/a	n/a	n/a	n/a	Hypothetical Gene	n/a	n/a
OG_06949	Specific	Hqrw1	Mesocosms	n/a	n/a	n/a	n/a	n/a	Hypothetical Gene	n/a	n/a
OG_00785	Specific	Hqrw1	Mesocosms	M0E4A3_9EURY	68.4	95	103	642	Kinetochore-Ndc80 subunit Spc25	C471_05291	n/a
OG_09379	Specific	Hqrw1	Mesocosms	M0L235_HALJP	54.5	145	148	148	UspA domain-containing protein	C444_19222	n/a
OG_05929	Specific	Hqrw1	Mesocosms	n/a	n/a	n/a	n/a	n/a	Hypothetical Gene	n/a	n/a
OG_02228	Specific	Hqrw1	Mesocosms	n/a	n/a	n/a	n/a	n/a	Hypothetical Gene	n/a	n/a
OG_02101	Specific	Hqrw1	Mesocosms	n/a	n/a	n/a	n/a	n/a	Hypothetical Gene	n/a	n/a
OG_05570	Specific	Hqrw1	Mesocosms	A0A1H6IM36_9EURY	74.3	265	266	266	3-oxoacyl-[acyl-carrier protein] reductase	SAMN05192561_103167	n/a
OG_03176	Specific	Hqrw1	Mesocosms	A0A1H6IR86_9EURY	85.1	375	376	375	D-galactarolactone cycloisomerase	SAMN05192561_103166	n/a
OG_03343	Specific	Hqrw1	Mesocosms	n/a	n/a	n/a	366	n/a	Hypothetical Gene	n/a	n/a
OG_08020	Specific	Hqrw1	Mesocosms	n/a	n/a	n/a	n/a	n/a	Hypothetical Gene	n/a	n/a
OG_01518	Specific	Hqrw1	Mesocosms	n/a	n/a	n/a	n/a	n/a	Hypothetical Gene	n/a	n/a
OG_06690	Specific	Hqrw1	Mesocosms	n/a	n/a	n/a	n/a	n/a	Hypothetical Gene	n/a	n/a
OG_09514	Specific	Hqrw1	Mesocosms	n/a	n/a	n/a	n/a	n/a	Hypothetical Gene	n/a	n/a
OG_01703	Specific	Hqrw1	Mesocosms	U1PB15_9EURY	99.4	477	483	477	Oligopeptide/dipeptide ABC transporter, ATP-binding protein, C-terminal domain protein	J07HQW1_00775	n/a
OG_03048	Specific	Hqrw1	Mesocosms	U1N2Z5_9EURY	99.5	384	385	384	Oligopeptide/dipeptide ABC transporter, ATP-binding protein, C-terminal domain protein	J07HQW1_00776	n/a
OG_01410	Specific	Hqrw1	Mesocosms	U1MLZ5_9EURY	99.8	520	521	520	ABC-type dipeptide/oligopeptide/nickel transport system, permease component	J07HQW1_00777	n/a
OG_02293	Specific	Hqrw1	Mesocosms	n/a	n/a	n/a	n/a	n/a	Hypothetical Gene	n/a	n/a
OG_04762	Specific	Hqrw1	Mesocosms	U1N2T8_9EURY	99.9	811	812	811	Putative exporters of the RND superfamily	J07HQW1_00848	n/a
OG_01217	Specific	Hqrw1	Mesocosms	U1PFF6_9EURY	99.6	551	552	551	NPCBM-associated, NEW3 domain of alpha-galactosidase	J07HQW1_00849	n/a
OG_00994	Specific	Hqrw1	Mesocosms	U1N3N9_9EURY	98	588	588	714	Formate hydrogenlyase subunit 3/multisubunit Na+/H+ antiporter, MnhD subunit	J07HQW1_01019	n/a
OG_01541	Specific	Hqrw1	Mesocosms	U1PBQ7_9EURY	99.6	501	502	501	Formate hydrogenlyase subunit 3/multisubunit Na+/H+ antiporter, MnhD subunit	J07HQW1_01018	n/a
OG_10532	Specific	Hqrw1	Mesocosms	U1PFU2_9EURY	100	124	125	124	Multisubunit Na+/H+ antiporter, MnhC subunit	J07HQW1_01017	n/a
OG_08021	Specific	Hqrw1	Mesocosms	U1N385_9EURY	99.4	181	182	181	Multisubunit Na+/H+ antiporter, MnhB subunit	J07HQW1_01016	n/a
[truncated: 8,861 more rows]

## Sheet: Supp. Table S3
Supplementary Table S3: Viral contig taxonomy and metadata extracted using genomad.
seq_name	length	topology	coordinates	n_genes	genetic_code	virus_score	fdr	n_hallmarks	marker_enrichment	taxonomy
1T000.MEGAHIT_0000000005090	16057	No_terminal_repeats	NA	33	11	0.9963	0.0021	0	2.201	Viruses;Duplodnaviria;Heunggongvirae;Uroviricota;Caudoviricetes;Thumleimavirales;Hafunaviridae
1T000.MEGAHIT_0000000005211	16953	No_terminal_repeats	NA	18	11	0.8278	0.036	0	4.8478	Viruses;Duplodnaviria;Heunggongvirae;Uroviricota;Caudoviricetes
1T000.MEGAHIT_0000000005365	21484	No_terminal_repeats	NA	31	11	0.778	0.0473	0	1.2491	Viruses;Duplodnaviria;Heunggongvirae;Uroviricota;Caudoviricetes
1T000.MEGAHIT_0000000007107	23910	No_terminal_repeats	NA	23	11	0.9755	0.0062	0	14.3735	Viruses;Duplodnaviria;Heunggongvirae;Uroviricota;Caudoviricetes
1T000.MEGAHIT_0000000008604	14194	No_terminal_repeats	NA	27	11	0.8797	0.0253	0	7.7629	Viruses;Duplodnaviria;Heunggongvirae;Uroviricota;Caudoviricetes
1T000.MEGAHIT_0000000012060	6748	No_terminal_repeats	NA	6	11	0.9504	0.0109	2	2.7278	Viruses;Duplodnaviria;Heunggongvirae;Uroviricota;Caudoviricetes
1T000.MEGAHIT_0000000012223	6257	No_terminal_repeats	NA	11	11	0.9987	0.0012	1	5.1548	Viruses;Duplodnaviria;Heunggongvirae;Uroviricota;Caudoviricetes
1T000.MEGAHIT_0000000012255	5788	No_terminal_repeats	NA	12	11	0.8076	0.0406	0	1.5769	Viruses;Duplodnaviria;Heunggongvirae;Uroviricota;Caudoviricetes
1T000.MEGAHIT_0000000012835	6291	No_terminal_repeats	NA	11	11	0.9684	0.0075	0	0.7712	Viruses;Duplodnaviria;Heunggongvirae;Uroviricota;Caudoviricetes
1T000.MEGAHIT_0000000014233	7511	No_terminal_repeats	NA	12	11	0.9743	0.0065	0	1.6931	Viruses;Duplodnaviria;Heunggongvirae;Uroviricota;Caudoviricetes
1T000.MEGAHIT_0000000015188	47192	No_terminal_repeats	NA	50	11	0.994	0.0027	4	40.115	Viruses;Duplodnaviria;Heunggongvirae;Uroviricota;Caudoviricetes
1T000.MEGAHIT_0000000020317	5813	No_terminal_repeats	NA	6	11	0.8664	0.028	0	3.0568	Viruses;Duplodnaviria;Heunggongvirae;Uroviricota;Caudoviricetes
1T000.MEGAHIT_0000000025251	11297	No_terminal_repeats	NA	21	11	0.9581	0.0095	0	2.3737	Viruses;Duplodnaviria;Heunggongvirae;Uroviricota;Caudoviricetes
1T000.MEGAHIT_0000000027231	7308	No_terminal_repeats	NA	12	11	0.9976	0.0017	0	5.188	Viruses;Duplodnaviria;Heunggongvirae;Uroviricota;Caudoviricetes
1T000.MEGAHIT_0000000027340	13816	No_terminal_repeats	NA	16	11	0.9985	0.0013	0	9.2095	Viruses;Duplodnaviria;Heunggongvirae;Uroviricota;Caudoviricetes
1T000.MEGAHIT_0000000029683	18852	No_terminal_repeats	NA	14	11	0.998	0.0015	2	7.9381	Viruses;Duplodnaviria;Heunggongvirae;Uroviricota;Caudoviricetes
1T000.MEGAHIT_0000000029763	5131	No_terminal_repeats	NA	9	11	0.992	0.0031	0	1.3848	Viruses;Duplodnaviria;Heunggongvirae;Uroviricota;Caudoviricetes
1T000.MEGAHIT_0000000031871	9501	No_terminal_repeats	NA	14	11	0.9413	0.0127	0	5.1389	Viruses;Duplodnaviria;Heunggongvirae;Uroviricota;Caudoviricetes
1T000.MEGAHIT_0000000032434	14870	No_terminal_repeats	NA	28	11	0.9913	0.0033	0	9.2597	Viruses;Duplodnaviria;Heunggongvirae;Uroviricota;Caudoviricetes
1T000.MEGAHIT_0000000034582	12755	No_terminal_repeats	NA	23	11	0.8695	0.0274	0	0.8796	Viruses;Duplodnaviria;Heunggongvirae;Uroviricota;Caudoviricetes
1T000.MEGAHIT_0000000037156	12161	No_terminal_repeats	NA	26	11	0.8922	0.0228	0	4.537	Viruses;Duplodnaviria;Heunggongvirae;Uroviricota;Caudoviricetes
1T000.MEGAHIT_0000000038064	66252	No_terminal_repeats	NA	96	11	0.9979	0.0016	0	5.0169	Viruses;Duplodnaviria;Heunggongvirae;Uroviricota;Caudoviricetes
1T000.MEGAHIT_0000000039401	15762	No_terminal_repeats	NA	14	11	0.9933	0.0028	0	5.145	Viruses;Duplodnaviria;Heunggongvirae;Uroviricota;Caudoviricetes
1T000.MEGAHIT_0000000039983	5335	No_terminal_repeats	NA	4	11	0.9579	0.0096	0	2.6719	Viruses;Duplodnaviria;Heunggongvirae;Uroviricota;Caudoviricetes
1T000.MEGAHIT_0000000042783	46241	No_terminal_repeats	NA	65	11	0.9982	0.0014	8	50.4013	Viruses;Duplodnaviria;Heunggongvirae;Uroviricota;Caudoviricetes;Thumleimavirales;Hafunaviridae
1T000.MEGAHIT_0000000043513	12549	No_terminal_repeats	NA	14	11	0.87	0.0273	1	11.5458	Viruses;Duplodnaviria;Heunggongvirae;Uroviricota;Caudoviricetes
1T000.MEGAHIT_0000000043710	10669	No_terminal_repeats	NA	12	11	0.9965	0.002	0	6.2749	Viruses;Duplodnaviria;Heunggongvirae;Uroviricota;Caudoviricetes
1T000.MEGAHIT_0000000044136	5057	No_terminal_repeats	NA	8	11	0.9953	0.0023	0	3.3716	Viruses;Duplodnaviria;Heunggongvirae;Uroviricota;Caudoviricetes
1T000.MEGAHIT_0000000048228	11904	No_terminal_repeats	NA	29	11	0.9907	0.0034	0	5.9322	Viruses;Duplodnaviria;Heunggongvirae;Uroviricota;Caudoviricetes
1T000.MEGAHIT_0000000050162	5855	No_terminal_repeats	NA	7	11	0.9606	0.009	0	1.7183	Viruses;Duplodnaviria;Heunggongvirae;Uroviricota;Caudoviricetes;Thumleimavirales
1T000.MEGAHIT_0000000055087	17795	No_terminal_repeats	NA	39	11	0.8003	0.0421	0	9.5468	Viruses;Duplodnaviria;Heunggongvirae;Uroviricota;Caudoviricetes
1T000.MEGAHIT_0000000055786	5778	No_terminal_repeats	NA	1	11	0.9256	0.016	0	1.446	Viruses;Duplodnaviria;Heunggongvirae;Uroviricota;Caudoviricetes
1T000.MEGAHIT_0000000057815	6561	No_terminal_repeats	NA	4	11	0.7818	0.0464	0	1.7183	Viruses;Duplodnaviria;Heunggongvirae;Uroviricota;Caudoviricetes
1T000.MEGAHIT_0000000058197	9097	No_terminal_repeats	NA	10	11	0.9979	0.0015	1	6.3644	Viruses;Duplodnaviria;Heunggongvirae;Uroviricota;Caudoviricetes
1T000.MEGAHIT_0000000058812	7271	No_terminal_repeats	NA	10	11	0.9967	0.002	1	5.1044	Viruses;Duplodnaviria;Heunggongvirae;Uroviricota;Caudoviricetes
1T000.MEGAHIT_0000000059054	13025	No_terminal_repeats	NA	23	11	0.9971	0.0018	0	3.0024	Viruses;Duplodnaviria;Heunggongvirae;Uroviricota;Caudoviricetes
1T000.MEGAHIT_0000000059925	6434	No_terminal_repeats	NA	8	11	0.9958	0.0022	1	5.1457	Viruses;Duplodnaviria;Heunggongvirae;Uroviricota;Caudoviricetes
1T000.MEGAHIT_0000000063437	8409	No_terminal_repeats	NA	10	11	0.9853	0.0045	0	4.5867	Viruses;Monodnaviria;Trapavirae;Saleviricota;Huolimaviricetes;Haloruvirales;Pleolipoviridae
1T000.MEGAHIT_0000000064059	5698	No_terminal_repeats	NA	6	11	0.9731	0.0066	2	2.5974	Viruses;Duplodnaviria;Heunggongvirae;Uroviricota;Caudoviricetes
1T000.MEGAHIT_0000000071822	11729	No_terminal_repeats	NA	18	11	0.9965	0.002	0	3.1031	Viruses;Duplodnaviria;Heunggongvirae;Uroviricota;Caudoviricetes
1T000.MEGAHIT_0000000073943	5692	No_terminal_repeats	NA	7	11	0.7712	0.0488	0	1.7183	Viruses;Duplodnaviria;Heunggongvirae;Uroviricota;Caudoviricetes
1T000.MEGAHIT_0000000075153	9535	No_terminal_repeats	NA	18	11	0.9985	0.0013	1	14.1378	Viruses;Duplodnaviria;Heunggongvirae;Uroviricota;Caudoviricetes;Thumleimavirales;Hafunaviridae
1T000.MEGAHIT_0000000075677	9546	No_terminal_repeats	NA	17	11	0.9322	0.0146	0	1.4196	Viruses;Duplodnaviria;Heunggongvirae;Uroviricota;Caudoviricetes
1T000.MEGAHIT_0000000076002	9293	No_terminal_repeats	NA	11	11	0.9942	0.0026	0	3.4366	Viruses;Duplodnaviria;Heunggongvirae;Uroviricota;Caudoviricetes
1T000.MEGAHIT_0000000076004	11473	No_terminal_repeats	NA	11	11	0.9968	0.0019	1	3.6578	Viruses;Duplodnaviria;Heunggongvirae;Uroviricota;Caudoviricetes
1T000.MEGAHIT_0000000076155	12867	No_terminal_repeats	NA	15	11	0.988	0.0039	3	5.4721	Viruses;Duplodnaviria;Heunggongvirae;Uroviricota;Caudoviricetes
1T000.MEGAHIT_0000000081851	10200	No_terminal_repeats	NA	12	11	0.9918	0.0032	1	3.4356	Viruses;Duplodnaviria;Heunggongvirae;Uroviricota;Caudoviricetes
1T000.MEGAHIT_0000000082038	7834	No_terminal_repeats	NA	6	11	0.9974	0.0017	0	3.4366	Viruses;Duplodnaviria;Heunggongvirae;Uroviricota;Caudoviricetes
1T000.MEGAHIT_0000000082582	5225	No_terminal_repeats	NA	11	11	0.9985	0.0013	1	6.5365	Viruses;Duplodnaviria;Heunggongvirae;Uroviricota;Caudoviricetes
1T000.MEGAHIT_0000000086040	14110	No_terminal_repeats	NA	9	11	0.9427	0.0124	1	3.4366	Viruses;Duplodnaviria;Heunggongvirae;Uroviricota;Caudoviricetes
1T000.MEGAHIT_0000000088828	5040	No_terminal_repeats	NA	11	11	0.879	0.0254	0	1.7165	Unclassified
1T000.MEGAHIT_0000000090169	7948	No_terminal_repeats	NA	15	11	0.7979	0.0427	0	0	Unclassified
1T000.MEGAHIT_0000000100661	5321	No_terminal_repeats	NA	9	11	0.9739	0.0065	0	2.449	Viruses;Duplodnaviria;Heunggongvirae;Uroviricota;Caudoviricetes;Thumleimavirales;Hafunaviridae
1T000.MEGAHIT_0000000100772	16623	No_terminal_repeats	NA	26	11	0.9971	0.0018	1	9.5568	Viruses;Duplodnaviria;Heunggongvirae;Uroviricota;Caudoviricetes
1T000.MEGAHIT_0000000103534	5128	No_terminal_repeats	NA	6	11	0.8875	0.0238	0	1.2985	Viruses;Varidnaviria;Bamfordvirae;Nucleocytoviricota;Megaviricetes;Imitervirales
1T000.MEGAHIT_0000000104719	5103	No_terminal_repeats	NA	9	11	0.9865	0.0042	0	1.7183	Viruses;Duplodnaviria;Heunggongvirae;Uroviricota;Caudoviricetes
1T000.MEGAHIT_0000000105961	14779	No_terminal_repeats	NA	26	11	0.9329	0.0145	0	8.3052	Viruses;Duplodnaviria;Heunggongvirae;Uroviricota;Caudoviricetes
1T000.MEGAHIT_0000000116353	11104	No_terminal_repeats	NA	15	11	0.9986	0.0012	4	20.5934	Viruses;Duplodnaviria;Heunggongvirae;Uroviricota;Caudoviricetes;Thumleimavirales;Hafunaviridae
1T000.MEGAHIT_0000000117052	5388	No_terminal_repeats	NA	12	11	0.9985	0.0013	2	4.4591	Viruses;Duplodnaviria;Heunggongvirae;Uroviricota;Caudoviricetes
1T000.MEGAHIT_0000000118942	5676	No_terminal_repeats	NA	9	11	0.9951	0.0024	0	3.4366	Viruses;Duplodnaviria;Heunggongvirae;Uroviricota;Caudoviricetes
1T000.MEGAHIT_0000000121191	6655	No_terminal_repeats	NA	15	11	0.9883	0.0039	0	3.1804	Viruses;Duplodnaviria;Heunggongvirae;Uroviricota;Caudoviricetes
1T000.MEGAHIT_0000000121414	6182	No_terminal_repeats	NA	10	11	0.9937	0.0028	0	2.2816	Viruses;Duplodnaviria;Heunggongvirae;Uroviricota;Caudoviricetes
1T000.MEGAHIT_0000000125138	5953	No_terminal_repeats	NA	7	11	0.9106	0.019	0	3.4366	Viruses;Duplodnaviria;Heunggongvirae;Uroviricota;Caudoviricetes
1T000.MEGAHIT_0000000125281	49464	DTR	NA	65	11	0.9853	0.0045	1	21.5982	Viruses;Duplodnaviria;Heunggongvirae;Uroviricota;Caudoviricetes
1T000.MEGAHIT_0000000125390	9054	No_terminal_repeats	NA	17	11	0.9746	0.0064	1	3.1209	Viruses;Duplodnaviria;Heunggongvirae;Uroviricota;Caudoviricetes
1T000.MEGAHIT_0000000127137	9508	No_terminal_repeats	NA	13	11	0.9984	0.0014	0	10.1882	Viruses;Duplodnaviria;Heunggongvirae;Uroviricota;Caudoviricetes;Thumleimavirales;Hafunaviridae
1T000.MEGAHIT_0000000127911	5787	No_terminal_repeats	NA	11	11	0.8193	0.0379	2	6.9222	Viruses;Duplodnaviria;Heunggongvirae;Uroviricota;Caudoviricetes
1T000.MEGAHIT_0000000134175	13146	No_terminal_repeats	NA	19	11	0.9787	0.0057	0	1.4366	Viruses;Duplodnaviria;Heunggongvirae;Uroviricota;Caudoviricetes;Thumleimavirales
1T000.MEGAHIT_0000000135197	6117	No_terminal_repeats	NA	4	11	0.8387	0.0337	0	0	Unclassified
1T000.MEGAHIT_0000000139018	5583	No_terminal_repeats	NA	7	11	0.9928	0.003	1	4.2203	Viruses;Duplodnaviria;Heunggongvirae;Uroviricota;Caudoviricetes;Vertoviridae
1T000.MEGAHIT_0000000140250	10836	No_terminal_repeats	NA	13	11	0.9921	0.0031	0	1.799	Viruses;Duplodnaviria;Heunggongvirae;Uroviricota;Caudoviricetes
1T000.MEGAHIT_0000000140950	8709	No_terminal_repeats	NA	16	11	0.997	0.0019	0	4.9836	Viruses;Duplodnaviria;Heunggongvirae;Uroviricota;Caudoviricetes;Thumleimavirales;Hafunaviridae
1T000.MEGAHIT_0000000141583	21846	No_terminal_repeats	NA	16	11	0.9973	0.0018	1	4.4512	Viruses;Duplodnaviria;Heunggongvirae;Uroviricota;Caudoviricetes
1T000.MEGAHIT_0000000141646	5092	No_terminal_repeats	NA	3	11	0.8798	0.0253	0	1.7183	Viruses;Duplodnaviria;Heunggongvirae;Uroviricota;Caudoviricetes
1T000.MEGAHIT_0000000141683	5628	No_terminal_repeats	NA	10	11	0.9975	0.0017	0	3.053	Viruses;Duplodnaviria;Heunggongvirae;Uroviricota;Caudoviricetes
1T000.MEGAHIT_0000000142726	8334	No_terminal_repeats	NA	6	11	0.931	0.0148	0	3.4225	Viruses
1T000.MEGAHIT_0000000149743	5154	No_terminal_repeats	NA	6	11	0.9985	0.0013	2	4.0108	Viruses;Duplodnaviria;Heunggongvirae;Uroviricota;Caudoviricetes
1T000.MEGAHIT_0000000155880	9269	No_terminal_repeats	NA	18	11	0.9901	0.0035	0	1.7149	Viruses;Duplodnaviria;Heunggongvirae;Uroviricota;Caudoviricetes
1T000.MEGAHIT_0000000158736	10128	No_terminal_repeats	NA	21	11	0.8461	0.0321	1	5.5446	Viruses;Duplodnaviria;Heunggongvirae;Uroviricota;Caudoviricetes
1T000.MEGAHIT_0000000158847	20541	No_terminal_repeats	NA	23	11	0.9944	0.0026	3	23.4796	Viruses;Duplodnaviria;Heunggongvirae;Uroviricota;Caudoviricetes
1T000.MEGAHIT_0000000160345	21307	No_terminal_repeats	NA	23	11	0.996	0.0022	4	13.8606	Viruses;Duplodnaviria;Heunggongvirae;Uroviricota;Caudoviricetes
1T000.MEGAHIT_0000000161813	6537	No_terminal_repeats	NA	6	11	0.8924	0.0228	0	4.5554	Viruses;Duplodnaviria;Heunggongvirae;Uroviricota;Caudoviricetes
1T000.MEGAHIT_0000000165859	6405	No_terminal_repeats	NA	10	11	0.8176	0.0383	0	0.8624	Unclassified
1T000.MEGAHIT_0000000170961	5103	No_terminal_repeats	NA	12	11	0.9981	0.0015	0	2.9674	Viruses;Duplodnaviria;Heunggongvirae;Uroviricota;Caudoviricetes
1T000.MEGAHIT_0000000171395	13572	No_terminal_repeats	NA	25	11	0.9771	0.006	0	2.5184	Viruses;Duplodnaviria;Heunggongvirae;Uroviricota;Caudoviricetes
1T000.MEGAHIT_0000000172923	9096	No_terminal_repeats	NA	8	11	0.9985	0.0013	5	8.3108	Viruses;Duplodnaviria;Heunggongvirae;Uroviricota;Caudoviricetes
1T000.MEGAHIT_0000000174616	6422	No_terminal_repeats	NA	6	11	0.9963	0.0021	0	3.1794	Viruses;Duplodnaviria;Heunggongvirae;Uroviricota;Caudoviricetes
1T000.MEGAHIT_0000000174655	12712	No_terminal_repeats	NA	15	11	0.9524	0.0105	0	0.8624	Unclassified
1T000.MEGAHIT_0000000175557	6505	No_terminal_repeats	NA	6	11	0.9986	0.0013	0	4.6565	Viruses;Duplodnaviria;Heunggongvirae;Uroviricota;Caudoviricetes;Thumleimavirales;Hafunaviridae
1T000.MEGAHIT_0000000176215	5345	No_terminal_repeats	NA	10	11	0.8829	0.0247	0	0.5579	Viruses;Monodnaviria;Trapavirae;Saleviricota;Huolimaviricetes;Haloruvirales
1T000.MEGAHIT_0000000177251	18000	No_terminal_repeats	NA	18	11	0.9535	0.0103	1	3.0063	Viruses;Duplodnaviria;Heunggongvirae;Uroviricota;Caudoviricetes
1T000.MEGAHIT_0000000180796	13899	No_terminal_repeats	NA	26	11	0.9947	0.0025	0	8.5244	Viruses;Duplodnaviria;Heunggongvirae;Uroviricota;Caudoviricetes
1T000.MEGAHIT_0000000183190	13390	No_terminal_repeats	NA	22	11	0.9971	0.0019	0	6.2849	Viruses;Duplodnaviria;Heunggongvirae;Uroviricota;Caudoviricetes
1T000.MEGAHIT_0000000187156	8257	No_terminal_repeats	NA	9	11	0.9975	0.0017	1	1.7183	Viruses;Duplodnaviria;Heunggongvirae;Uroviricota;Caudoviricetes
1T000.MEGAHIT_0000000196101	8137	No_terminal_repeats	NA	8	11	0.998	0.0015	2	6.8226	Viruses;Duplodnaviria;Heunggongvirae;Uroviricota;Caudoviricetes
1T000.MEGAHIT_0000000196348	19241	No_terminal_repeats	NA	35	11	0.9932	0.0029	1	2.5539	Viruses;Duplodnaviria;Heunggongvirae;Uroviricota;Caudoviricetes
1T000.MEGAHIT_0000000196441	6796	No_terminal_repeats	NA	13	11	0.9642	0.0083	1	1.7183	Viruses;Duplodnaviria;Heunggongvirae;Uroviricota;Caudoviricetes
1T000.MEGAHIT_0000000202238	6532	No_terminal_repeats	NA	12	11	0.9967	0.002	0	3.4391	Viruses;Duplodnaviria;Heunggongvirae;Uroviricota;Caudoviricetes
1T000.MEGAHIT_0000000202304	5402	No_terminal_repeats	NA	5	11	0.9987	0.0012	0	5.8695	Viruses;Duplodnaviria;Heunggongvirae;Uroviricota;Caudoviricetes
1T000.MEGAHIT_0000000204167	6949	No_terminal_repeats	NA	8	11	0.9958	0.0022	0	5.1263	Viruses;Duplodnaviria;Heunggongvirae;Uroviricota;Caudoviricetes
1T000.MEGAHIT_0000000204942	5584	No_terminal_repeats	NA	8	11	0.9917	0.0032	0	0.938	Viruses;Duplodnaviria;Heunggongvirae;Uroviricota;Caudoviricetes
1T000.MEGAHIT_0000000205357	11878	No_terminal_repeats	NA	23	11	0.833	0.0348	0	3.325	Viruses;Duplodnaviria;Heunggongvirae;Uroviricota;Caudoviricetes
1T000.MEGAHIT_0000000207291	7861	No_terminal_repeats	NA	14	11	0.8937	0.0225	0	0	Unclassified
1T000.MEGAHIT_0000000221435	5628	No_terminal_repeats	NA	10	11	0.9289	0.0153	0	0	Unclassified
1T000.MEGAHIT_0000000224290	19890	No_terminal_repeats	NA	44	11	0.9926	0.003	0	1.7183	Viruses;Duplodnaviria;Heunggongvirae;Uroviricota;Caudoviricetes
1T000.MEGAHIT_0000000229069	6219	No_terminal_repeats	NA	3	11	0.8545	0.0304	0	1.7183	Viruses;Adnaviria;Zilligvirae;Taleaviricota;Tokiviricetes;Ligamenvirales
1T000.MEGAHIT_0000000229213	6998	No_terminal_repeats	NA	6	11	0.9984	0.0013	2	4.2296	Viruses;Duplodnaviria;Heunggongvirae;Uroviricota;Caudoviricetes
1T000.MEGAHIT_0000000233934	5718	No_terminal_repeats	NA	1	11	0.9332	0.0144	0	1.7164	Viruses;Duplodnaviria;Heunggongvirae;Uroviricota;Caudoviricetes
1T000.MEGAHIT_0000000236312	6300	No_terminal_repeats	NA	7	11	0.9985	0.0013	1	4.8016	Viruses;Duplodnaviria;Heunggongvirae;Uroviricota;Caudoviricetes
1T000.MEGAHIT_0000000240119	8238	No_terminal_repeats	NA	18	11	0.9982	0.0014	1	4.1851	Viruses;Duplodnaviria;Heunggongvirae;Uroviricota;Caudoviricetes
1T000.MEGAHIT_0000000245676	5974	No_terminal_repeats	NA	12	11	0.817	0.0385	0	0	Unclassified
1T000.MEGAHIT_0000000251591	5182	No_terminal_repeats	NA	8	11	0.9988	0.0011	2	6.4797	Viruses;Duplodnaviria;Heunggongvirae;Uroviricota;Caudoviricetes
1T000.MEGAHIT_0000000253675	8040	No_terminal_repeats	NA	9	11	0.9987	0.0012	2	8.5682	Viruses;Duplodnaviria;Heunggongvirae;Uroviricota;Caudoviricetes;Thumleimavirales;Hafunaviridae
1T000.MEGAHIT_0000000256497	10094	No_terminal_repeats	NA	11	11	0.9982	0.0014	0	7.7903	Viruses;Duplodnaviria;Heunggongvirae;Uroviricota;Caudoviricetes;Thumleimavirales;Hafunaviridae
1T000.MEGAHIT_0000000264085	7742	No_terminal_repeats	NA	22	11	0.9887	0.0038	0	2.0915	Viruses;Duplodnaviria;Heunggongvirae;Uroviricota;Caudoviricetes
1T000.MEGAHIT_0000000264542	6676	No_terminal_repeats	NA	7	11	0.9902	0.0035	2	5.8391	Viruses;Duplodnaviria;Heunggongvirae;Uroviricota;Caudoviricetes
1T000.MEGAHIT_0000000265143	11514	DTR	NA	14	11	0.9002	0.0211	0	0	Unclassified
1T000.MEGAHIT_0000000265409	5836	No_terminal_repeats	NA	5	11	0.9979	0.0015	1	3.086	Viruses;Duplodnaviria;Heunggongvirae;Uroviricota;Caudoviricetes
1T000.MEGAHIT_0000000266653	5167	No_terminal_repeats	NA	8	11	0.9936	0.0028	0	6.6561	Viruses;Duplodnaviria;Heunggongvirae;Uroviricota;Caudoviricetes
1T000.MEGAHIT_0000000270973	17747	DTR	NA	35	11	0.9784	0.0057	0	5.0949	Viruses;Duplodnaviria;Heunggongvirae;Uroviricota;Caudoviricetes
1T000.MEGAHIT_0000000273666	6441	No_terminal_repeats	NA	7	11	0.895	0.0222	0	0	Unclassified
1T000.MEGAHIT_0000000273962	6109	No_terminal_repeats	NA	4	11	0.9704	0.0071	1	1.3413	Viruses;Duplodnaviria;Heunggongvirae;Uroviricota;Caudoviricetes
1T000.MEGAHIT_0000000274831	6835	No_terminal_repeats	NA	4	11	0.9461	0.0118	1	1.3413	Viruses;Duplodnaviria;Heunggongvirae;Uroviricota;Caudoviricetes
1T000.MEGAHIT_0000000275202	22024	No_terminal_repeats	NA	16	11	0.957	0.0097	3	9.2342	Viruses;Duplodnaviria;Heunggongvirae;Uroviricota;Caudoviricetes
1T000.MEGAHIT_0000000275743	6689	No_terminal_repeats	NA	6	11	0.9878	0.004	1	1.4969	Viruses;Duplodnaviria;Heunggongvirae;Uroviricota;Caudoviricetes;Thumleimavirales
1T000.MEGAHIT_0000000277275	7966	No_terminal_repeats	NA	5	11	0.8295	0.0356	0	0	Unclassified
1T000.MEGAHIT_0000000281395	6285	No_terminal_repeats	NA	11	11	0.9978	0.0016	0	5.0751	Viruses;Duplodnaviria;Heunggongvirae;Uroviricota;Caudoviricetes
1T000.MEGAHIT_0000000284792	8185	No_terminal_repeats	NA	7	11	0.7781	0.0472	0	4.967	Unclassified
1T000.MEGAHIT_0000000290819	6882	No_terminal_repeats	NA	14	11	0.9783	0.0058	0	7.218	Viruses;Duplodnaviria;Heunggongvirae;Uroviricota;Caudoviricetes
1T000.MEGAHIT_0000000293510	5779	No_terminal_repeats	NA	8	11	0.9676	0.0077	0	3.3568	Viruses;Duplodnaviria;Heunggongvirae;Uroviricota;Caudoviricetes
1T000.MEGAHIT_0000000294955	12617	No_terminal_repeats	NA	17	11	0.9969	0.0019	3	15.4062	Viruses;Duplodnaviria;Heunggongvirae;Uroviricota;Caudoviricetes
1T000.MEGAHIT_0000000300203	8158	No_terminal_repeats	NA	17	11	0.9918	0.0032	1	1.7183	Viruses;Duplodnaviria;Heunggongvirae;Uroviricota;Caudoviricetes
1T000.MEGAHIT_0000000300948	5056	No_terminal_repeats	NA	8	11	0.9855	0.0044	1	3.1736	Viruses;Duplodnaviria;Heunggongvirae;Uroviricota;Caudoviricetes
1T000.MEGAHIT_0000000301738	9052	No_terminal_repeats	NA	16	11	0.9306	0.0149	0	5.0268	Viruses;Duplodnaviria;Heunggongvirae;Uroviricota;Caudoviricetes
1T000.MEGAHIT_0000000304371	6539	No_terminal_repeats	NA	11	11	0.929	0.0153	0	3.0993	Viruses;Duplodnaviria;Heunggongvirae;Uroviricota;Caudoviricetes
1T000.MEGAHIT_0000000305239	6268	No_terminal_repeats	NA	8	11	0.9928	0.003	0	1.715	Viruses;Duplodnaviria;Heunggongvirae;Uroviricota;Caudoviricetes
1T000.MEGAHIT_0000000313459	20204	No_terminal_repeats	NA	23	11	0.8615	0.0289	0	0.7967	Viruses;Duplodnaviria;Heunggongvirae;Uroviricota;Caudoviricetes
1T000.MEGAHIT_0000000316255	6787	No_terminal_repeats	NA	13	11	0.9892	0.0037	1	1.7183	Viruses;Duplodnaviria;Heunggongvirae;Uroviricota;Caudoviricetes
1T000.MEGAHIT_0000000321690	7306	No_terminal_repeats	NA	13	11	0.9922	0.0031	0	3.1237	Viruses;Duplodnaviria;Heunggongvirae;Uroviricota;Caudoviricetes
1T000.MEGAHIT_0000000323558	9782	No_terminal_repeats	NA	7	11	0.9562	0.0098	0	7.862	Viruses;Duplodnaviria;Heunggongvirae;Uroviricota;Caudoviricetes
1T000.MEGAHIT_0000000324556	5485	No_terminal_repeats	NA	4	11	0.9825	0.005	0	2.8359	Viruses;Duplodnaviria;Heunggongvirae;Uroviricota;Caudoviricetes
1T000.MEGAHIT_0000000330005	6228	No_terminal_repeats	NA	6	11	0.9817	0.0052	1	1.6961	Viruses;Duplodnaviria;Heunggongvirae;Uroviricota;Caudoviricetes
1T000.MEGAHIT_0000000330444	10105	No_terminal_repeats	NA	14	11	0.9492	0.0111	0	4.4177	Viruses;Duplodnaviria;Heunggongvirae;Uroviricota;Caudoviricetes
1T000.MEGAHIT_0000000349741	5369	No_terminal_repeats	NA	13	11	0.9979	0.0016	1	3.0953	Viruses;Duplodnaviria;Heunggongvirae;Uroviricota;Caudoviricetes
1T000.MEGAHIT_0000000354491	11458	No_terminal_repeats	NA	10	11	0.9955	0.0023	0	1.7183	Viruses;Duplodnaviria;Heunggongvirae;Uroviricota;Caudoviricetes
1T000.MEGAHIT_0000000368133	17138	No_terminal_repeats	NA	29	11	0.9982	0.0014	3	12.0048	Viruses;Duplodnaviria;Heunggongvirae;Uroviricota;Caudoviricetes;Thumleimavirales;Hafunaviridae
1T000.MEGAHIT_0000000370680	7480	No_terminal_repeats	NA	10	11	0.9708	0.0071	1	1.2987	Viruses;Duplodnaviria;Heunggongvirae;Uroviricota;Caudoviricetes
1T000.MEGAHIT_0000000375821	10551	No_terminal_repeats	NA	19	11	0.9922	0.0031	0	2.5887	Viruses;Duplodnaviria;Heunggongvirae;Uroviricota;Caudoviricetes
1T000.MEGAHIT_0000000385274	5209	No_terminal_repeats	NA	8	11	0.9976	0.0017	0	1.4599	Unclassified
1T000.MEGAHIT_0000000388512	6744	No_terminal_repeats	NA	10	11	0.9906	0.0034	1	2.9993	Viruses;Duplodnaviria;Heunggongvirae;Uroviricota;Caudoviricetes
1T000.MEGAHIT_0000000396670	9109	No_terminal_repeats	NA	12	11	0.9987	0.0012	2	6.8226	Viruses;Duplodnaviria;Heunggongvirae;Uroviricota;Caudoviricetes
1T000.MEGAHIT_0000000410182	5932	No_terminal_repeats	NA	7	11	0.9988	0.0011	2	4.5148	Viruses;Duplodnaviria;Heunggongvirae;Uroviricota;Caudoviricetes
1T000.MEGAHIT_0000000411259	6879	No_terminal_repeats	NA	16	11	0.9535	0.0103	1	3.9023	Viruses;Duplodnaviria;Heunggongvirae;Uroviricota;Caudoviricetes
1T000.MEGAHIT_0000000413418	5699	No_terminal_repeats	NA	11	11	0.9786	0.0057	0	0.8584	Viruses;Duplodnaviria;Heunggongvirae;Uroviricota;Caudoviricetes
1T000.MEGAHIT_0000000416124	16319	No_terminal_repeats	NA	13	11	0.9279	0.0155	0	2.7996	Viruses;Duplodnaviria;Heunggongvirae;Uroviricota;Caudoviricetes
1T000.MEGAHIT_0000000428854	6892	No_terminal_repeats	NA	1	11	0.9946	0.0025	0	1.2509	Viruses;Duplodnaviria;Heunggongvirae;Uroviricota;Caudoviricetes
1T000.MEGAHIT_0000000439940	6133	No_terminal_repeats	NA	8	11	0.907	0.0197	0	1.7077	Viruses;Duplodnaviria;Heunggongvirae;Uroviricota;Caudoviricetes
1T000.MEGAHIT_0000000442666	6278	No_terminal_repeats	NA	8	11	0.9989	0.001	1	10.3069	Viruses;Duplodnaviria;Heunggongvirae;Uroviricota;Caudoviricetes;Thumleimavirales;Hafunaviridae
1T000.MEGAHIT_0000000454334	5498	No_terminal_repeats	NA	10	11	0.9794	0.0056	0	1.7183	Unclassified
1T000.MEGAHIT_0000000454491	11689	No_terminal_repeats	NA	25	11	0.886	0.0241	0	4.5726	Viruses;Duplodnaviria;Heunggongvirae;Uroviricota;Caudoviricetes
1T000.MEGAHIT_0000000455349	12582	No_terminal_repeats	NA	17	11	0.9972	0.0018	2	15.4062	Viruses;Duplodnaviria;Heunggongvirae;Uroviricota;Caudoviricetes
1T000.MEGAHIT_0000000457258	11337	No_terminal_repeats	NA	12	11	0.9978	0.0016	1	2.7179	Viruses;Duplodnaviria;Heunggongvirae;Uroviricota;Caudoviricetes
1T000.MEGAHIT_0000000464858	5977	No_terminal_repeats	NA	7	11	0.993	0.0029	1	2.9291	Viruses;Duplodnaviria;Heunggongvirae;Uroviricota;Caudoviricetes
1T000.MEGAHIT_0000000472364	7037	No_terminal_repeats	NA	14	11	0.9904	0.0035	0	2.8419	Viruses;Duplodnaviria;Heunggongvirae;Uroviricota;Caudoviricetes
1T000.MEGAHIT_0000000476675	17011	No_terminal_repeats	NA	17	11	0.9496	0.011	1	5.1534	Viruses;Duplodnaviria;Heunggongvirae;Uroviricota;Caudoviricetes
1T000.MEGAHIT_0000000479179	5725	No_terminal_repeats	NA	9	11	0.9873	0.0041	0	3.064	Viruses;Duplodnaviria;Heunggongvirae;Uroviricota;Caudoviricetes
1T000.MEGAHIT_0000000490597	15178	No_terminal_repeats	NA	16	11	0.9948	0.0025	1	11.2018	Viruses;Duplodnaviria;Heunggongvirae;Uroviricota;Caudoviricetes
1T000.MEGAHIT_0000000504590	10873	No_terminal_repeats	NA	9	11	0.9968	0.0019	1	3.0184	Viruses;Duplodnaviria;Heunggongvirae;Uroviricota;Caudoviricetes
1T000.MEGAHIT_0000000515497	5375	No_terminal_repeats	NA	8	11	0.9783	0.0058	2	2.8881	Viruses;Duplodnaviria;Heunggongvirae;Uroviricota;Caudoviricetes
1T000.MEGAHIT_0000000524411	24276	No_terminal_repeats	NA	45	11	0.9977	0.0016	0	7.3016	Viruses;Duplodnaviria;Heunggongvirae;Uroviricota;Caudoviricetes
1T000.MEGAHIT_0000000526865	6990	No_terminal_repeats	NA	9	11	0.9108	0.0189	1	1.4568	Viruses;Duplodnaviria;Heunggongvirae;Uroviricota;Caudoviricetes;Thumleimavirales
1T000.MEGAHIT_0000000529410	10575	No_terminal_repeats	NA	9	11	0.9979	0.0016	3	7.9717	Viruses;Duplodnaviria;Heunggongvirae;Uroviricota;Caudoviricetes
1T000.SPADES_0000000000081	58289	No_terminal_repeats	NA	86	11	0.9982	0.0014	0	5.0169	Viruses;Duplodnaviria;Heunggongvirae;Uroviricota;Caudoviricetes
1T000.SPADES_0000000000095	54754	No_terminal_repeats	NA	111	11	0.9825	0.005	0	16.0868	Viruses;Duplodnaviria;Heunggongvirae;Uroviricota;Caudoviricetes
1T000.SPADES_0000000000123	49357	DTR	NA	65	11	0.9924	0.003	1	21.5982	Viruses;Duplodnaviria;Heunggongvirae;Uroviricota;Caudoviricetes
1T000.SPADES_0000000000130	48571	No_terminal_repeats	NA	74	11	0.9981	0.0015	8	51.7867	Viruses;Duplodnaviria;Heunggongvirae;Uroviricota;Caudoviricetes;Thumleimavirales;Hafunaviridae
1T000.SPADES_0000000000179	42300	No_terminal_repeats	NA	59	11	0.9751	0.0063	3	32.0485	Viruses;Duplodnaviria;Heunggongvirae;Uroviricota;Caudoviricetes
1T000.SPADES_0000000000197	40848	No_terminal_repeats	NA	42	11	0.9981	0.0015	2	20.0611	Viruses;Duplodnaviria;Heunggongvirae;Uroviricota;Caudoviricetes
1T000.SPADES_0000000000368	30610	No_terminal_repeats	NA	38	11	0.9982	0.0014	0	9.4743	Viruses;Duplodnaviria;Heunggongvirae;Uroviricota;Caudoviricetes
1T000.SPADES_0000000000396	29542	No_terminal_repeats	NA	23	11	0.9974	0.0018	0	4.8808	Viruses;Duplodnaviria;Heunggongvirae;Uroviricota;Caudoviricetes
1T000.SPADES_0000000000401	29445	No_terminal_repeats	NA	40	11	0.9357	0.0139	3	24.6784	Viruses;Duplodnaviria;Heunggongvirae;Uroviricota;Caudoviricetes
1T000.SPADES_0000000000500	26631	No_terminal_repeats	NA	26	11	0.9882	0.0039	2	25.5675	Viruses;Duplodnaviria;Heunggongvirae;Uroviricota;Caudoviricetes
1T000.SPADES_0000000000528	25958	No_terminal_repeats	NA	26	11	0.9751	0.0063	0	16.0918	Viruses;Duplodnaviria;Heunggongvirae;Uroviricota;Caudoviricetes
1T000.SPADES_0000000000543	25330	No_terminal_repeats	NA	49	11	0.9978	0.0016	0	7.3016	Viruses;Duplodnaviria;Heunggongvirae;Uroviricota;Caudoviricetes
1T000.SPADES_0000000000576	24720	No_terminal_repeats	NA	47	11	0.9982	0.0014	0	3.9193	Viruses;Duplodnaviria;Heunggongvirae;Uroviricota;Caudoviricetes
1T000.SPADES_0000000000592	24314	No_terminal_repeats	NA	18	11	0.8483	0.0317	0	2.7996	Viruses;Duplodnaviria;Heunggongvirae;Uroviricota;Caudoviricetes
1T000.SPADES_0000000000670	22997	No_terminal_repeats	NA	28	11	0.8612	0.029	0	2.1629	Viruses;Duplodnaviria;Heunggongvirae;Uroviricota;Caudoviricetes
1T000.SPADES_0000000000749	21356	No_terminal_repeats	NA	24	11	0.997	0.0019	2	11.0269	Viruses;Duplodnaviria;Heunggongvirae;Uroviricota;Caudoviricetes
1T000.SPADES_0000000000757	21250	No_terminal_repeats	NA	18	11	0.9961	0.0021	2	18.5058	Viruses;Duplodnaviria;Heunggongvirae;Uroviricota;Caudoviricetes
1T000.SPADES_0000000000825	20339	No_terminal_repeats	NA	23	11	0.9963	0.0021	4	13.8606	Viruses;Duplodnaviria;Heunggongvirae;Uroviricota;Caudoviricetes
1T000.SPADES_0000000000828	20322	No_terminal_repeats	NA	44	11	0.9862	0.0043	0	4.0277	Viruses;Duplodnaviria;Heunggongvirae;Uroviricota;Caudoviricetes
1T000.SPADES_0000000000846	20036	No_terminal_repeats	NA	21	11	0.9468	0.0116	1	3.0063	Viruses;Duplodnaviria;Heunggongvirae;Uroviricota;Caudoviricetes
1T000.SPADES_0000000000938	18711	No_terminal_repeats	NA	26	11	0.9974	0.0018	1	9.5568	Viruses;Duplodnaviria;Heunggongvirae;Uroviricota;Caudoviricetes
1T000.SPADES_0000000000958	18465	No_terminal_repeats	NA	20	11	0.8123	0.0395	0	4.8478	Viruses;Duplodnaviria;Heunggongvirae;Uroviricota;Caudoviricetes
1T000.SPADES_0000000000964	18335	No_terminal_repeats	NA	12	11	0.9661	0.008	3	7.5159	Viruses;Duplodnaviria;Heunggongvirae;Uroviricota;Caudoviricetes
1T000.SPADES_0000000001033	17661	DTR	NA	35	11	0.99	0.0035	0	5.0949	Viruses;Duplodnaviria;Heunggongvirae;Uroviricota;Caudoviricetes
1T000.SPADES_0000000001045	17526	No_terminal_repeats	NA	10	11	0.9979	0.0016	2	4.4731	Viruses;Duplodnaviria;Heunggongvirae;Uroviricota;Caudoviricetes
1T000.SPADES_0000000001075	17208	No_terminal_repeats	NA	20	11	0.9986	0.0013	4	29.1848	Viruses;Duplodnaviria;Heunggongvirae;Uroviricota;Caudoviricetes;Thumleimavirales;Hafunaviridae
1T000.SPADES_0000000001105	16866	No_terminal_repeats	NA	23	11	0.8777	0.0257	0	9.0168	Viruses;Duplodnaviria;Heunggongvirae;Uroviricota;Caudoviricetes
1T000.SPADES_0000000001132	16738	No_terminal_repeats	NA	31	11	0.924	0.0163	0	8.3052	Viruses;Duplodnaviria;Heunggongvirae;Uroviricota;Caudoviricetes
1T000.SPADES_0000000001153	16485	No_terminal_repeats	NA	28	11	0.7965	0.0431	0	1.6931	Viruses;Duplodnaviria;Heunggongvirae;Uroviricota;Caudoviricetes
1T000.SPADES_0000000001220	15927	No_terminal_repeats	NA	17	11	0.9906	0.0034	3	10.3085	Viruses;Duplodnaviria;Heunggongvirae;Uroviricota;Caudoviricetes
1T000.SPADES_0000000001228	15862	No_terminal_repeats	NA	40	11	0.8921	0.0228	1	5.3656	Viruses;Duplodnaviria;Heunggongvirae;Uroviricota;Caudoviricetes
1T000.SPADES_0000000001268	15564	No_terminal_repeats	NA	15	11	0.9977	0.0016	1	6.8853	Viruses;Duplodnaviria;Heunggongvirae;Uroviricota;Caudoviricetes
1T000.SPADES_0000000001412	14521	No_terminal_repeats	NA	14	11	0.9945	0.0026	1	5.1044	Viruses;Duplodnaviria;Heunggongvirae;Uroviricota;Caudoviricetes
1T000.SPADES_0000000001459	14299	No_terminal_repeats	NA	13	11	0.9946	0.0025	0	5.145	Viruses;Duplodnaviria;Heunggongvirae;Uroviricota;Caudoviricetes
1T000.SPADES_0000000001563	13669	No_terminal_repeats	NA	27	11	0.9019	0.0207	1	7.2819	Viruses;Duplodnaviria;Heunggongvirae;Uroviricota;Caudoviricetes
1T000.SPADES_0000000001571	13617	No_terminal_repeats	NA	18	11	0.9983	0.0014	0	9.8062	Viruses;Duplodnaviria;Heunggongvirae;Uroviricota;Caudoviricetes
1T000.SPADES_0000000001619	13323	No_terminal_repeats	NA	14	11	0.9954	0.0023	1	6.455	Viruses;Duplodnaviria;Heunggongvirae;Uroviricota;Caudoviricetes
1T000.SPADES_0000000001633	13177	No_terminal_repeats	NA	9	11	0.9621	0.0087	1	3.4366	Viruses;Duplodnaviria;Heunggongvirae;Uroviricota;Caudoviricetes
1T000.SPADES_0000000001635	13169	No_terminal_repeats	NA	15	11	0.8799	0.0252	0	0.8624	Unclassified
1T000.SPADES_0000000001638	13126	No_terminal_repeats	NA	24	11	0.9915	0.0032	1	2.5539	Viruses;Duplodnaviria;Heunggongvirae;Uroviricota;Caudoviricetes
1T000.SPADES_0000000001640	13119	No_terminal_repeats	NA	18	11	0.9979	0.0016	1	7.3424	Viruses;Duplodnaviria;Heunggongvirae;Uroviricota;Caudoviricetes
1T000.SPADES_0000000001654	13050	No_terminal_repeats	NA	20	11	0.9876	0.004	0	2.729	Viruses;Duplodnaviria;Heunggongvirae;Uroviricota;Caudoviricetes
1T000.SPADES_0000000001793	12426	No_terminal_repeats	NA	22	11	0.996	0.0022	0	3.0024	Viruses;Duplodnaviria;Heunggongvirae;Uroviricota;Caudoviricetes
1T000.SPADES_0000000001824	12258	No_terminal_repeats	NA	22	11	0.9821	0.0051	0	6.8572	Viruses;Duplodnaviria;Heunggongvirae;Uroviricota;Caudoviricetes
1T000.SPADES_0000000001860	12050	No_terminal_repeats	NA	20	11	0.9962	0.0021	1	9.6852	Viruses;Duplodnaviria;Heunggongvirae;Uroviricota;Caudoviricetes
1T000.SPADES_0000000001963	11611	No_terminal_repeats	NA	20	11	0.9859	0.0044	0	7.2075	Viruses;Duplodnaviria;Heunggongvirae;Uroviricota;Caudoviricetes
1T000.SPADES_0000000001972	11569	No_terminal_repeats	NA	29	11	0.8837	0.0245	0	0	Unclassified
1T000.SPADES_0000000002013	11414	No_terminal_repeats	NA	17	11	0.9983	0.0014	0	11.1077	Viruses;Duplodnaviria;Heunggongvirae;Uroviricota;Caudoviricetes
1T000.SPADES_0000000002043	11288	No_terminal_repeats	NA	10	11	0.9884	0.0039	1	6.4484	Viruses;Duplodnaviria;Heunggongvirae;Uroviricota;Caudoviricetes
1T000.SPADES_0000000002049	11262	No_terminal_repeats	NA	17	11	0.9841	0.0047	0	1.4366	Viruses;Duplodnaviria;Heunggongvirae;Uroviricota;Caudoviricetes;Thumleimavirales
1T000.SPADES_0000000002224	10617	No_terminal_repeats	NA	18	11	0.9986	0.0013	1	14.1378	Viruses;Duplodnaviria;Heunggongvirae;Uroviricota;Caudoviricetes;Thumleimavirales;Hafunaviridae
1T000.SPADES_0000000002248	10558	No_terminal_repeats	NA	27	11	0.7859	0.0455	0	7.1882	Viruses;Duplodnaviria;Heunggongvirae;Uroviricota;Caudoviricetes
1T000.SPADES_0000000002256	10545	No_terminal_repeats	NA	13	11	0.997	0.0019	0	6.2749	Viruses;Duplodnaviria;Heunggongvirae;Uroviricota;Caudoviricetes
1T000.SPADES_0000000002260	10523	No_terminal_repeats	NA	17	11	0.9922	0.0031	0	2.9841	Viruses;Duplodnaviria;Heunggongvirae;Uroviricota;Caudoviricetes
1T000.SPADES_0000000002273	10479	No_terminal_repeats	NA	20	11	0.9974	0.0017	1	5.8959	Viruses;Duplodnaviria;Heunggongvirae;Uroviricota;Caudoviricetes
1T000.SPADES_0000000002295	10422	No_terminal_repeats	NA	11	11	0.9979	0.0015	1	2.7179	Viruses;Duplodnaviria;Heunggongvirae;Uroviricota;Caudoviricetes
1T000.SPADES_0000000002304	10406	No_terminal_repeats	NA	9	11	0.7816	0.0465	1	4.8622	Viruses;Duplodnaviria;Heunggongvirae;Uroviricota;Caudoviricetes
1T000.SPADES_0000000002331	10330	No_terminal_repeats	NA	19	11	0.998	0.0015	2	8.0472	Viruses;Duplodnaviria;Heunggongvirae;Uroviricota;Caudoviricetes
1T000.SPADES_0000000002392	10105	No_terminal_repeats	NA	14	11	0.9462	0.0117	0	4.4177	Viruses;Duplodnaviria;Heunggongvirae;Uroviricota;Caudoviricetes
1T000.SPADES_0000000002409	10039	DTR	NA	17	11	0.9398	0.013	0	1.4196	Viruses;Duplodnaviria;Heunggongvirae;Uroviricota;Caudoviricetes
1T000.SPADES_0000000002419	9996	No_terminal_repeats	NA	25	11	0.9957	0.0022	0	3.0893	Viruses;Duplodnaviria;Heunggongvirae;Uroviricota;Caudoviricetes
1T000.SPADES_0000000002457	9905	No_terminal_repeats	NA	15	11	0.9986	0.0012	1	10.1878	Viruses;Duplodnaviria;Heunggongvirae;Uroviricota;Caudoviricetes;Thumleimavirales;Hafunaviridae
1T000.SPADES_0000000002460	9902	No_terminal_repeats	NA	19	11	0.9823	0.005	0	3.325	Viruses;Duplodnaviria;Heunggongvirae;Uroviricota;Caudoviricetes
1T000.SPADES_0000000002479	9867	No_terminal_repeats	NA	12	11	0.9889	0.0038	0	1.799	Viruses;Duplodnaviria;Heunggongvirae;Uroviricota;Caudoviricetes
1T000.SPADES_0000000002503	9807	No_terminal_repeats	NA	11	11	0.9687	0.0075	1	5.1534	Viruses;Duplodnaviria;Heunggongvirae;Uroviricota;Caudoviricetes
1T000.SPADES_0000000002555	9665	No_terminal_repeats	NA	19	11	0.985	0.0045	0	8.325	Viruses;Duplodnaviria;Heunggongvirae;Uroviricota;Caudoviricetes;Thumleimavirales;Hafunaviridae
1T000.SPADES_0000000002560	9652	No_terminal_repeats	NA	4	11	0.9391	0.0132	0	5.1512	Viruses;Duplodnaviria;Heunggongvirae;Uroviricota;Caudoviricetes
1T000.SPADES_0000000002605	9515	No_terminal_repeats	NA	20	11	0.9933	0.0028	2	3.8544	Viruses;Duplodnaviria;Heunggongvirae;Uroviricota;Caudoviricetes
1T000.SPADES_0000000002613	9482	No_terminal_repeats	NA	7	11	0.9971	0.0018	2	4.5425	Viruses;Duplodnaviria;Heunggongvirae;Uroviricota;Caudoviricetes
1T000.SPADES_0000000002654	9347	No_terminal_repeats	NA	2	11	0.9574	0.0096	0	1.2509	Viruses;Duplodnaviria;Heunggongvirae;Uroviricota;Caudoviricetes
1T000.SPADES_0000000002661	9336	No_terminal_repeats	NA	16	11	0.9461	0.0118	0	6.7451	Viruses;Duplodnaviria;Heunggongvirae;Uroviricota;Caudoviricetes
1T000.SPADES_0000000002737	9175	No_terminal_repeats	NA	11	11	0.9988	0.0011	3	10.2865	Viruses;Duplodnaviria;Heunggongvirae;Uroviricota;Caudoviricetes;Thumleimavirales;Hafunaviridae
1T000.SPADES_0000000002784	9054	No_terminal_repeats	NA	17	11	0.9776	0.0059	1	3.1209	Viruses;Duplodnaviria;Heunggongvirae;Uroviricota;Caudoviricetes
1T000.SPADES_0000000002798	9026	No_terminal_repeats	NA	9	11	0.9979	0.0016	1	2.6353	Viruses;Duplodnaviria;Heunggongvirae;Uroviricota;Caudoviricetes;Thumleimavirales
1T000.SPADES_0000000002802	9023	No_terminal_repeats	NA	20	11	0.9692	0.0074	0	2.3944	Viruses;Duplodnaviria;Heunggongvirae;Uroviricota;Caudoviricetes
1T000.SPADES_0000000002831	8947	No_terminal_repeats	NA	17	11	0.9947	0.0025	0	3.7233	Viruses;Duplodnaviria;Heunggongvirae;Uroviricota;Caudoviricetes
1T000.SPADES_0000000002931	8718	No_terminal_repeats	NA	10	11	0.9836	0.0048	0	4.5867	Viruses;Monodnaviria;Trapavirae;Saleviricota;Huolimaviricetes;Haloruvirales;Pleolipoviridae
1T000.SPADES_0000000003025	8498	No_terminal_repeats	NA	12	11	0.9473	0.0115	0	1.3848	Viruses;Duplodnaviria;Heunggongvirae;Uroviricota;Caudoviricetes
1T000.SPADES_0000000003037	8478	No_terminal_repeats	NA	9	11	0.9981	0.0015	2	5.8721	Viruses;Duplodnaviria;Heunggongvirae;Uroviricota;Caudoviricetes
1T000.SPADES_0000000003107	8341	No_terminal_repeats	NA	13	11	0.9493	0.0111	1	7.9191	Viruses;Duplodnaviria;Heunggongvirae;Uroviricota;Caudoviricetes
1T000.SPADES_0000000003148	8267	No_terminal_repeats	NA	14	11	0.9923	0.0031	0	1.7183	Viruses;Duplodnaviria;Heunggongvirae;Uroviricota;Caudoviricetes
1T000.SPADES_0000000003155	8255	No_terminal_repeats	NA	17	11	0.9557	0.0099	0	2.3879	Viruses;Duplodnaviria;Heunggongvirae;Uroviricota;Caudoviricetes
1T000.SPADES_0000000003213	8153	No_terminal_repeats	NA	16	11	0.9909	0.0034	1	3.9023	Viruses;Duplodnaviria;Heunggongvirae;Uroviricota;Caudoviricetes
1T000.SPADES_0000000003243	8109	No_terminal_repeats	NA	9	11	0.9988	0.0011	1	8.5886	Viruses;Duplodnaviria;Heunggongvirae;Uroviricota;Caudoviricetes;Thumleimavirales;Hafunaviridae
1T000.SPADES_0000000003249	8101	No_terminal_repeats	NA	7	11	0.7682	0.0495	0	6.8731	Viruses;Duplodnaviria;Heunggongvirae;Uroviricota;Caudoviricetes
1T000.SPADES_0000000003260	8082	No_terminal_repeats	NA	12	11	0.9873	0.0041	0	3.141	Viruses;Duplodnaviria;Heunggongvirae;Uroviricota;Caudoviricetes
1T000.SPADES_0000000003284	8025	No_terminal_repeats	NA	13	11	0.9985	0.0013	2	4.7398	Viruses;Duplodnaviria;Heunggongvirae;Uroviricota;Caudoviricetes
1T000.SPADES_0000000003286	8024	No_terminal_repeats	NA	13	11	0.9959	0.0022	0	4.3287	Viruses;Duplodnaviria;Heunggongvirae;Uroviricota;Caudoviricetes
1T000.SPADES_0000000003292	8013	No_terminal_repeats	NA	12	11	0.9987	0.0012	3	10.2865	Viruses;Duplodnaviria;Heunggongvirae;Uroviricota;Caudoviricetes;Thumleimavirales;Hafunaviridae
1T000.SPADES_0000000003300	7994	No_terminal_repeats	NA	12	11	0.9967	0.002	0	1.7183	Viruses;Duplodnaviria;Heunggongvirae;Uroviricota;Caudoviricetes;Thumleimavirales
1T000.SPADES_0000000003334	7940	No_terminal_repeats	NA	7	11	0.9986	0.0012	1	4.7121	Viruses;Duplodnaviria;Heunggongvirae;Uroviricota;Caudoviricetes
1T000.SPADES_0000000003335	7938	No_terminal_repeats	NA	6	11	0.8937	0.0225	0	1.7183	Viruses;Varidnaviria;Bamfordvirae;Nucleocytoviricota;Megaviricetes;Algavirales
1T000.SPADES_0000000003358	7900	No_terminal_repeats	NA	8	11	0.9937	0.0028	1	3.1892	Viruses;Duplodnaviria;Heunggongvirae;Uroviricota;Caudoviricetes
1T000.SPADES_0000000003365	7891	No_terminal_repeats	NA	7	11	0.9962	0.0021	1	4.2203	Viruses;Duplodnaviria;Heunggongvirae;Uroviricota;Caudoviricetes;Vertoviridae
1T000.SPADES_0000000003366	7888	No_terminal_repeats	NA	15	11	0.9939	0.0027	0	1.7149	Viruses;Duplodnaviria;Heunggongvirae;Uroviricota;Caudoviricetes
1T000.SPADES_0000000003381	7869	No_terminal_repeats	NA	13	11	0.9989	0.0011	1	12.028	Unclassified
1T000.SPADES_0000000003386	7860	No_terminal_repeats	NA	12	11	0.9623	0.0087	1	6.8226	Viruses;Duplodnaviria;Heunggongvirae;Uroviricota;Caudoviricetes
1T000.SPADES_0000000003406	7832	No_terminal_repeats	NA	1	11	0.9927	0.003	0	1.7183	Viruses;Varidnaviria;Bamfordvirae;Nucleocytoviricota;Megaviricetes;Algavirales
1T000.SPADES_0000000003420	7812	No_terminal_repeats	NA	11	11	0.9942	0.0026	0	2.7755	Viruses;Duplodnaviria;Heunggongvirae;Uroviricota;Caudoviricetes
1T000.SPADES_0000000003438	7779	No_terminal_repeats	NA	13	11	0.9018	0.0207	2	1.1205	Viruses;Duplodnaviria;Heunggongvirae;Uroviricota;Caudoviricetes
1T000.SPADES_0000000003476	7719	No_terminal_repeats	NA	13	11	0.9284	0.0154	0	2.5184	Viruses;Duplodnaviria;Heunggongvirae;Uroviricota;Caudoviricetes
1T000.SPADES_0000000003478	7715	No_terminal_repeats	NA	9	11	0.7966	0.043	0	1.7138	Unclassified
1T000.SPADES_0000000003512	7644	No_terminal_repeats	NA	9	11	0.8119	0.0396	1	7.6455	Viruses;Duplodnaviria;Heunggongvirae;Uroviricota;Caudoviricetes
1T000.SPADES_0000000003523	7623	No_terminal_repeats	NA	15	11	0.877	0.0258	0	2.3737	Viruses;Duplodnaviria;Heunggongvirae;Uroviricota;Caudoviricetes
1T000.SPADES_0000000003544	7594	No_terminal_repeats	NA	13	11	0.9974	0.0017	0	3.7815	Viruses;Duplodnaviria;Heunggongvirae;Uroviricota;Caudoviricetes
1T000.SPADES_0000000003547	7590	No_terminal_repeats	NA	9	11	0.9567	0.0098	1	4.0983	Viruses;Duplodnaviria;Heunggongvirae;Uroviricota;Caudoviricetes
1T000.SPADES_0000000003582	7534	No_terminal_repeats	NA	14	11	0.9054	0.02	0	0	Unclassified
1T000.SPADES_0000000003675	7388	No_terminal_repeats	NA	7	11	0.9795	0.0055	1	2.9139	Viruses;Duplodnaviria;Heunggongvirae;Uroviricota;Caudoviricetes
1T000.SPADES_0000000003686	7376	No_terminal_repeats	NA	18	11	0.9933	0.0028	1	4.6592	Viruses;Duplodnaviria;Heunggongvirae;Uroviricota;Caudoviricetes
1T000.SPADES_0000000003707	7343	No_terminal_repeats	NA	15	11	0.8405	0.0332	0	2.1673	Viruses;Duplodnaviria;Heunggongvirae;Uroviricota;Caudoviricetes
1T000.SPADES_0000000003722	7329	No_terminal_repeats	NA	13	11	0.9247	0.0162	0	1.1384	Unclassified
1T000.SPADES_0000000003735	7310	No_terminal_repeats	NA	10	11	0.9987	0.0012	2	8.5914	Viruses;Duplodnaviria;Heunggongvirae;Uroviricota;Caudoviricetes
1T000.SPADES_0000000003773	7257	No_terminal_repeats	NA	8	11	0.9685	0.0075	2	7.5574	Viruses;Duplodnaviria;Heunggongvirae;Uroviricota;Caudoviricetes
1T000.SPADES_0000000003837	7158	No_terminal_repeats	NA	13	11	0.991	0.0033	0	3.1237	Viruses;Duplodnaviria;Heunggongvirae;Uroviricota;Caudoviricetes
1T000.SPADES_0000000003895	7067	No_terminal_repeats	NA	10	11	0.9988	0.0011	2	13.5248	Viruses;Duplodnaviria;Heunggongvirae;Uroviricota;Caudoviricetes;Thumleimavirales;Hafunaviridae
1T000.SPADES_0000000003928	7028	No_terminal_repeats	NA	15	11	0.8849	0.0243	0	0	Unclassified
1T000.SPADES_0000000003971	6978	No_terminal_repeats	NA	14	11	0.8813	0.025	0	0	Unclassified
1T000.SPADES_0000000003999	6945	No_terminal_repeats	NA	11	11	0.9924	0.0031	2	7.8246	Viruses;Duplodnaviria;Heunggongvirae;Uroviricota;Caudoviricetes
1T000.SPADES_0000000004023	6922	No_terminal_repeats	NA	9	11	0.7796	0.0469	0	1.6252	Unclassified
1T000.SPADES_0000000004048	6891	No_terminal_repeats	NA	11	11	0.8969	0.0218	0	0	Unclassified
1T000.SPADES_0000000004055	6883	No_terminal_repeats	NA	12	11	0.9985	0.0013	1	5.9719	Viruses;Duplodnaviria;Heunggongvirae;Uroviricota;Caudoviricetes
1T000.SPADES_0000000004206	6713	No_terminal_repeats	NA	14	11	0.9982	0.0014	0	3.0353	Viruses;Duplodnaviria;Heunggongvirae;Uroviricota;Caudoviricetes
1T000.SPADES_0000000004220	6689	No_terminal_repeats	NA	6	11	0.9717	0.0069	1	1.4969	Viruses;Duplodnaviria;Heunggongvirae;Uroviricota;Caudoviricetes;Thumleimavirales
1T000.SPADES_0000000004262	6642	No_terminal_repeats	NA	13	11	0.9525	0.0105	0	0	Unclassified
1T000.SPADES_0000000004320	6566	No_terminal_repeats	NA	9	11	0.9987	0.0012	0	5.1661	Viruses;Duplodnaviria;Heunggongvirae;Uroviricota;Caudoviricetes
1T000.SPADES_0000000004323	6565	No_terminal_repeats	NA	6	11	0.8279	0.036	0	0	Unclassified
1T000.SPADES_0000000004332	6548	No_terminal_repeats	NA	7	11	0.9981	0.0015	3	4.2925	Viruses;Duplodnaviria;Heunggongvirae;Uroviricota;Caudoviricetes
1T000.SPADES_0000000004460	6413	No_terminal_repeats	NA	9	11	0.9987	0.0012	0	6.299	Viruses;Duplodnaviria;Heunggongvirae;Uroviricota;Caudoviricetes;Thumleimavirales;Hafunaviridae
1T000.SPADES_0000000004461	6412	No_terminal_repeats	NA	5	11	0.9533	0.0103	0	1.2786	Viruses;Duplodnaviria;Heunggongvirae;Uroviricota;Caudoviricetes
1T000.SPADES_0000000004465	6405	No_terminal_repeats	NA	10	11	0.8176	0.0383	0	0.8624	Unclassified
1T000.SPADES_0000000004477	6390	No_terminal_repeats	NA	11	11	0.85	0.0314	0	0	Unclassified
1T000.SPADES_0000000004484	6386	No_terminal_repeats	NA	4	11	0.7668	0.0498	0	0	Unclassified
1T000.SPADES_0000000004494	6375	No_terminal_repeats	NA	13	11	0.991	0.0033	0	3.15	Viruses;Duplodnaviria;Heunggongvirae;Uroviricota;Caudoviricetes
1T000.SPADES_0000000004503	6362	No_terminal_repeats	NA	13	11	0.977	0.006	0	1.7183	Unclassified
1T000.SPADES_0000000004528	6329	No_terminal_repeats	NA	10	11	0.9971	0.0018	1	3.0953	Viruses;Duplodnaviria;Heunggongvirae;Uroviricota;Caudoviricetes
1T000.SPADES_0000000004603	6245	No_terminal_repeats	NA	9	11	0.8926	0.0227	0	1.6902	Viruses;Duplodnaviria;Heunggongvirae;Uroviricota;Caudoviricetes
1T000.SPADES_0000000004626	6219	No_terminal_repeats	NA	17	11	0.9807	0.0053	0	2.6784	Viruses;Duplodnaviria;Heunggongvirae;Uroviricota;Caudoviricetes
1T000.SPADES_0000000004645	6205	No_terminal_repeats	NA	10	11	0.9872	0.0041	0	2.6538	Viruses;Duplodnaviria;Heunggongvirae;Uroviricota;Caudoviricetes
1T000.SPADES_0000000004656	6188	DTR	NA	9	11	0.8952	0.0222	0	0	Unclassified
1T000.SPADES_0000000004723	6135	No_terminal_repeats	NA	9	11	0.9875	0.004	0	1.7183	Viruses;Duplodnaviria;Heunggongvirae;Uroviricota;Caudoviricetes
1T000.SPADES_0000000004729	6130	No_terminal_repeats	NA	10	11	0.9956	0.0023	3	10.2489	Viruses;Duplodnaviria;Heunggongvirae;Uroviricota;Caudoviricetes
1T000.SPADES_0000000004792	6065	No_terminal_repeats	NA	11	11	0.9989	0.0011	1	13.6276	Viruses;Duplodnaviria;Heunggongvirae;Uroviricota;Caudoviricetes;Thumleimavirales;Hafunaviridae
1T000.SPADES_0000000004796	6063	No_terminal_repeats	NA	9	11	0.9986	0.0012	1	5.1044	Viruses;Duplodnaviria;Heunggongvirae;Uroviricota;Caudoviricetes
1T000.SPADES_0000000004831	6031	No_terminal_repeats	NA	3	11	0.9984	0.0013	2	3.3861	Viruses;Duplodnaviria;Heunggongvirae;Uroviricota;Caudoviricetes
1T000.SPADES_0000000004881	5987	No_terminal_repeats	NA	7	11	0.9985	0.0013	1	4.8016	Viruses;Duplodnaviria;Heunggongvirae;Uroviricota;Caudoviricetes
1T000.SPADES_0000000004924	5953	No_terminal_repeats	NA	6	11	0.9422	0.0125	0	1.7164	Viruses;Duplodnaviria;Heunggongvirae;Uroviricota;Caudoviricetes
1T000.SPADES_0000000005008	5870	No_terminal_repeats	NA	6	11	0.9481	0.0114	0	1.715	Viruses;Duplodnaviria;Heunggongvirae;Uroviricota;Caudoviricetes
1T000.SPADES_0000000005015	5863	No_terminal_repeats	NA	9	11	0.9985	0.0013	0	5.1548	Viruses;Duplodnaviria;Heunggongvirae;Uroviricota;Caudoviricetes
1T000.SPADES_0000000005017	5863	No_terminal_repeats	NA	8	11	0.9747	0.0064	1	3.1736	Viruses;Duplodnaviria;Heunggongvirae;Uroviricota;Caudoviricetes
1T000.SPADES_0000000005066	5822	No_terminal_repeats	NA	11	11	0.7763	0.0476	0	0	Unclassified
1T000.SPADES_0000000005082	5804	No_terminal_repeats	NA	4	11	0.8659	0.0281	1	3.3861	Viruses;Duplodnaviria;Heunggongvirae;Uroviricota;Caudoviricetes
1T000.SPADES_0000000005109	5783	No_terminal_repeats	NA	4	11	0.9909	0.0034	1	3.345	Viruses;Duplodnaviria;Heunggongvirae;Uroviricota;Caudoviricetes
1T000.SPADES_0000000005170	5744	No_terminal_repeats	NA	10	11	0.9975	0.0017	0	2.8377	Viruses;Duplodnaviria;Heunggongvirae;Uroviricota;Caudoviricetes
1T000.SPADES_0000000005206	5713	No_terminal_repeats	NA	10	11	0.9675	0.0077	0	0	Unclassified
1T000.SPADES_0000000005228	5702	No_terminal_repeats	NA	6	11	0.9938	0.0027	2	4.2638	Viruses;Duplodnaviria;Heunggongvirae;Uroviricota;Caudoviricetes;Thumleimavirales;Hafunaviridae
1T000.SPADES_0000000005272	5670	No_terminal_repeats	NA	13	11	0.9949	0.0025	1	3.0494	Viruses;Duplodnaviria;Heunggongvirae;Uroviricota;Caudoviricetes
1T000.SPADES_0000000005298	5648	No_terminal_repeats	NA	10	11	0.9985	0.0013	2	6.8731	Viruses;Duplodnaviria;Heunggongvirae;Uroviricota;Caudoviricetes
1T000.SPADES_0000000005358	5602	No_terminal_repeats	NA	7	11	0.9952	0.0024	2	4.4564	Viruses;Duplodnaviria;Heunggongvirae;Uroviricota;Caudoviricetes;Vertoviridae
1T000.SPADES_0000000005359	5602	No_terminal_repeats	NA	8	11	0.9919	0.0031	0	1.7183	Viruses;Duplodnaviria;Heunggongvirae;Uroviricota;Caudoviricetes
1T000.SPADES_0000000005375	5592	No_terminal_repeats	NA	8	11	0.9984	0.0013	1	5.1044	Viruses;Duplodnaviria;Heunggongvirae;Uroviricota;Caudoviricetes
1T000.SPADES_0000000005473	5506	No_terminal_repeats	NA	12	11	0.9697	0.0073	0	3.4237	Viruses;Duplodnaviria;Heunggongvirae;Uroviricota;Caudoviricetes;Thumleimavirales;Hafunaviridae
1T000.SPADES_0000000005582	5429	No_terminal_repeats	NA	7	11	0.9971	0.0019	2	5.6209	Viruses;Duplodnaviria;Heunggongvirae;Uroviricota;Caudoviricetes
1T000.SPADES_0000000005603	5415	No_terminal_repeats	NA	9	11	0.9944	0.0026	0	3.064	Viruses;Duplodnaviria;Heunggongvirae;Uroviricota;Caudoviricetes
1T000.SPADES_0000000005627	5394	No_terminal_repeats	NA	12	11	0.9702	0.0072	0	1.4621	Viruses;Duplodnaviria;Heunggongvirae;Uroviricota;Caudoviricetes
1T000.SPADES_0000000005650	5383	No_terminal_repeats	NA	7	11	0.9972	0.0018	0	6.2868	Viruses;Duplodnaviria;Heunggongvirae;Uroviricota;Caudoviricetes;Thumleimavirales;Hafunaviridae
1T000.SPADES_0000000005672	5368	No_terminal_repeats	NA	10	11	0.7729	0.0483	0	1.4581	Viruses;Duplodnaviria;Heunggongvirae;Uroviricota;Caudoviricetes
1T000.SPADES_0000000005683	5362	No_terminal_repeats	NA	13	11	0.8024	0.0417	0	0	Unclassified
1T000.SPADES_0000000005701	5352	No_terminal_repeats	NA	11	11	0.8962	0.0219	0	0.5579	Viruses;Monodnaviria;Trapavirae;Saleviricota;Huolimaviricetes;Haloruvirales
1T000.SPADES_0000000005823	5269	No_terminal_repeats	NA	6	11	0.9575	0.0096	0	1.6585	Unclassified
1T000.SPADES_0000000005854	5250	No_terminal_repeats	NA	8	11	0.9988	0.0011	2	6.4797	Viruses;Duplodnaviria;Heunggongvirae;Uroviricota;Caudoviricetes
1T000.SPADES_0000000005886	5229	No_terminal_repeats	NA	4	11	0.9923	0.0031	0	3.1394	Viruses;Duplodnaviria;Heunggongvirae;Uroviricota;Caudoviricetes
1T000.SPADES_0000000005917	5212	No_terminal_repeats	NA	6	11	0.9989	0.0011	3	6.4938	Viruses;Duplodnaviria;Heunggongvirae;Uroviricota;Caudoviricetes
1T000.SPADES_0000000005924	5206	No_terminal_repeats	NA	6	11	0.9763	0.0061	0	3.3055	Unclassified
1T000.SPADES_0000000005943	5193	No_terminal_repeats	NA	9	11	0.9967	0.002	3	8.5375	Viruses;Duplodnaviria;Heunggongvirae;Uroviricota;Caudoviricetes
1T000.SPADES_0000000005948	5186	No_terminal_repeats	NA	4	11	0.9656	0.0081	0	2.6719	Viruses;Duplodnaviria;Heunggongvirae;Uroviricota;Caudoviricetes
1T000.SPADES_0000000006001	5154	No_terminal_repeats	NA	8	11	0.8422	0.0329	0	3.4366	Viruses;Duplodnaviria;Heunggongvirae;Uroviricota;Caudoviricetes
1T000.SPADES_0000000006096	5097	No_terminal_repeats	NA	5	11	0.9434	0.0123	0	2.6238	Viruses;Duplodnaviria;Heunggongvirae;Uroviricota;Caudoviricetes
1T000.SPADES_0000000006186	5050	No_terminal_repeats	NA	6	11	0.9291	0.0152	1	1.4568	Viruses;Duplodnaviria;Heunggongvirae;Uroviricota;Caudoviricetes;Thumleimavirales
1T000.SPADES_0000000006213	5033	No_terminal_repeats	NA	6	11	0.9401	0.013	0	1.7165	Viruses;Duplodnaviria;Heunggongvirae;Uroviricota;Caudoviricetes
1T000.SPADES_0000000006234	5023	No_terminal_repeats	NA	7	11	0.9986	0.0012	2	8.3192	Viruses;Duplodnaviria;Heunggongvirae;Uroviricota;Caudoviricetes;Thumleimavirales;Hafunaviridae
1T001.MEGAHIT_0000000005619	12644	No_terminal_repeats	NA	25	11	0.9978	0.0016	0	4.8638	Viruses;Duplodnaviria;Heunggongvirae;Uroviricota;Caudoviricetes
1T001.MEGAHIT_0000000005727	11501	No_terminal_repeats	NA	7	11	0.9303	0.015	1	6.8718	Viruses;Duplodnaviria;Heunggongvirae;Uroviricota;Caudoviricetes
1T001.MEGAHIT_0000000012911	5283	No_terminal_repeats	NA	8	11	0.9415	0.0126	0	1.1216	Unclassified
1T001.MEGAHIT_0000000014328	7015	No_terminal_repeats	NA	11	11	0.8821	0.0248	0	2.3737	Viruses;Duplodnaviria;Heunggongvirae;Uroviricota;Caudoviricetes
1T001.MEGAHIT_0000000015170	5823	No_terminal_repeats	NA	5	11	0.9987	0.0012	0	5.0842	Viruses;Duplodnaviria;Heunggongvirae;Uroviricota;Caudoviricetes
1T001.MEGAHIT_0000000018683	6066	No_terminal_repeats	NA	8	11	0.8658	0.0281	0	1.7165	Viruses;Duplodnaviria;Heunggongvirae;Uroviricota;Caudoviricetes
1T001.MEGAHIT_0000000026021	8026	No_terminal_repeats	NA	3	11	0.9847	0.0046	0	0.6094	Unclassified
1T001.MEGAHIT_0000000027541	11423	No_terminal_repeats	NA	23	11	0.9819	0.0051	0	1.4366	Viruses;Duplodnaviria;Heunggongvirae;Uroviricota;Caudoviricetes;Thumleimavirales
1T001.MEGAHIT_0000000029508	6312	No_terminal_repeats	NA	3	11	0.9949	0.0024	0	3.4278	Viruses
1T001.MEGAHIT_0000000029615	6979	No_terminal_repeats	NA	14	11	0.7663	0.0499	0	0	Unclassified
1T001.MEGAHIT_0000000031461	8682	No_terminal_repeats	NA	11	11	0.9988	0.0011	1	13.7435	Viruses;Duplodnaviria;Heunggongvirae;Uroviricota;Caudoviricetes;Thumleimavirales;Hafunaviridae
1T001.MEGAHIT_0000000032198	11397	No_terminal_repeats	NA	18	11	0.8899	0.0232	0	6.5869	Viruses;Duplodnaviria;Heunggongvirae;Uroviricota;Caudoviricetes
1T001.MEGAHIT_0000000032586	11111	No_terminal_repeats	NA	15	11	0.851	0.0311	0	0.4217	Viruses;Duplodnaviria;Heunggongvirae;Uroviricota;Caudoviricetes
1T001.MEGAHIT_0000000032926	9263	No_terminal_repeats	NA	20	11	0.9813	0.0052	0	4.5408	Viruses;Duplodnaviria;Heunggongvirae;Uroviricota;Caudoviricetes
1T001.MEGAHIT_0000000035172	7426	No_terminal_repeats	NA	14	11	0.9981	0.0015	0	3.0353	Viruses;Duplodnaviria;Heunggongvirae;Uroviricota;Caudoviricetes
1T001.MEGAHIT_0000000035479	16511	DTR	NA	32	11	0.9927	0.003	1	3.1209	Viruses;Duplodnaviria;Heunggongvirae;Uroviricota;Caudoviricetes
1T001.MEGAHIT_0000000036534	6880	No_terminal_repeats	NA	18	11	0.8115	0.0398	0	0	Unclassified
1T001.MEGAHIT_0000000039400	17885	No_terminal_repeats	NA	39	11	0.998	0.0015	0	3.5725	Viruses;Duplodnaviria;Heunggongvirae;Uroviricota;Caudoviricetes
1T001.MEGAHIT_0000000041799	10006	No_terminal_repeats	NA	13	11	0.9802	0.0054	0	7.0448	Viruses;Duplodnaviria;Heunggongvirae;Uroviricota;Caudoviricetes
1T001.MEGAHIT_0000000042156	8755	No_terminal_repeats	NA	7	11	0.9966	0.002	1	11.8743	Viruses;Duplodnaviria;Heunggongvirae;Uroviricota;Caudoviricetes
1T001.MEGAHIT_0000000043137	9252	No_terminal_repeats	NA	12	11	0.9886	0.0038	0	1.715	Viruses;Duplodnaviria;Heunggongvirae;Uroviricota;Caudoviricetes
1T001.MEGAHIT_0000000044343	23336	No_terminal_repeats	NA	28	11	0.9848	0.0046	3	25.166	Viruses;Duplodnaviria;Heunggongvirae;Uroviricota;Caudoviricetes
1T001.MEGAHIT_0000000044777	10400	No_terminal_repeats	NA	8	11	0.9834	0.0048	0	7.862	Viruses;Duplodnaviria;Heunggongvirae;Uroviricota;Caudoviricetes
1T001.MEGAHIT_0000000046661	6228	No_terminal_repeats	NA	10	11	0.9976	0.0017	2	6.3188	Viruses;Duplodnaviria;Heunggongvirae;Uroviricota;Caudoviricetes;Thumleimavirales;Hafunaviridae
1T001.MEGAHIT_0000000051788	5635	No_terminal_repeats	NA	14	11	0.9967	0.002	0	2.8741	Viruses;Duplodnaviria;Heunggongvirae;Uroviricota;Caudoviricetes
1T001.MEGAHIT_0000000055071	9813	No_terminal_repeats	NA	19	11	0.9929	0.0029	0	4.5744	Viruses;Duplodnaviria;Heunggongvirae;Uroviricota;Caudoviricetes
1T001.MEGAHIT_0000000057071	9639	No_terminal_repeats	NA	9	11	0.9975	0.0017	1	4.7121	Viruses;Duplodnaviria;Heunggongvirae;Uroviricota;Caudoviricetes
1T001.MEGAHIT_0000000066024	8621	No_terminal_repeats	NA	8	11	0.9963	0.0021	1	10.2514	Viruses;Duplodnaviria;Heunggongvirae;Uroviricota;Caudoviricetes
1T001.MEGAHIT_0000000073782	8697	No_terminal_repeats	NA	4	11	0.7793	0.047	0	0	Unclassified
1T001.MEGAHIT_0000000074210	5810	No_terminal_repeats	NA	12	11	0.9966	0.002	0	3.1804	Viruses;Duplodnaviria;Heunggongvirae;Uroviricota;Caudoviricetes
1T001.MEGAHIT_0000000077163	6668	No_terminal_repeats	NA	12	11	0.8949	0.0222	2	1.1205	Viruses;Duplodnaviria;Heunggongvirae;Uroviricota;Caudoviricetes
1T001.MEGAHIT_0000000084935	12657	No_terminal_repeats	NA	31	11	0.9258	0.016	0	10.0532	Viruses;Duplodnaviria;Heunggongvirae;Uroviricota;Caudoviricetes
1T001.MEGAHIT_0000000084989	7295	No_terminal_repeats	NA	11	11	0.9982	0.0014	2	6.8719	Viruses;Duplodnaviria;Heunggongvirae;Uroviricota;Caudoviricetes
1T001.MEGAHIT_0000000085895	15809	No_terminal_repeats	NA	10	11	0.9139	0.0183	1	3.4366	Viruses;Duplodnaviria;Heunggongvirae;Uroviricota;Caudoviricetes
1T001.MEGAHIT_0000000087386	7668	No_terminal_repeats	NA	1	11	0.8383	0.0337	0	1.7099	Viruses;Duplodnaviria;Heunggongvirae;Uroviricota;Caudoviricetes
1T001.MEGAHIT_0000000087882	13718	No_terminal_repeats	NA	31	11	0.9976	0.0017	0	8.0358	Viruses;Duplodnaviria;Heunggongvirae;Uroviricota;Caudoviricetes
1T001.MEGAHIT_0000000088717	10502	No_terminal_repeats	NA	14	11	0.8837	0.0245	0	3.4225	Viruses
1T001.MEGAHIT_0000000090554	12752	No_terminal_repeats	NA	17	11	0.9879	0.004	2	15.4062	Viruses;Duplodnaviria;Heunggongvirae;Uroviricota;Caudoviricetes
1T001.MEGAHIT_0000000095379	6404	No_terminal_repeats	NA	6	11	0.9924	0.003	0	1.0206	Viruses;Duplodnaviria;Heunggongvirae;Uroviricota;Caudoviricetes
1T001.MEGAHIT_0000000096429	19467	No_terminal_repeats	NA	9	11	0.9967	0.002	2	4.6248	Viruses;Duplodnaviria;Heunggongvirae;Uroviricota;Caudoviricetes
1T001.MEGAHIT_0000000097254	8030	No_terminal_repeats	NA	22	11	0.8874	0.0238	0	1.0573	Viruses;Duplodnaviria;Heunggongvirae;Uroviricota;Caudoviricetes
1T001.MEGAHIT_0000000098966	11297	No_terminal_repeats	NA	12	11	0.9237	0.0164	1	8.1178	Viruses;Duplodnaviria;Heunggongvirae;Uroviricota;Caudoviricetes
1T001.MEGAHIT_0000000104231	5194	No_terminal_repeats	NA	13	11	0.9963	0.0021	0	4.2111	Viruses;Duplodnaviria;Heunggongvirae;Uroviricota;Caudoviricetes
1T001.MEGAHIT_0000000105294	8515	No_terminal_repeats	NA	15	11	0.9552	0.01	0	0	Unclassified
1T001.MEGAHIT_0000000106168	40162	No_terminal_repeats	NA	56	11	0.9975	0.0017	0	9.1136	Viruses;Duplodnaviria;Heunggongvirae;Uroviricota;Caudoviricetes
1T001.MEGAHIT_0000000106311	9445	No_terminal_repeats	NA	14	11	0.9823	0.005	1	4.8122	Viruses;Duplodnaviria;Heunggongvirae;Uroviricota;Caudoviricetes
1T001.MEGAHIT_0000000112128	8238	No_terminal_repeats	NA	18	11	0.9982	0.0014	1	4.1851	Viruses;Duplodnaviria;Heunggongvirae;Uroviricota;Caudoviricetes
1T001.MEGAHIT_0000000112757	6404	No_terminal_repeats	NA	7	11	0.9941	0.0027	0	2.908	Viruses;Duplodnaviria;Heunggongvirae;Uroviricota;Caudoviricetes
1T001.MEGAHIT_0000000112858	68225	No_terminal_repeats	NA	96	11	0.9978	0.0016	0	5.0169	Viruses;Duplodnaviria;Heunggongvirae;Uroviricota;Caudoviricetes
1T001.MEGAHIT_0000000113200	5019	No_terminal_repeats	NA	11	11	0.8225	0.0372	0	0	Unclassified
1T001.MEGAHIT_0000000115000	6918	No_terminal_repeats	NA	17	11	0.9857	0.0044	0	2.3879	Viruses;Duplodnaviria;Heunggongvirae;Uroviricota;Caudoviricetes
1T001.MEGAHIT_0000000123534	6256	No_terminal_repeats	NA	14	11	0.845	0.0324	0	0	Unclassified
1T001.MEGAHIT_0000000123783	9494	No_terminal_repeats	NA	19	11	0.7871	0.0451	0	3.325	Viruses;Duplodnaviria;Heunggongvirae;Uroviricota;Caudoviricetes
1T001.MEGAHIT_0000000124404	23530	No_terminal_repeats	NA	24	11	0.8824	0.0248	1	9.0068	Viruses;Duplodnaviria;Heunggongvirae;Uroviricota;Caudoviricetes
1T001.MEGAHIT_0000000126276	5413	No_terminal_repeats	NA	8	11	0.9684	0.0075	0	1.3848	Viruses;Duplodnaviria;Heunggongvirae;Uroviricota;Caudoviricetes
1T001.MEGAHIT_0000000136191	13078	No_terminal_repeats	NA	12	11	0.997	0.0019	1	5.6962	Viruses;Duplodnaviria;Heunggongvirae;Uroviricota;Caudoviricetes
1T001.MEGAHIT_0000000137284	6831	No_terminal_repeats	NA	7	11	0.9961	0.0021	0	2.7755	Viruses;Duplodnaviria;Heunggongvirae;Uroviricota;Caudoviricetes
1T001.MEGAHIT_0000000145530	35586	No_terminal_repeats	NA	44	11	0.997	0.0019	8	43.5282	Viruses;Duplodnaviria;Heunggongvirae;Uroviricota;Caudoviricetes;Thumleimavirales;Hafunaviridae
1T001.MEGAHIT_0000000148671	8115	No_terminal_repeats	NA	8	11	0.9882	0.0039	1	3.1892	Viruses;Duplodnaviria;Heunggongvirae;Uroviricota;Caudoviricetes
1T001.MEGAHIT_0000000150164	10345	No_terminal_repeats	NA	12	11	0.9975	0.0017	1	5.2786	Viruses;Duplodnaviria;Heunggongvirae;Uroviricota;Caudoviricetes
1T001.MEGAHIT_0000000150469	9696	No_terminal_repeats	NA	7	11	0.9958	0.0022	0	5.0548	Viruses;Duplodnaviria;Heunggongvirae;Uroviricota;Caudoviricetes
1T001.MEGAHIT_0000000155367	5267	No_terminal_repeats	NA	7	11	0.9423	0.0125	0	1.4581	Viruses;Duplodnaviria;Heunggongvirae;Uroviricota;Caudoviricetes
1T001.MEGAHIT_0000000156536	7537	No_terminal_repeats	NA	6	11	0.9984	0.0013	1	3.179	Unclassified
1T001.MEGAHIT_0000000161706	9342	No_terminal_repeats	NA	17	11	0.9671	0.0078	0	3.4366	Viruses;Duplodnaviria;Heunggongvirae;Uroviricota;Caudoviricetes
1T001.MEGAHIT_0000000162577	8182	No_terminal_repeats	NA	12	11	0.8603	0.0292	0	3.4353	Viruses;Duplodnaviria;Heunggongvirae;Uroviricota;Caudoviricetes
1T001.MEGAHIT_0000000162726	7087	No_terminal_repeats	NA	11	11	0.9946	0.0025	0	3.3633	Viruses;Duplodnaviria;Heunggongvirae;Uroviricota;Caudoviricetes
1T001.MEGAHIT_0000000163322	7448	No_terminal_repeats	NA	9	11	0.8967	0.0218	1	1.4568	Viruses;Duplodnaviria;Heunggongvirae;Uroviricota;Caudoviricetes;Thumleimavirales
1T001.MEGAHIT_0000000167983	10693	No_terminal_repeats	NA	13	11	0.9864	0.0043	0	3.4366	Viruses;Duplodnaviria;Heunggongvirae;Uroviricota;Caudoviricetes
1T001.MEGAHIT_0000000169266	6418	No_terminal_repeats	NA	5	11	0.8932	0.0226	0	6.3864	Viruses;Duplodnaviria;Heunggongvirae;Uroviricota;Caudoviricetes
1T001.MEGAHIT_0000000169568	7473	No_terminal_repeats	NA	19	11	0.9815	0.0052	0	0.8392	Viruses;Duplodnaviria;Heunggongvirae;Uroviricota;Caudoviricetes
1T001.MEGAHIT_0000000169590	13790	No_terminal_repeats	NA	14	11	0.8649	0.0283	0	3.4267	Viruses;Duplodnaviria;Heunggongvirae;Uroviricota;Caudoviricetes
1T001.MEGAHIT_0000000170812	29399	No_terminal_repeats	NA	38	11	0.9934	0.0028	5	19.4812	Viruses;Duplodnaviria;Heunggongvirae;Uroviricota;Caudoviricetes
1T001.MEGAHIT_0000000171074	12469	No_terminal_repeats	NA	10	11	0.997	0.0019	0	6.5513	Viruses;Duplodnaviria;Heunggongvirae;Uroviricota;Caudoviricetes
1T001.MEGAHIT_0000000171857	5866	No_terminal_repeats	NA	11	11	0.9977	0.0017	0	6.8621	Viruses;Duplodnaviria;Heunggongvirae;Uroviricota;Caudoviricetes;Thumleimavirales;Hafunaviridae
1T001.MEGAHIT_0000000179493	8129	No_terminal_repeats	NA	13	11	0.8019	0.0418	0	1.6902	Viruses;Duplodnaviria;Heunggongvirae;Uroviricota;Caudoviricetes
1T001.MEGAHIT_0000000183390	9026	No_terminal_repeats	NA	17	11	0.9688	0.0075	0	7.218	Viruses;Duplodnaviria;Heunggongvirae;Uroviricota;Caudoviricetes
1T001.MEGAHIT_0000000186582	21071	No_terminal_repeats	NA	27	11	0.821	0.0376	0	2.1629	Viruses;Duplodnaviria;Heunggongvirae;Uroviricota;Caudoviricetes
1T001.MEGAHIT_0000000186738	10321	No_terminal_repeats	NA	13	11	0.9062	0.0199	0	0	Unclassified
1T001.MEGAHIT_0000000190235	8956	No_terminal_repeats	NA	9	11	0.9267	0.0158	3	11.5389	Viruses;Duplodnaviria;Heunggongvirae;Uroviricota;Caudoviricetes
1T001.MEGAHIT_0000000192115	5333	No_terminal_repeats	NA	12	11	0.9964	0.0021	0	6.483	Viruses;Duplodnaviria;Heunggongvirae;Uroviricota;Caudoviricetes;Thumleimavirales;Hafunaviridae
1T001.MEGAHIT_0000000192956	5731	No_terminal_repeats	NA	12	11	0.81	0.0401	0	1.5769	Viruses;Duplodnaviria;Heunggongvirae;Uroviricota;Caudoviricetes
1T001.MEGAHIT_0000000194642	5639	No_terminal_repeats	NA	5	11	0.9969	0.0019	1	5.1044	Viruses;Duplodnaviria;Heunggongvirae;Uroviricota;Caudoviricetes
1T001.MEGAHIT_0000000199399	10158	No_terminal_repeats	NA	12	11	0.9929	0.0029	1	3.0063	Viruses;Duplodnaviria;Heunggongvirae;Uroviricota;Caudoviricetes
1T001.MEGAHIT_0000000199835	21883	No_terminal_repeats	NA	39	11	0.7766	0.0476	0	0.8796	Viruses;Duplodnaviria;Heunggongvirae;Uroviricota;Caudoviricetes
1T001.MEGAHIT_0000000200124	7536	No_terminal_repeats	NA	14	11	0.8789	0.0254	0	0	Unclassified
1T001.MEGAHIT_0000000201345	8550	No_terminal_repeats	NA	13	11	0.9974	0.0017	3	10.2865	Viruses;Duplodnaviria;Heunggongvirae;Uroviricota;Caudoviricetes;Thumleimavirales;Hafunaviridae
1T001.MEGAHIT_0000000205601	49597	No_terminal_repeats	NA	65	11	0.9743	0.0065	1	21.5982	Viruses;Duplodnaviria;Heunggongvirae;Uroviricota;Caudoviricetes
1T001.MEGAHIT_0000000206187	5297	No_terminal_repeats	NA	6	11	0.9986	0.0012	3	5.7542	Viruses;Duplodnaviria;Heunggongvirae;Uroviricota;Caudoviricetes
1T001.MEGAHIT_0000000210223	7439	No_terminal_repeats	NA	9	11	0.8891	0.0234	1	4.0983	Viruses;Duplodnaviria;Heunggongvirae;Uroviricota;Caudoviricetes
1T001.MEGAHIT_0000000211958	5480	No_terminal_repeats	NA	4	11	0.9798	0.0055	0	1.44	Viruses;Duplodnaviria;Heunggongvirae;Uroviricota;Caudoviricetes
1T001.MEGAHIT_0000000221746	5970	No_terminal_repeats	NA	7	11	0.9946	0.0025	1	3.5553	Viruses;Duplodnaviria;Heunggongvirae;Uroviricota;Caudoviricetes
1T001.MEGAHIT_0000000222968	6357	No_terminal_repeats	NA	9	11	0.9964	0.002	1	8.373	Viruses;Duplodnaviria;Heunggongvirae;Uroviricota;Caudoviricetes
1T001.MEGAHIT_0000000225597	5340	No_terminal_repeats	NA	5	11	0.9984	0.0014	0	3.4366	Viruses;Duplodnaviria;Heunggongvirae;Uroviricota;Caudoviricetes;Thumleimavirales;Hafunaviridae
1T001.MEGAHIT_0000000228267	7141	No_terminal_repeats	NA	5	11	0.9667	0.0078	1	1.3413	Viruses;Duplodnaviria;Heunggongvirae;Uroviricota;Caudoviricetes
1T001.MEGAHIT_0000000231276	22635	No_terminal_repeats	NA	31	11	0.7958	0.0432	0	1.7183	Viruses;Duplodnaviria;Heunggongvirae;Uroviricota;Caudoviricetes
1T001.MEGAHIT_0000000233816	7433	No_terminal_repeats	NA	18	11	0.9851	0.0045	0	0.839	Unclassified
1T001.MEGAHIT_0000000236994	6150	No_terminal_repeats	NA	9	11	0.7865	0.0453	0	1.7183	Viruses;Duplodnaviria;Heunggongvirae;Uroviricota;Caudoviricetes
1T001.MEGAHIT_0000000245465	11385	No_terminal_repeats	NA	19	11	0.9859	0.0044	0	7.2075	Viruses;Duplodnaviria;Heunggongvirae;Uroviricota;Caudoviricetes
1T001.MEGAHIT_0000000249268	5217	No_terminal_repeats	NA	3	11	0.982	0.0051	0	3.908	Viruses;Duplodnaviria;Heunggongvirae;Uroviricota;Caudoviricetes
1T001.MEGAHIT_0000000253455	7217	No_terminal_repeats	NA	17	11	0.9308	0.0149	0	1.282	Viruses;Duplodnaviria;Heunggongvirae;Uroviricota;Caudoviricetes
1T001.MEGAHIT_0000000258962	6508	No_terminal_repeats	NA	11	11	0.9975	0.0017	0	2.5184	Viruses;Duplodnaviria;Heunggongvirae;Uroviricota;Caudoviricetes
1T001.MEGAHIT_0000000265424	8697	No_terminal_repeats	NA	16	11	0.896	0.022	1	5.5446	Viruses;Duplodnaviria;Heunggongvirae;Uroviricota;Caudoviricetes
1T001.MEGAHIT_0000000269201	16571	No_terminal_repeats	NA	11	11	0.9819	0.0051	0	1.4442	Viruses;Duplodnaviria;Heunggongvirae;Uroviricota;Caudoviricetes
1T001.MEGAHIT_0000000269535	16395	No_terminal_repeats	NA	31	11	0.9734	0.0066	0	5.6026	Viruses;Duplodnaviria;Heunggongvirae;Uroviricota;Caudoviricetes
1T001.MEGAHIT_0000000271464	8169	No_terminal_repeats	NA	10	11	0.9605	0.009	0	4.3988	Viruses;Duplodnaviria;Heunggongvirae;Uroviricota;Caudoviricetes
1T001.MEGAHIT_0000000274091	5146	No_terminal_repeats	NA	11	11	0.9935	0.0028	0	1.1243	Unclassified
1T001.MEGAHIT_0000000274172	9915	No_terminal_repeats	NA	6	11	0.9982	0.0015	0	5.1548	Viruses;Duplodnaviria;Heunggongvirae;Uroviricota;Caudoviricetes
1T001.MEGAHIT_0000000274647	5011	No_terminal_repeats	NA	6	11	0.9974	0.0017	0	2.7894	Unclassified
1T001.MEGAHIT_0000000280074	33761	No_terminal_repeats	NA	33	11	0.9966	0.002	2	33.5553	Viruses;Duplodnaviria;Heunggongvirae;Uroviricota;Caudoviricetes
1T001.MEGAHIT_0000000282961	6827	No_terminal_repeats	NA	7	11	0.9398	0.013	1	3.1838	Viruses;Duplodnaviria;Heunggongvirae;Uroviricota;Caudoviricetes;Thumleimavirales
1T001.MEGAHIT_0000000289831	12777	No_terminal_repeats	NA	10	11	0.9981	0.0015	2	6.8226	Viruses;Duplodnaviria;Heunggongvirae;Uroviricota;Caudoviricetes
1T001.MEGAHIT_0000000292575	5421	No_terminal_repeats	NA	10	11	0.9937	0.0028	0	1.7183	Viruses;Duplodnaviria;Heunggongvirae;Uroviricota;Caudoviricetes
1T001.MEGAHIT_0000000296599|provirus_11900_31219	19320	Provirus	11900-31219	33	11	0.9984	0.0014	1	24.272	Viruses;Duplodnaviria;Heunggongvirae;Uroviricota;Caudoviricetes;Thumleimavirales;Hafunaviridae
1T001.MEGAHIT_0000000297081	14343	No_terminal_repeats	NA	13	11	0.9892	0.0037	0	5.145	Viruses;Duplodnaviria;Heunggongvirae;Uroviricota;Caudoviricetes
1T001.MEGAHIT_0000000297369	10881	No_terminal_repeats	NA	18	11	0.9955	0.0023	0	10.0143	Viruses;Duplodnaviria;Heunggongvirae;Uroviricota;Caudoviricetes
1T001.MEGAHIT_0000000305928	6908	No_terminal_repeats	NA	8	11	0.7802	0.0468	0	1.7183	Unclassified
1T001.MEGAHIT_0000000309797	17013	No_terminal_repeats	NA	17	11	0.8211	0.0376	0	4.8478	Viruses;Duplodnaviria;Heunggongvirae;Uroviricota;Caudoviricetes
1T001.MEGAHIT_0000000317802	5026	No_terminal_repeats	NA	8	11	0.7826	0.0462	0	0	Unclassified
1T001.MEGAHIT_0000000318395	9585	No_terminal_repeats	NA	10	11	0.9136	0.0184	0	9.3675	Viruses;Duplodnaviria;Heunggongvirae;Uroviricota;Caudoviricetes
1T001.MEGAHIT_0000000323746	6496	No_terminal_repeats	NA	11	11	0.9981	0.0015	0	3.4366	Viruses;Duplodnaviria;Heunggongvirae;Uroviricota;Caudoviricetes
1T001.MEGAHIT_0000000324210	5879	No_terminal_repeats	NA	13	11	0.9766	0.0061	0	3.428	Viruses;Duplodnaviria;Heunggongvirae;Uroviricota;Caudoviricetes
1T001.MEGAHIT_0000000325141	7312	No_terminal_repeats	NA	11	11	0.9981	0.0015	0	3.0698	Viruses;Duplodnaviria;Heunggongvirae;Uroviricota;Caudoviricetes
1T001.MEGAHIT_0000000326280	40424	No_terminal_repeats	NA	52	11	0.9389	0.0132	5	16.5252	Viruses;Duplodnaviria;Heunggongvirae;Uroviricota;Caudoviricetes
1T001.MEGAHIT_0000000326395	7375	No_terminal_repeats	NA	12	11	0.9967	0.002	0	5.0378	Viruses;Duplodnaviria;Heunggongvirae;Uroviricota;Caudoviricetes
1T001.MEGAHIT_0000000327589	5027	No_terminal_repeats	NA	6	11	0.9658	0.008	1	1.1593	Viruses;Duplodnaviria;Heunggongvirae;Uroviricota;Caudoviricetes
1T001.MEGAHIT_0000000327730	11136	No_terminal_repeats	NA	8	11	0.9978	0.0016	1	2.7549	Viruses;Duplodnaviria;Heunggongvirae;Uroviricota;Caudoviricetes
1T001.MEGAHIT_0000000328477	6748	No_terminal_repeats	NA	10	11	0.9954	0.0023	0	4.7057	Viruses;Duplodnaviria;Heunggongvirae;Uroviricota;Caudoviricetes
1T001.MEGAHIT_0000000329082	10105	No_terminal_repeats	NA	14	11	0.9492	0.0111	0	4.4177	Viruses;Duplodnaviria;Heunggongvirae;Uroviricota;Caudoviricetes
1T001.MEGAHIT_0000000337366	10682	No_terminal_repeats	NA	17	11	0.9942	0.0026	0	2.5887	Viruses;Duplodnaviria;Heunggongvirae;Uroviricota;Caudoviricetes
1T001.MEGAHIT_0000000347172	5083	No_terminal_repeats	NA	12	11	0.959	0.0093	0	2.63	Unclassified
1T001.MEGAHIT_0000000351011	6053	No_terminal_repeats	NA	9	11	0.9985	0.0013	3	6.843	Viruses;Duplodnaviria;Heunggongvirae;Uroviricota;Caudoviricetes;Thumleimavirales;Hafunaviridae
1T001.MEGAHIT_0000000352544	7104	No_terminal_repeats	NA	7	11	0.9971	0.0018	2	5.0965	Viruses;Duplodnaviria;Heunggongvirae;Uroviricota;Caudoviricetes
1T001.MEGAHIT_0000000354742	5881	No_terminal_repeats	NA	7	11	0.9094	0.0192	0	3.4366	Viruses;Duplodnaviria;Heunggongvirae;Uroviricota;Caudoviricetes
1T001.MEGAHIT_0000000371229	6189	No_terminal_repeats	NA	9	11	0.9547	0.0101	0	1.6861	Unclassified
1T001.MEGAHIT_0000000377072	5814	No_terminal_repeats	NA	6	11	0.9984	0.0014	2	5.7306	Viruses;Duplodnaviria;Heunggongvirae;Uroviricota;Caudoviricetes;Thumleimavirales;Hafunaviridae
1T001.MEGAHIT_0000000377126	12630	No_terminal_repeats	NA	24	11	0.9969	0.0019	0	3.0024	Viruses;Duplodnaviria;Heunggongvirae;Uroviricota;Caudoviricetes
1T001.MEGAHIT_0000000382271	6415	No_terminal_repeats	NA	5	11	0.9729	0.0067	1	1.3413	Viruses;Duplodnaviria;Heunggongvirae;Uroviricota;Caudoviricetes
1T001.MEGAHIT_0000000409857	5878	No_terminal_repeats	NA	7	11	0.9979	0.0016	0	4.7011	Viruses;Duplodnaviria;Heunggongvirae;Uroviricota;Caudoviricetes
1T001.MEGAHIT_0000000412496	12847	No_terminal_repeats	NA	29	11	0.998	0.0015	0	8.2585	Viruses;Duplodnaviria;Heunggongvirae;Uroviricota;Caudoviricetes;Thumleimavirales;Hafunaviridae
1T001.MEGAHIT_0000000413665	7081	No_terminal_repeats	NA	10	11	0.854	0.0305	0	2.1561	Viruses;Duplodnaviria;Heunggongvirae;Uroviricota;Caudoviricetes
1T001.MEGAHIT_0000000418665	7990	No_terminal_repeats	NA	11	11	0.956	0.0099	0	3.4259	Viruses;Duplodnaviria;Heunggongvirae;Uroviricota;Caudoviricetes
1T001.MEGAHIT_0000000432175	14121	No_terminal_repeats	NA	22	11	0.9988	0.0012	1	12.2709	Viruses;Duplodnaviria;Heunggongvirae;Uroviricota;Caudoviricetes
1T001.MEGAHIT_0000000433678	16256	No_terminal_repeats	NA	29	11	0.9887	0.0038	1	2.5539	Viruses;Duplodnaviria;Heunggongvirae;Uroviricota;Caudoviricetes
1T001.MEGAHIT_0000000434035	7337	No_terminal_repeats	NA	18	11	0.9543	0.0102	0	4.39	Viruses;Duplodnaviria;Heunggongvirae;Uroviricota;Caudoviricetes
1T001.MEGAHIT_0000000434857	6861	No_terminal_repeats	NA	15	11	0.9258	0.016	0	1.7183	Unclassified
1T001.MEGAHIT_0000000436105	5290	No_terminal_repeats	NA	6	11	0.8852	0.0242	0	1.4581	Viruses;Duplodnaviria;Heunggongvirae;Uroviricota;Caudoviricetes
1T001.MEGAHIT_0000000437711	20225	No_terminal_repeats	NA	34	11	0.9941	0.0026	1	2.7179	Viruses;Duplodnaviria;Heunggongvirae;Uroviricota;Caudoviricetes
1T001.MEGAHIT_0000000438746	5912	No_terminal_repeats	NA	4	11	0.9984	0.0013	0	3.1921	Viruses;Duplodnaviria;Heunggongvirae;Uroviricota;Caudoviricetes
1T001.MEGAHIT_0000000439819	10899	No_terminal_repeats	NA	25	11	0.9441	0.0121	0	5.0878	Viruses;Duplodnaviria;Heunggongvirae;Uroviricota;Caudoviricetes
1T001.MEGAHIT_0000000441775	9675	No_terminal_repeats	NA	19	11	0.9982	0.0014	2	6.7002	Viruses;Duplodnaviria;Heunggongvirae;Uroviricota;Caudoviricetes
1T001.MEGAHIT_0000000451224	23861	No_terminal_repeats	NA	23	11	0.971	0.007	0	14.3735	Viruses;Duplodnaviria;Heunggongvirae;Uroviricota;Caudoviricetes
1T001.MEGAHIT_0000000456846	6787	No_terminal_repeats	NA	13	11	0.9892	0.0037	1	1.7183	Viruses;Duplodnaviria;Heunggongvirae;Uroviricota;Caudoviricetes
1T001.MEGAHIT_0000000457381	10125	DTR	NA	17	11	0.946	0.0118	0	1.4196	Viruses;Duplodnaviria;Heunggongvirae;Uroviricota;Caudoviricetes
1T001.MEGAHIT_0000000457934	17747	DTR	NA	35	11	0.9221	0.0167	0	3.6389	Viruses;Duplodnaviria;Heunggongvirae;Uroviricota;Caudoviricetes
1T001.MEGAHIT_0000000458060	8535	DTR	NA	10	11	0.9874	0.0041	0	4.5867	Viruses;Monodnaviria;Trapavirae;Saleviricota;Huolimaviricetes;Haloruvirales;Pleolipoviridae
1T001.MEGAHIT_0000000460890	5521	No_terminal_repeats	NA	8	11	0.9961	0.0021	1	5.1327	Viruses;Duplodnaviria;Heunggongvirae;Uroviricota;Caudoviricetes
1T001.MEGAHIT_0000000464823	6249	No_terminal_repeats	NA	6	11	0.9598	0.0092	0	1.7084	Unclassified
1T001.MEGAHIT_0000000469353	8742	No_terminal_repeats	NA	14	11	0.9976	0.0017	1	6.5499	Viruses;Duplodnaviria;Heunggongvirae;Uroviricota;Caudoviricetes
1T001.MEGAHIT_0000000471541	6901	No_terminal_repeats	NA	3	11	0.8197	0.0378	0	0	Unclassified
1T001.MEGAHIT_0000000472734	6203	No_terminal_repeats	NA	16	11	0.9959	0.0022	0	3.0924	Viruses;Duplodnaviria;Heunggongvirae;Uroviricota;Caudoviricetes
1T001.MEGAHIT_0000000488074	5746	No_terminal_repeats	NA	8	11	0.8134	0.0393	0	0	Unclassified
1T001.MEGAHIT_0000000491083	5477	No_terminal_repeats	NA	15	11	0.9842	0.0047	1	2.1361	Viruses;Duplodnaviria;Heunggongvirae;Uroviricota;Caudoviricetes
1T001.MEGAHIT_0000000496358	9486	No_terminal_repeats	NA	15	11	0.994	0.0027	1	5.1534	Viruses;Duplodnaviria;Heunggongvirae;Uroviricota;Caudoviricetes
1T001.MEGAHIT_0000000497840	5268	No_terminal_repeats	NA	7	11	0.9917	0.0032	1	2.9773	Viruses;Duplodnaviria;Heunggongvirae;Uroviricota;Caudoviricetes
1T001.MEGAHIT_0000000498949	12160	No_terminal_repeats	NA	13	11	0.8877	0.0237	0	0.8624	Unclassified
1T001.SPADES_0000000000081	69563	No_terminal_repeats	NA	100	11	0.9978	0.0016	0	5.0169	Viruses;Duplodnaviria;Heunggongvirae;Uroviricota;Caudoviricetes
1T001.SPADES_0000000000185	49329	No_terminal_repeats	NA	65	11	0.9898	0.0036	1	21.5982	Viruses;Duplodnaviria;Heunggongvirae;Uroviricota;Caudoviricetes
1T001.SPADES_0000000000198	48178	No_terminal_repeats	NA	58	11	0.9775	0.0059	4	37.9754	Viruses;Duplodnaviria;Heunggongvirae;Uroviricota;Caudoviricetes
1T001.SPADES_0000000000362	35506	No_terminal_repeats	NA	44	11	0.9971	0.0018	8	43.5282	Viruses;Duplodnaviria;Heunggongvirae;Uroviricota;Caudoviricetes;Thumleimavirales;Hafunaviridae
1T001.SPADES_0000000000397	33886	No_terminal_repeats	NA	28	11	0.9972	0.0018	1	7.8878	Viruses;Duplodnaviria;Heunggongvirae;Uroviricota;Caudoviricetes
1T001.SPADES_0000000000480	29796	No_terminal_repeats	NA	40	11	0.997	0.0019	3	15.1387	Viruses;Duplodnaviria;Heunggongvirae;Uroviricota;Caudoviricetes
1T001.SPADES_0000000000526	28158	No_terminal_repeats	NA	36	11	0.9928	0.003	5	17.763	Viruses;Duplodnaviria;Heunggongvirae;Uroviricota;Caudoviricetes
1T001.SPADES_0000000000606	25958	No_terminal_repeats	NA	26	11	0.9751	0.0063	0	16.0918	Viruses;Duplodnaviria;Heunggongvirae;Uroviricota;Caudoviricetes
1T001.SPADES_0000000000644	24950	No_terminal_repeats	NA	48	11	0.9964	0.002	0	5.8184	Viruses;Duplodnaviria;Heunggongvirae;Uroviricota;Caudoviricetes
1T001.SPADES_0000000000646|provirus_5621_24940	19320	Provirus	5621-24940	33	11	0.9984	0.0014	1	24.272	Viruses;Duplodnaviria;Heunggongvirae;Uroviricota;Caudoviricetes;Thumleimavirales;Hafunaviridae
1T001.SPADES_0000000000658	24651	No_terminal_repeats	NA	28	11	0.9975	0.0017	0	6.4044	Viruses;Duplodnaviria;Heunggongvirae;Uroviricota;Caudoviricetes
1T001.SPADES_0000000000719	23058	No_terminal_repeats	NA	27	11	0.916	0.0179	0	8.224	Viruses;Duplodnaviria;Heunggongvirae;Uroviricota;Caudoviricetes
1T001.SPADES_0000000000883	19988	No_terminal_repeats	NA	26	11	0.7744	0.048	0	2.1629	Viruses;Duplodnaviria;Heunggongvirae;Uroviricota;Caudoviricetes
1T001.SPADES_0000000000895	19781	No_terminal_repeats	NA	14	11	0.9984	0.0013	2	7.2195	Viruses;Duplodnaviria;Heunggongvirae;Uroviricota;Caudoviricetes
1T001.SPADES_0000000000934	19171	No_terminal_repeats	NA	26	11	0.9969	0.0019	1	2.7179	Viruses;Duplodnaviria;Heunggongvirae;Uroviricota;Caudoviricetes
1T001.SPADES_0000000000959	18898	No_terminal_repeats	NA	21	11	0.958	0.0095	0	1.288	Viruses;Duplodnaviria;Heunggongvirae;Uroviricota;Caudoviricetes
1T001.SPADES_0000000000965	18797	No_terminal_repeats	NA	40	11	0.9976	0.0017	0	3.5725	Viruses;Duplodnaviria;Heunggongvirae;Uroviricota;Caudoviricetes
1T001.SPADES_0000000000974	18699	No_terminal_repeats	NA	29	11	0.8353	0.0344	0	0.8582	Viruses;Duplodnaviria;Heunggongvirae;Uroviricota;Caudoviricetes
1T001.SPADES_0000000001000	18341	No_terminal_repeats	NA	44	11	0.9949	0.0024	0	9.6353	Viruses;Duplodnaviria;Heunggongvirae;Uroviricota;Caudoviricetes
1T001.SPADES_0000000001002	18335	No_terminal_repeats	NA	12	11	0.9546	0.0101	3	7.5159	Viruses;Duplodnaviria;Heunggongvirae;Uroviricota;Caudoviricetes
1T001.SPADES_0000000001039	17855	No_terminal_repeats	NA	30	11	0.983	0.0049	0	1.4366	Viruses;Duplodnaviria;Heunggongvirae;Uroviricota;Caudoviricetes;Thumleimavirales
1T001.SPADES_0000000001046	17788	No_terminal_repeats	NA	20	11	0.9733	0.0066	3	22.2309	Viruses;Duplodnaviria;Heunggongvirae;Uroviricota;Caudoviricetes
1T001.SPADES_0000000001050	17661	DTR	NA	35	11	0.993	0.0029	0	5.0949	Viruses;Duplodnaviria;Heunggongvirae;Uroviricota;Caudoviricetes
1T001.SPADES_0000000001103	17142	No_terminal_repeats	NA	24	11	0.9328	0.0145	0	2.1673	Viruses;Duplodnaviria;Heunggongvirae;Uroviricota;Caudoviricetes
1T001.SPADES_0000000001118	17017	No_terminal_repeats	NA	20	11	0.9716	0.0069	1	5.9297	Viruses;Duplodnaviria;Heunggongvirae;Uroviricota;Caudoviricetes
1T001.SPADES_0000000001122	16970	No_terminal_repeats	NA	19	11	0.9989	0.0011	4	29.1848	Viruses;Duplodnaviria;Heunggongvirae;Uroviricota;Caudoviricetes;Thumleimavirales;Hafunaviridae
1T001.SPADES_0000000001142	16736	No_terminal_repeats	NA	17	11	0.8253	0.0366	0	4.8478	Viruses;Duplodnaviria;Heunggongvirae;Uroviricota;Caudoviricetes
1T001.SPADES_0000000001156	16602	No_terminal_repeats	NA	18	11	0.9797	0.0055	3	18.3448	Viruses;Duplodnaviria;Heunggongvirae;Uroviricota;Caudoviricetes
1T001.SPADES_0000000001160	16553	No_terminal_repeats	NA	24	11	0.997	0.0019	2	18.8375	Viruses;Duplodnaviria;Heunggongvirae;Uroviricota;Caudoviricetes
1T001.SPADES_0000000001171	16433	DTR	NA	31	11	0.9965	0.002	1	3.1209	Viruses;Duplodnaviria;Heunggongvirae;Uroviricota;Caudoviricetes
1T001.SPADES_0000000001186	16283	No_terminal_repeats	NA	11	11	0.9451	0.0119	1	3.4366	Viruses;Duplodnaviria;Heunggongvirae;Uroviricota;Caudoviricetes
1T001.SPADES_0000000001202	16071	No_terminal_repeats	NA	29	11	0.9888	0.0038	1	2.5539	Viruses;Duplodnaviria;Heunggongvirae;Uroviricota;Caudoviricetes
1T001.SPADES_0000000001227	15885	No_terminal_repeats	NA	17	11	0.9486	0.0113	2	18.3873	Viruses;Duplodnaviria;Heunggongvirae;Uroviricota;Caudoviricetes
1T001.SPADES_0000000001243	15766	No_terminal_repeats	NA	20	11	0.9879	0.004	3	11.8249	Viruses;Duplodnaviria;Heunggongvirae;Uroviricota;Caudoviricetes
1T001.SPADES_0000000001255	15682	No_terminal_repeats	NA	26	11	0.9842	0.0047	0	13.2036	Viruses;Duplodnaviria;Heunggongvirae;Uroviricota;Caudoviricetes
1T001.SPADES_0000000001356	14977	No_terminal_repeats	NA	10	11	0.8193	0.0379	2	10.3064	Viruses;Duplodnaviria;Heunggongvirae;Uroviricota;Caudoviricetes
1T001.SPADES_0000000001369	14923	No_terminal_repeats	NA	18	11	0.9229	0.0166	1	7.6455	Viruses;Duplodnaviria;Heunggongvirae;Uroviricota;Caudoviricetes
1T001.SPADES_0000000001375	14893	No_terminal_repeats	NA	18	11	0.9375	0.0135	0	18.2599	Viruses;Duplodnaviria;Heunggongvirae;Uroviricota;Caudoviricetes
1T001.SPADES_0000000001385	14858	No_terminal_repeats	NA	14	11	0.9442	0.0121	0	1.7183	Viruses;Duplodnaviria;Heunggongvirae;Uroviricota;Caudoviricetes
1T001.SPADES_0000000001391	14833	No_terminal_repeats	NA	30	11	0.9817	0.0051	0	9.6548	Viruses;Duplodnaviria;Heunggongvirae;Uroviricota;Caudoviricetes
1T001.SPADES_0000000001411	14745	No_terminal_repeats	NA	25	11	0.9321	0.0146	0	6.8572	Viruses;Duplodnaviria;Heunggongvirae;Uroviricota;Caudoviricetes
1T001.SPADES_0000000001433	14560	No_terminal_repeats	NA	13	11	0.9429	0.0124	0	6.6984	Viruses;Duplodnaviria;Heunggongvirae;Uroviricota;Caudoviricetes
1T001.SPADES_0000000001466	14299	No_terminal_repeats	NA	13	11	0.9906	0.0034	0	5.145	Viruses;Duplodnaviria;Heunggongvirae;Uroviricota;Caudoviricetes
1T001.SPADES_0000000001469	14290	No_terminal_repeats	NA	5	11	0.9474	0.0115	0	1.7112	Viruses;Duplodnaviria;Heunggongvirae;Uroviricota;Caudoviricetes;Crassvirales
1T001.SPADES_0000000001488	14130	No_terminal_repeats	NA	7	11	0.9971	0.0019	0	3.4366	Viruses;Duplodnaviria;Heunggongvirae;Uroviricota;Caudoviricetes
1T001.SPADES_0000000001525	13884	No_terminal_repeats	NA	24	11	0.995	0.0024	1	9.5227	Viruses;Duplodnaviria;Heunggongvirae;Uroviricota;Caudoviricetes
1T001.SPADES_0000000001531	13858	No_terminal_repeats	NA	23	11	0.9925	0.003	0	10.2969	Viruses;Duplodnaviria;Heunggongvirae;Uroviricota;Caudoviricetes
1T001.SPADES_0000000001578	13491	No_terminal_repeats	NA	12	11	0.9963	0.0021	0	6.5513	Viruses;Duplodnaviria;Heunggongvirae;Uroviricota;Caudoviricetes
1T001.SPADES_0000000001696	12882	No_terminal_repeats	NA	29	11	0.9984	0.0013	0	8.2585	Viruses;Duplodnaviria;Heunggongvirae;Uroviricota;Caudoviricetes;Thumleimavirales;Hafunaviridae
1T001.SPADES_0000000001701	12852	No_terminal_repeats	NA	23	11	0.9436	0.0123	0	2.5184	Viruses;Duplodnaviria;Heunggongvirae;Uroviricota;Caudoviricetes
1T001.SPADES_0000000001758	12520	No_terminal_repeats	NA	11	11	0.9849	0.0046	1	13.7463	Viruses;Duplodnaviria;Heunggongvirae;Uroviricota;Caudoviricetes
1T001.SPADES_0000000001777	12424	No_terminal_repeats	NA	11	11	0.9663	0.0079	0	3.4366	Viruses;Duplodnaviria;Heunggongvirae;Uroviricota;Caudoviricetes
1T001.SPADES_0000000001788	12384	No_terminal_repeats	NA	13	11	0.9983	0.0014	1	6.8853	Viruses;Duplodnaviria;Heunggongvirae;Uroviricota;Caudoviricetes
1T001.SPADES_0000000001852	12053	No_terminal_repeats	NA	13	11	0.9806	0.0054	1	1.4568	Viruses;Duplodnaviria;Heunggongvirae;Uroviricota;Caudoviricetes;Thumleimavirales
1T001.SPADES_0000000001864	11986	No_terminal_repeats	NA	32	11	0.855	0.0303	0	2.9053	Viruses;Duplodnaviria;Heunggongvirae;Uroviricota;Caudoviricetes
1T001.SPADES_0000000001890	11859	No_terminal_repeats	NA	18	11	0.9985	0.0013	1	11.9061	Viruses;Duplodnaviria;Heunggongvirae;Uroviricota;Caudoviricetes;Thumleimavirales;Hafunaviridae
1T001.SPADES_0000000001908	11780	No_terminal_repeats	NA	14	11	0.9982	0.0014	2	4.2296	Viruses;Duplodnaviria;Heunggongvirae;Uroviricota;Caudoviricetes
1T001.SPADES_0000000001975	11486	No_terminal_repeats	NA	13	11	0.9961	0.0021	1	5.642	Viruses;Duplodnaviria;Heunggongvirae;Uroviricota;Caudoviricetes
1T001.SPADES_0000000001976	11484	No_terminal_repeats	NA	18	11	0.9963	0.0021	1	9.6852	Viruses;Duplodnaviria;Heunggongvirae;Uroviricota;Caudoviricetes
1T001.SPADES_0000000002044	11196	No_terminal_repeats	NA	14	11	0.9984	0.0013	4	12.0048	Viruses;Duplodnaviria;Heunggongvirae;Uroviricota;Caudoviricetes;Thumleimavirales;Hafunaviridae
1T001.SPADES_0000000002087	10986	No_terminal_repeats	NA	17	11	0.9964	0.002	1	5.1457	Viruses;Duplodnaviria;Heunggongvirae;Uroviricota;Caudoviricetes
1T001.SPADES_0000000002088	10986	No_terminal_repeats	NA	16	11	0.998	0.0015	3	8.423	Viruses;Duplodnaviria;Heunggongvirae;Uroviricota;Caudoviricetes;Thumleimavirales;Hafunaviridae
1T001.SPADES_0000000002092	10967	No_terminal_repeats	NA	20	11	0.9984	0.0014	0	9.4409	Viruses;Duplodnaviria;Heunggongvirae;Uroviricota;Caudoviricetes;Thumleimavirales;Hafunaviridae
1T001.SPADES_0000000002161	10692	No_terminal_repeats	NA	27	11	0.9134	0.0185	0	7.6306	Viruses;Duplodnaviria;Heunggongvirae;Uroviricota;Caudoviricetes
1T001.SPADES_0000000002187	10595	No_terminal_repeats	NA	17	11	0.9187	0.0174	0	0	Unclassified
1T001.SPADES_0000000002223	10417	No_terminal_repeats	NA	16	11	0.9721	0.0068	0	3.4259	Viruses;Duplodnaviria;Heunggongvirae;Uroviricota;Caudoviricetes
1T001.SPADES_0000000002263	10256	No_terminal_repeats	NA	19	11	0.9875	0.004	0	1.7183	Viruses;Duplodnaviria;Heunggongvirae;Uroviricota;Caudoviricetes
1T001.SPADES_0000000002273	10230	No_terminal_repeats	NA	14	11	0.9877	0.004	0	2.7755	Viruses;Duplodnaviria;Heunggongvirae;Uroviricota;Caudoviricetes
1T001.SPADES_0000000002317	10105	No_terminal_repeats	NA	14	11	0.9462	0.0117	0	4.4177	Viruses;Duplodnaviria;Heunggongvirae;Uroviricota;Caudoviricetes
1T001.SPADES_0000000002324	10088	No_terminal_repeats	NA	9	11	0.9985	0.0013	0	7.733	Viruses;Duplodnaviria;Heunggongvirae;Uroviricota;Caudoviricetes
1T001.SPADES_0000000002356	9964	No_terminal_repeats	NA	19	11	0.9762	0.0061	0	1.7149	Viruses;Duplodnaviria;Heunggongvirae;Uroviricota;Caudoviricetes
1T001.SPADES_0000000002439	9739	No_terminal_repeats	NA	17	11	0.9392	0.0132	0	1.4196	Viruses;Duplodnaviria;Heunggongvirae;Uroviricota;Caudoviricetes
1T001.SPADES_0000000002468	9642	No_terminal_repeats	NA	6	11	0.8844	0.0244	1	7.919	Viruses;Duplodnaviria;Heunggongvirae;Uroviricota;Caudoviricetes
1T001.SPADES_0000000002507	9559	No_terminal_repeats	NA	9	11	0.9645	0.0083	0	11.4718	Viruses;Duplodnaviria;Heunggongvirae;Uroviricota;Caudoviricetes
1T001.SPADES_0000000002528	9508	No_terminal_repeats	NA	16	11	0.9951	0.0024	0	2.5887	Viruses;Duplodnaviria;Heunggongvirae;Uroviricota;Caudoviricetes
1T001.SPADES_0000000002588	9315	No_terminal_repeats	NA	21	11	0.9201	0.0171	0	0.839	Unclassified
1T001.SPADES_0000000002629	9198	No_terminal_repeats	NA	14	11	0.9561	0.0099	1	4.8122	Viruses;Duplodnaviria;Heunggongvirae;Uroviricota;Caudoviricetes
1T001.SPADES_0000000002662	9123	No_terminal_repeats	NA	7	11	0.9983	0.0014	1	5.4415	Viruses;Duplodnaviria;Heunggongvirae;Uroviricota;Caudoviricetes
1T001.SPADES_0000000002688	9069	No_terminal_repeats	NA	6	11	0.9635	0.0084	2	6.3617	Viruses;Duplodnaviria;Heunggongvirae;Uroviricota;Caudoviricetes
1T001.SPADES_0000000002744	8915	No_terminal_repeats	NA	8	11	0.9227	0.0166	1	5.1044	Viruses;Duplodnaviria;Heunggongvirae;Uroviricota;Caudoviricetes
1T001.SPADES_0000000002788	8816	No_terminal_repeats	NA	13	11	0.9788	0.0057	0	1.6396	Viruses;Duplodnaviria;Heunggongvirae;Uroviricota;Caudoviricetes
1T001.SPADES_0000000002836	8698	No_terminal_repeats	NA	14	11	0.9939	0.0027	1	5.1534	Viruses;Duplodnaviria;Heunggongvirae;Uroviricota;Caudoviricetes
1T001.SPADES_0000000002837	8697	No_terminal_repeats	NA	11	11	0.992	0.0031	0	2.7092	Viruses;Duplodnaviria;Heunggongvirae;Uroviricota;Caudoviricetes
1T001.SPADES_0000000002858	8660	No_terminal_repeats	NA	9	11	0.9966	0.002	0	3.4366	Viruses;Duplodnaviria;Heunggongvirae;Uroviricota;Caudoviricetes
1T001.SPADES_0000000002925	8543	No_terminal_repeats	NA	16	11	0.9392	0.0132	0	3.1237	Viruses;Duplodnaviria;Heunggongvirae;Uroviricota;Caudoviricetes
1T001.SPADES_0000000002940	8506	No_terminal_repeats	NA	10	11	0.9904	0.0035	0	4.5867	Viruses;Monodnaviria;Trapavirae;Saleviricota;Huolimaviricetes;Haloruvirales;Pleolipoviridae
1T001.SPADES_0000000002942	8499	No_terminal_repeats	NA	17	11	0.9596	0.0092	2	1.1205	Viruses;Duplodnaviria;Heunggongvirae;Uroviricota;Caudoviricetes
1T001.SPADES_0000000003071	8240	No_terminal_repeats	NA	13	11	0.9946	0.0025	0	1.3848	Viruses;Duplodnaviria;Heunggongvirae;Uroviricota;Caudoviricetes
1T001.SPADES_0000000003095	8191	No_terminal_repeats	NA	11	11	0.961	0.0089	0	0.4217	Viruses;Duplodnaviria;Heunggongvirae;Uroviricota;Caudoviricetes
1T001.SPADES_0000000003101	8178	No_terminal_repeats	NA	17	11	0.9266	0.0158	2	3.0869	Viruses;Duplodnaviria;Heunggongvirae;Uroviricota;Caudoviricetes
1T001.SPADES_0000000003110	8162	No_terminal_repeats	NA	12	11	0.9971	0.0018	1	2.7638	Viruses;Duplodnaviria;Heunggongvirae;Uroviricota;Caudoviricetes
1T001.SPADES_0000000003111	8160	No_terminal_repeats	NA	17	11	0.7979	0.0427	0	8.1042	Viruses;Duplodnaviria;Heunggongvirae;Uroviricota;Caudoviricetes
1T001.SPADES_0000000003112	8156	No_terminal_repeats	NA	11	11	0.8439	0.0326	0	0	Unclassified
1T001.SPADES_0000000003129	8126	No_terminal_repeats	NA	12	11	0.9407	0.0128	0	3.2475	Viruses;Duplodnaviria;Heunggongvirae;Uroviricota;Caudoviricetes;Thumleimavirales
1T001.SPADES_0000000003201	7974	No_terminal_repeats	NA	15	11	0.9788	0.0057	0	3.15	Viruses;Duplodnaviria;Heunggongvirae;Uroviricota;Caudoviricetes
1T001.SPADES_0000000003210	7956	No_terminal_repeats	NA	10	11	0.9213	0.0169	2	6.444	Viruses;Duplodnaviria;Heunggongvirae;Uroviricota;Caudoviricetes
1T001.SPADES_0000000003218	7936	No_terminal_repeats	NA	13	11	0.9587	0.0094	0	0	Unclassified
1T001.SPADES_0000000003239	7911	No_terminal_repeats	NA	14	11	0.9625	0.0086	0	3.4282	Viruses;Duplodnaviria;Heunggongvirae;Uroviricota;Caudoviricetes
1T001.SPADES_0000000003247	7903	No_terminal_repeats	NA	8	11	0.9944	0.0026	1	3.1892	Viruses;Duplodnaviria;Heunggongvirae;Uroviricota;Caudoviricetes
1T001.SPADES_0000000003258	7885	No_terminal_repeats	NA	12	11	0.9972	0.0018	0	3.4353	Viruses;Duplodnaviria;Heunggongvirae;Uroviricota;Caudoviricetes
1T001.SPADES_0000000003265	7873	No_terminal_repeats	NA	14	11	0.9949	0.0024	0	5.0378	Viruses;Duplodnaviria;Heunggongvirae;Uroviricota;Caudoviricetes
1T001.SPADES_0000000003284	7840	No_terminal_repeats	NA	8	11	0.9984	0.0014	3	6.2996	Viruses;Duplodnaviria;Heunggongvirae;Uroviricota;Caudoviricetes
1T001.SPADES_0000000003286	7838	No_terminal_repeats	NA	14	11	0.9969	0.0019	1	10.0738	Viruses;Duplodnaviria;Heunggongvirae;Uroviricota;Caudoviricetes;Thumleimavirales;Hafunaviridae
1T001.SPADES_0000000003356	7727	No_terminal_repeats	NA	16	11	0.9828	0.0049	0	3.325	Viruses;Duplodnaviria;Heunggongvirae;Uroviricota;Caudoviricetes
1T001.SPADES_0000000003357	7724	No_terminal_repeats	NA	14	11	0.9597	0.0092	0	0	Unclassified
1T001.SPADES_0000000003410	7645	No_terminal_repeats	NA	9	11	0.9447	0.012	0	0	Unclassified
1T001.SPADES_0000000003439	7597	No_terminal_repeats	NA	18	11	0.9981	0.0015	0	3.1865	Viruses;Duplodnaviria;Heunggongvirae;Uroviricota;Caudoviricetes
1T001.SPADES_0000000003461	7558	No_terminal_repeats	NA	13	11	0.9503	0.0109	0	3.2723	Unclassified
1T001.SPADES_0000000003587	7324	No_terminal_repeats	NA	11	11	0.9871	0.0041	0	3.0698	Viruses;Duplodnaviria;Heunggongvirae;Uroviricota;Caudoviricetes
1T001.SPADES_0000000003594	7308	No_terminal_repeats	NA	14	11	0.9977	0.0016	0	3.4223	Viruses;Duplodnaviria;Heunggongvirae;Uroviricota;Caudoviricetes
1T001.SPADES_0000000003613	7288	No_terminal_repeats	NA	13	11	0.9891	0.0037	0	4.4938	Viruses;Duplodnaviria;Heunggongvirae;Uroviricota;Caudoviricetes
1T001.SPADES_0000000003630	7257	No_terminal_repeats	NA	6	11	0.9449	0.012	0	1.4005	Unclassified
1T001.SPADES_0000000003718	7123	No_terminal_repeats	NA	13	11	0.9055	0.02	0	2.7503	Viruses;Duplodnaviria;Heunggongvirae;Uroviricota;Caudoviricetes
1T001.SPADES_0000000003722	7120	No_terminal_repeats	NA	8	11	0.9681	0.0076	1	3.1838	Viruses;Duplodnaviria;Heunggongvirae;Uroviricota;Caudoviricetes;Thumleimavirales
1T001.SPADES_0000000003771	7040	No_terminal_repeats	NA	7	11	0.9478	0.0114	2	5.7709	Viruses;Duplodnaviria;Heunggongvirae;Uroviricota;Caudoviricetes
1T001.SPADES_0000000003934	6864	No_terminal_repeats	NA	14	11	0.8512	0.0311	0	2.3737	Viruses;Duplodnaviria;Heunggongvirae;Uroviricota;Caudoviricetes
1T001.SPADES_0000000004022	6756	No_terminal_repeats	NA	10	11	0.9955	0.0023	0	4.7057	Viruses;Duplodnaviria;Heunggongvirae;Uroviricota;Caudoviricetes
1T001.SPADES_0000000004030	6749	No_terminal_repeats	NA	10	11	0.9989	0.0011	1	15.3459	Viruses;Duplodnaviria;Heunggongvirae;Uroviricota;Caudoviricetes;Thumleimavirales;Hafunaviridae
1T001.SPADES_0000000004036	6742	No_terminal_repeats	NA	11	11	0.7689	0.0493	0	1.6902	Viruses;Duplodnaviria;Heunggongvirae;Uroviricota;Caudoviricetes
1T001.SPADES_0000000004038	6742	No_terminal_repeats	NA	7	11	0.9964	0.002	1	5.8166	Viruses;Duplodnaviria;Heunggongvirae;Uroviricota;Caudoviricetes
1T001.SPADES_0000000004052	6729	No_terminal_repeats	NA	5	11	0.9983	0.0014	0	3.4366	Viruses;Duplodnaviria;Heunggongvirae;Uroviricota;Caudoviricetes
1T001.SPADES_0000000004063	6716	No_terminal_repeats	NA	11	11	0.9765	0.0061	0	1.4905	Viruses;Duplodnaviria;Heunggongvirae;Uroviricota;Caudoviricetes
1T001.SPADES_0000000004065	6715	No_terminal_repeats	NA	13	11	0.998	0.0015	0	3.4366	Viruses;Duplodnaviria;Heunggongvirae;Uroviricota;Caudoviricetes
1T001.SPADES_0000000004170	6595	No_terminal_repeats	NA	5	11	0.799	0.0425	0	0	Unclassified
1T001.SPADES_0000000004226	6542	No_terminal_repeats	NA	10	11	0.9484	0.0113	0	0.8624	Unclassified
1T001.SPADES_0000000004233	6538	No_terminal_repeats	NA	8	11	0.9769	0.006	2	5.4728	Viruses;Duplodnaviria;Heunggongvirae;Uroviricota;Caudoviricetes
1T001.SPADES_0000000004298	6448	No_terminal_repeats	NA	13	11	0.9704	0.0072	0	0	Unclassified
1T001.SPADES_0000000004389	6366	No_terminal_repeats	NA	8	11	0.9398	0.013	0	1.6931	Viruses;Duplodnaviria;Heunggongvirae;Uroviricota;Caudoviricetes
1T001.SPADES_0000000004409	6347	No_terminal_repeats	NA	11	11	0.9945	0.0025	0	1.7165	Viruses;Adnaviria;Zilligvirae;Taleaviricota;Tokiviricetes;Primavirales
1T001.SPADES_0000000004472	6287	No_terminal_repeats	NA	7	11	0.9894	0.0037	2	4.4564	Viruses;Duplodnaviria;Heunggongvirae;Uroviricota;Caudoviricetes;Vertoviridae
1T001.SPADES_0000000004507	6239	No_terminal_repeats	NA	9	11	0.9978	0.0016	0	5.0226	Viruses;Duplodnaviria;Heunggongvirae;Uroviricota;Caudoviricetes
1T001.SPADES_0000000004519	6228	No_terminal_repeats	NA	10	11	0.9979	0.0016	2	6.3188	Viruses;Duplodnaviria;Heunggongvirae;Uroviricota;Caudoviricetes;Thumleimavirales;Hafunaviridae
1T001.SPADES_0000000004589	6170	No_terminal_repeats	NA	11	11	0.9525	0.0105	2	7.1895	Viruses;Duplodnaviria;Heunggongvirae;Uroviricota;Caudoviricetes;Thumleimavirales;Hafunaviridae
1T001.SPADES_0000000004602	6159	No_terminal_repeats	NA	6	11	0.9943	0.0026	2	4.2638	Viruses;Duplodnaviria;Heunggongvirae;Uroviricota;Caudoviricetes;Thumleimavirales;Hafunaviridae
1T001.SPADES_0000000004611	6153	No_terminal_repeats	NA	16	11	0.978	0.0058	1	2.1361	Viruses;Duplodnaviria;Heunggongvirae;Uroviricota;Caudoviricetes
1T001.SPADES_0000000004621	6147	No_terminal_repeats	NA	8	11	0.9919	0.0031	0	1.715	Viruses;Duplodnaviria;Heunggongvirae;Uroviricota;Caudoviricetes
1T001.SPADES_0000000004677	6094	No_terminal_repeats	NA	8	11	0.9979	0.0015	1	5.1044	Viruses;Duplodnaviria;Heunggongvirae;Uroviricota;Caudoviricetes
1T001.SPADES_0000000004770	6009	No_terminal_repeats	NA	13	11	0.997	0.0019	0	2.8321	Viruses;Duplodnaviria;Heunggongvirae;Uroviricota;Caudoviricetes
1T001.SPADES_0000000004905	5889	No_terminal_repeats	NA	5	11	0.9577	0.0096	0	1.6585	Unclassified
1T001.SPADES_0000000004950	5856	No_terminal_repeats	NA	13	11	0.9931	0.0029	0	3.325	Viruses;Duplodnaviria;Heunggongvirae;Uroviricota;Caudoviricetes
1T001.SPADES_0000000004987	5828	No_terminal_repeats	NA	13	11	0.9832	0.0049	0	1.7183	Unclassified
1T001.SPADES_0000000005002	5812	No_terminal_repeats	NA	16	11	0.9859	0.0044	0	2.6127	Viruses;Duplodnaviria;Heunggongvirae;Uroviricota;Caudoviricetes
1T001.SPADES_0000000005113	5726	No_terminal_repeats	NA	15	11	0.9918	0.0032	0	1.7183	Viruses;Duplodnaviria;Heunggongvirae;Uroviricota;Caudoviricetes;Thumleimavirales
1T001.SPADES_0000000005172	5674	No_terminal_repeats	NA	12	11	0.9964	0.002	0	3.1804	Viruses;Duplodnaviria;Heunggongvirae;Uroviricota;Caudoviricetes
1T001.SPADES_0000000005185	5661	No_terminal_repeats	NA	12	11	0.9135	0.0184	0	3.4237	Viruses;Duplodnaviria;Heunggongvirae;Uroviricota;Caudoviricetes;Thumleimavirales;Hafunaviridae
1T001.SPADES_0000000005241	5610	No_terminal_repeats	NA	5	11	0.9979	0.0015	1	3.086	Viruses;Duplodnaviria;Heunggongvirae;Uroviricota;Caudoviricetes
1T001.SPADES_0000000005317	5544	No_terminal_repeats	NA	12	11	0.9946	0.0025	1	4.1843	Viruses;Duplodnaviria;Heunggongvirae;Uroviricota;Caudoviricetes
1T001.SPADES_0000000005332	5523	No_terminal_repeats	NA	2	11	0.8997	0.0212	0	1.7095	Unclassified
1T001.SPADES_0000000005381	5490	No_terminal_repeats	NA	10	11	0.9944	0.0026	0	1.9215	Viruses;Duplodnaviria;Heunggongvirae;Uroviricota;Caudoviricetes
1T001.SPADES_0000000005414	5472	No_terminal_repeats	NA	7	11	0.996	0.0022	0	3.4366	Viruses;Duplodnaviria;Heunggongvirae;Uroviricota;Caudoviricetes
1T001.SPADES_0000000005439	5459	No_terminal_repeats	NA	9	11	0.8704	0.0272	0	0	Unclassified
1T001.SPADES_0000000005462	5442	No_terminal_repeats	NA	9	11	0.8255	0.0365	0	0	Unclassified
1T001.SPADES_0000000005478	5427	No_terminal_repeats	NA	3	11	0.9161	0.0179	0	0	Unclassified
1T001.SPADES_0000000005500	5411	No_terminal_repeats	NA	10	11	0.9974	0.0017	0	4.3668	Viruses;Duplodnaviria;Heunggongvirae;Uroviricota;Caudoviricetes
1T001.SPADES_0000000005577	5360	No_terminal_repeats	NA	6	11	0.9985	0.0013	2	4.0108	Viruses;Duplodnaviria;Heunggongvirae;Uroviricota;Caudoviricetes
1T001.SPADES_0000000005578	5360	No_terminal_repeats	NA	13	11	0.91	0.0191	0	2.63	Unclassified
1T001.SPADES_0000000005603	5340	No_terminal_repeats	NA	4	11	0.7713	0.0488	0	0	Unclassified
1T001.SPADES_0000000005609	5337	No_terminal_repeats	NA	5	11	0.9982	0.0014	0	3.4366	Viruses;Duplodnaviria;Heunggongvirae;Uroviricota;Caudoviricetes;Thumleimavirales;Hafunaviridae
1T001.SPADES_0000000005627	5330	No_terminal_repeats	NA	7	11	0.9767	0.006	0	1.7084	Unclassified
1T001.SPADES_0000000005636	5323	No_terminal_repeats	NA	1	11	0.9959	0.0022	0	1.7183	Viruses;Duplodnaviria;Heunggongvirae;Uroviricota;Caudoviricetes
1T001.SPADES_0000000005682	5290	No_terminal_repeats	NA	6	11	0.8852	0.0242	0	1.4581	Viruses;Duplodnaviria;Heunggongvirae;Uroviricota;Caudoviricetes
1T001.SPADES_0000000005698	5284	No_terminal_repeats	NA	8	11	0.9918	0.0032	2	4.744	Viruses;Duplodnaviria;Heunggongvirae;Uroviricota;Caudoviricetes
1T001.SPADES_0000000005735	5264	No_terminal_repeats	NA	8	11	0.9951	0.0024	0	6.6561	Viruses;Duplodnaviria;Heunggongvirae;Uroviricota;Caudoviricetes
1T001.SPADES_0000000005848	5175	No_terminal_repeats	NA	5	11	0.9975	0.0017	0	3.4366	Viruses;Duplodnaviria;Heunggongvirae;Uroviricota;Caudoviricetes
1T001.SPADES_0000000005856	5169	No_terminal_repeats	NA	6	11	0.991	0.0034	0	4.563	Viruses;Duplodnaviria;Heunggongvirae;Uroviricota;Caudoviricetes
1T001.SPADES_0000000005911	5135	No_terminal_repeats	NA	4	11	0.8752	0.0262	0	1.2491	Viruses;Duplodnaviria;Heunggongvirae;Uroviricota;Caudoviricetes
1T001.SPADES_0000000005925	5128	No_terminal_repeats	NA	11	11	0.9988	0.0011	1	6.8703	Viruses;Duplodnaviria;Heunggongvirae;Uroviricota;Caudoviricetes;Thumleimavirales;Hafunaviridae
1T001.SPADES_0000000005954	5109	No_terminal_repeats	NA	4	11	0.9985	0.0013	2	5.1044	Viruses;Duplodnaviria;Heunggongvirae;Uroviricota;Caudoviricetes
1T001.SPADES_0000000005978	5090	No_terminal_repeats	NA	10	11	0.9507	0.0108	1	6.8226	Viruses;Duplodnaviria;Heunggongvirae;Uroviricota;Caudoviricetes
1T001.SPADES_0000000006092	5016	No_terminal_repeats	NA	14	11	0.8656	0.0282	0	0	Unclassified
1T003.MEGAHIT_0000000001279	8102	No_terminal_repeats	NA	16	11	0.9955	0.0023	0	1.7183	Viruses;Duplodnaviria;Heunggongvirae;Uroviricota;Caudoviricetes;Thumleimavirales
1T003.MEGAHIT_0000000003321	11321	No_terminal_repeats	NA	14	11	0.9987	0.0012	1	16.1908	Viruses;Duplodnaviria;Heunggongvirae;Uroviricota;Caudoviricetes;Thumleimavirales;Hafunaviridae
1T003.MEGAHIT_0000000003857	11129	No_terminal_repeats	NA	22	11	0.7664	0.0499	0	2.6784	Viruses;Duplodnaviria;Heunggongvirae;Uroviricota;Caudoviricetes
1T003.MEGAHIT_0000000005473	5958	No_terminal_repeats	NA	10	11	0.9989	0.0011	2	12.0224	Viruses;Duplodnaviria;Heunggongvirae;Uroviricota;Caudoviricetes;Thumleimavirales;Hafunaviridae
1T003.MEGAHIT_0000000008922	12081	No_terminal_repeats	NA	10	11	0.9861	0.0043	0	1.7183	Viruses;Duplodnaviria;Heunggongvirae;Uroviricota;Caudoviricetes
1T003.MEGAHIT_0000000010903	11267	No_terminal_repeats	NA	23	11	0.9744	0.0064	0	6.3419	Viruses;Duplodnaviria;Heunggongvirae;Uroviricota;Caudoviricetes
1T003.MEGAHIT_0000000012124	20692	No_terminal_repeats	NA	41	11	0.9488	0.0112	0	7.5349	Viruses;Duplodnaviria;Heunggongvirae;Uroviricota;Caudoviricetes
1T003.MEGAHIT_0000000023638	11235	No_terminal_repeats	NA	5	11	0.9639	0.0084	0	1.2509	Viruses;Duplodnaviria;Heunggongvirae;Uroviricota;Caudoviricetes
1T003.MEGAHIT_0000000028231	6737	No_terminal_repeats	NA	15	11	0.9968	0.0019	0	3.3695	Viruses
1T003.MEGAHIT_0000000029526	7091	No_terminal_repeats	NA	4	11	0.9978	0.0016	0	4.7588	Viruses
1T003.MEGAHIT_0000000031605	5390	No_terminal_repeats	NA	9	11	0.9785	0.0057	0	1.4581	Viruses;Duplodnaviria;Heunggongvirae;Uroviricota;Caudoviricetes
1T003.MEGAHIT_0000000035072	6750	No_terminal_repeats	NA	13	11	0.965	0.0082	0	2.7503	Viruses;Duplodnaviria;Heunggongvirae;Uroviricota;Caudoviricetes
1T003.MEGAHIT_0000000035346	5264	No_terminal_repeats	NA	5	11	0.9969	0.0019	0	2.9669	Viruses;Duplodnaviria;Heunggongvirae;Uroviricota;Caudoviricetes
1T003.MEGAHIT_0000000037334	6198	No_terminal_repeats	NA	5	11	0.9359	0.0138	0	1.5678	Viruses;Duplodnaviria;Heunggongvirae;Uroviricota;Caudoviricetes
1T003.MEGAHIT_0000000040295	5111	No_terminal_repeats	NA	4	11	0.9092	0.0193	1	1.7183	Viruses;Duplodnaviria;Heunggongvirae;Uroviricota;Caudoviricetes
1T003.MEGAHIT_0000000041434	7999	No_terminal_repeats	NA	18	11	0.9942	0.0026	0	1.3093	Viruses;Duplodnaviria;Heunggongvirae;Uroviricota;Caudoviricetes
1T003.MEGAHIT_0000000041778	14864	No_terminal_repeats	NA	14	11	0.9985	0.0013	2	7.9381	Viruses;Duplodnaviria;Heunggongvirae;Uroviricota;Caudoviricetes
1T003.MEGAHIT_0000000046045	19655	No_terminal_repeats	NA	34	11	0.9375	0.0135	2	10.6903	Viruses;Duplodnaviria;Heunggongvirae;Uroviricota;Caudoviricetes
1T003.MEGAHIT_0000000046054	9577	No_terminal_repeats	NA	19	11	0.9972	0.0018	0	4.3616	Viruses;Duplodnaviria;Heunggongvirae;Uroviricota;Caudoviricetes;Thumleimavirales;Hafunaviridae
1T003.MEGAHIT_0000000046261	5152	No_terminal_repeats	NA	4	11	0.9983	0.0014	0	5.6263	Viruses;Duplodnaviria;Heunggongvirae;Uroviricota;Caudoviricetes
1T003.MEGAHIT_0000000048410	5826	No_terminal_repeats	NA	15	11	0.9164	0.0178	0	1.7165	Unclassified
1T003.MEGAHIT_0000000049885	20541	No_terminal_repeats	NA	23	11	0.995	0.0024	3	23.4796	Viruses;Duplodnaviria;Heunggongvirae;Uroviricota;Caudoviricetes
1T003.MEGAHIT_0000000052833	36912	No_terminal_repeats	NA	44	11	0.9427	0.0124	5	16.5252	Viruses;Duplodnaviria;Heunggongvirae;Uroviricota;Caudoviricetes
1T003.MEGAHIT_0000000053256	5835	No_terminal_repeats	NA	7	11	0.9907	0.0034	0	1.715	Viruses;Duplodnaviria;Heunggongvirae;Uroviricota;Caudoviricetes
1T003.MEGAHIT_0000000057027	6435	No_terminal_repeats	NA	14	11	0.9631	0.0085	0	5.5451	Viruses;Duplodnaviria;Heunggongvirae;Uroviricota;Caudoviricetes
1T003.MEGAHIT_0000000061224	17071	No_terminal_repeats	NA	32	11	0.9947	0.0025	0	12.0152	Viruses;Duplodnaviria;Heunggongvirae;Uroviricota;Caudoviricetes
1T003.MEGAHIT_0000000065262	6820	No_terminal_repeats	NA	13	11	0.9886	0.0038	1	1.7183	Viruses;Duplodnaviria;Heunggongvirae;Uroviricota;Caudoviricetes
1T003.MEGAHIT_0000000065507	6725	No_terminal_repeats	NA	13	11	0.9258	0.016	0	0	Unclassified
1T003.MEGAHIT_0000000068269	11558	No_terminal_repeats	NA	13	11	0.922	0.0168	1	11.546	Viruses;Duplodnaviria;Heunggongvirae;Uroviricota;Caudoviricetes
1T003.MEGAHIT_0000000068838	5813	No_terminal_repeats	NA	6	11	0.8366	0.0341	0	3.1638	Viruses;Duplodnaviria;Heunggongvirae;Uroviricota;Caudoviricetes
1T003.MEGAHIT_0000000070043	28045	No_terminal_repeats	NA	38	11	0.992	0.0031	5	17.763	Viruses;Duplodnaviria;Heunggongvirae;Uroviricota;Caudoviricetes
1T003.MEGAHIT_0000000075634	8786	No_terminal_repeats	NA	2	11	0.8049	0.0411	0	0	Unclassified
1T003.MEGAHIT_0000000077992	8363	No_terminal_repeats	NA	11	11	0.9979	0.0016	2	8.9463	Viruses;Duplodnaviria;Heunggongvirae;Uroviricota;Caudoviricetes
1T003.MEGAHIT_0000000081253	5972	No_terminal_repeats	NA	17	11	0.9714	0.0069	0	2.4556	Viruses;Duplodnaviria;Heunggongvirae;Uroviricota;Caudoviricetes
1T003.MEGAHIT_0000000084523	8535	DTR	NA	10	11	0.986	0.0043	0	4.5867	Viruses;Monodnaviria;Trapavirae;Saleviricota;Huolimaviricetes;Haloruvirales;Pleolipoviridae
1T003.MEGAHIT_0000000088905	9092	No_terminal_repeats	NA	26	11	0.9686	0.0075	0	3.0149	Viruses;Duplodnaviria;Heunggongvirae;Uroviricota;Caudoviricetes
1T003.MEGAHIT_0000000092257	17656	No_terminal_repeats	NA	21	11	0.9471	0.0116	1	7.6455	Viruses;Duplodnaviria;Heunggongvirae;Uroviricota;Caudoviricetes
1T003.MEGAHIT_0000000094075	5230	No_terminal_repeats	NA	14	11	0.7995	0.0423	0	2.9942	Viruses;Duplodnaviria;Heunggongvirae;Uroviricota;Caudoviricetes
1T003.MEGAHIT_0000000095012	6051	No_terminal_repeats	NA	4	11	0.9969	0.0019	1	3.4296	Viruses;Duplodnaviria;Heunggongvirae;Uroviricota;Caudoviricetes
1T003.MEGAHIT_0000000095494	7570	No_terminal_repeats	NA	5	11	0.9972	0.0018	0	3.4366	Viruses;Duplodnaviria;Heunggongvirae;Uroviricota;Caudoviricetes
1T003.MEGAHIT_0000000096039	12421	No_terminal_repeats	NA	25	11	0.9869	0.0042	0	4.5744	Viruses;Duplodnaviria;Heunggongvirae;Uroviricota;Caudoviricetes
1T003.MEGAHIT_0000000101445	13435	No_terminal_repeats	NA	15	11	0.9908	0.0034	3	8.3026	Viruses;Duplodnaviria;Heunggongvirae;Uroviricota;Caudoviricetes
1T003.MEGAHIT_0000000105030	8941	No_terminal_repeats	NA	20	11	0.7725	0.0484	0	5.9471	Viruses;Duplodnaviria;Heunggongvirae;Uroviricota;Caudoviricetes
1T003.MEGAHIT_0000000105046	7355	No_terminal_repeats	NA	5	11	0.9003	0.021	0	1.7183	Viruses;Duplodnaviria;Heunggongvirae;Uroviricota;Caudoviricetes
1T003.MEGAHIT_0000000107635	15059	No_terminal_repeats	NA	34	11	0.9966	0.002	0	3.5725	Viruses;Duplodnaviria;Heunggongvirae;Uroviricota;Caudoviricetes
1T003.MEGAHIT_0000000110232	19504	No_terminal_repeats	NA	37	11	0.9816	0.0052	0	2.8948	Viruses;Duplodnaviria;Heunggongvirae;Uroviricota;Caudoviricetes
1T003.MEGAHIT_0000000114339	10105	No_terminal_repeats	NA	14	11	0.9492	0.0111	0	4.4177	Viruses;Duplodnaviria;Heunggongvirae;Uroviricota;Caudoviricetes
1T003.MEGAHIT_0000000120022	7051	No_terminal_repeats	NA	1	11	0.8648	0.0283	0	1.2632	Unclassified
1T003.MEGAHIT_0000000124615	7696	No_terminal_repeats	NA	11	11	0.991	0.0034	0	3.8744	Viruses;Duplodnaviria;Heunggongvirae;Uroviricota;Caudoviricetes
1T003.MEGAHIT_0000000125877	5755	No_terminal_repeats	NA	9	11	0.9989	0.0011	3	13.7231	Viruses;Duplodnaviria;Heunggongvirae;Uroviricota;Caudoviricetes;Thumleimavirales;Hafunaviridae
1T003.MEGAHIT_0000000125928	5556	No_terminal_repeats	NA	5	11	0.9986	0.0013	3	5.4489	Viruses;Duplodnaviria;Heunggongvirae;Uroviricota;Caudoviricetes
1T003.MEGAHIT_0000000127070	9038	No_terminal_repeats	NA	11	11	0.9472	0.0115	2	11.5482	Viruses;Duplodnaviria;Heunggongvirae;Uroviricota;Caudoviricetes
1T003.MEGAHIT_0000000128177	6829	No_terminal_repeats	NA	13	11	0.9583	0.0095	1	1.7183	Viruses;Duplodnaviria;Heunggongvirae;Uroviricota;Caudoviricetes
1T003.MEGAHIT_0000000128451	9062	No_terminal_repeats	NA	9	11	0.984	0.0047	1	5.1044	Viruses;Duplodnaviria;Heunggongvirae;Uroviricota;Caudoviricetes
1T003.MEGAHIT_0000000130697	6469	No_terminal_repeats	NA	4	11	0.9101	0.0191	1	1.7183	Viruses;Duplodnaviria;Heunggongvirae;Uroviricota;Caudoviricetes
1T003.MEGAHIT_0000000132967	5558	No_terminal_repeats	NA	4	11	0.9983	0.0014	1	5.1044	Viruses;Duplodnaviria;Heunggongvirae;Uroviricota;Caudoviricetes
1T003.MEGAHIT_0000000142976	9236	No_terminal_repeats	NA	21	11	0.9233	0.0165	0	4.7352	Viruses;Duplodnaviria;Heunggongvirae;Uroviricota;Caudoviricetes
1T003.MEGAHIT_0000000149322	7463	No_terminal_repeats	NA	15	11	0.9918	0.0032	0	3.4391	Viruses;Duplodnaviria;Heunggongvirae;Uroviricota;Caudoviricetes
1T003.MEGAHIT_0000000149337	9464	No_terminal_repeats	NA	10	11	0.9913	0.0033	1	1.526	Viruses;Duplodnaviria;Heunggongvirae;Uroviricota;Caudoviricetes
1T003.MEGAHIT_0000000153912	7837	No_terminal_repeats	NA	10	11	0.9666	0.0079	2	5.1716	Viruses;Duplodnaviria;Heunggongvirae;Uroviricota;Caudoviricetes
1T003.MEGAHIT_0000000155265	5377	No_terminal_repeats	NA	8	11	0.9988	0.0011	2	8.5886	Viruses;Duplodnaviria;Heunggongvirae;Uroviricota;Caudoviricetes;Thumleimavirales;Hafunaviridae
1T003.MEGAHIT_0000000159912	6008	No_terminal_repeats	NA	5	11	0.9167	0.0178	0	0	Unclassified
1T003.MEGAHIT_0000000160771	7979	No_terminal_repeats	NA	8	11	0.9929	0.0029	1	3.1892	Viruses;Duplodnaviria;Heunggongvirae;Uroviricota;Caudoviricetes
1T003.MEGAHIT_0000000162972	6747	No_terminal_repeats	NA	5	11	0.9602	0.0091	0	2.3753	Viruses;Duplodnaviria;Heunggongvirae;Uroviricota;Caudoviricetes
1T003.MEGAHIT_0000000164567	14258	No_terminal_repeats	NA	17	11	0.9964	0.0021	1	5.1538	Viruses;Duplodnaviria;Heunggongvirae;Uroviricota;Caudoviricetes
1T003.MEGAHIT_0000000164672	5971	No_terminal_repeats	NA	7	11	0.995	0.0024	0	5.145	Viruses;Duplodnaviria;Heunggongvirae;Uroviricota;Caudoviricetes
1T003.MEGAHIT_0000000166135	9220	No_terminal_repeats	NA	13	11	0.9976	0.0017	1	6.5499	Viruses;Duplodnaviria;Heunggongvirae;Uroviricota;Caudoviricetes
1T003.MEGAHIT_0000000174196	7452	No_terminal_repeats	NA	15	11	0.9929	0.0029	0	2.8321	Viruses;Duplodnaviria;Heunggongvirae;Uroviricota;Caudoviricetes
1T003.MEGAHIT_0000000182004	5063	No_terminal_repeats	NA	12	11	0.9976	0.0017	0	2.9674	Viruses;Duplodnaviria;Heunggongvirae;Uroviricota;Caudoviricetes
1T003.MEGAHIT_0000000188860	5625	No_terminal_repeats	NA	5	11	0.9137	0.0184	0	3.4366	Viruses;Duplodnaviria;Heunggongvirae;Uroviricota;Caudoviricetes
1T003.MEGAHIT_0000000193906	7969	No_terminal_repeats	NA	15	11	0.991	0.0033	0	2.5184	Viruses;Duplodnaviria;Heunggongvirae;Uroviricota;Caudoviricetes
1T003.MEGAHIT_0000000198479	17664	No_terminal_repeats	NA	29	11	0.9988	0.0012	1	20.946	Viruses;Duplodnaviria;Heunggongvirae;Uroviricota;Caudoviricetes;Thumleimavirales;Hafunaviridae
1T003.MEGAHIT_0000000199087	13607	No_terminal_repeats	NA	9	11	0.9345	0.0141	1	3.4366	Viruses;Duplodnaviria;Heunggongvirae;Uroviricota;Caudoviricetes
1T003.MEGAHIT_0000000208036	7450	No_terminal_repeats	NA	4	11	0.9981	0.0015	2	4.6248	Viruses;Duplodnaviria;Heunggongvirae;Uroviricota;Caudoviricetes
1T003.MEGAHIT_0000000226779	8489	No_terminal_repeats	NA	16	11	0.9941	0.0027	0	3.15	Viruses;Duplodnaviria;Heunggongvirae;Uroviricota;Caudoviricetes
1T003.MEGAHIT_0000000229245	14655	No_terminal_repeats	NA	15	11	0.9862	0.0043	0	3.4366	Viruses;Duplodnaviria;Heunggongvirae;Uroviricota;Caudoviricetes
1T003.MEGAHIT_0000000230997	25755	No_terminal_repeats	NA	30	11	0.9819	0.0051	0	4.7694	Viruses;Duplodnaviria;Heunggongvirae;Uroviricota;Caudoviricetes
1T003.MEGAHIT_0000000235472	5623	No_terminal_repeats	NA	8	11	0.9977	0.0016	1	4.7022	Viruses;Duplodnaviria;Heunggongvirae;Uroviricota;Caudoviricetes
1T003.MEGAHIT_0000000236046	6086	No_terminal_repeats	NA	14	11	0.9936	0.0028	0	1.7183	Viruses;Duplodnaviria;Heunggongvirae;Uroviricota;Caudoviricetes;Thumleimavirales
1T003.MEGAHIT_0000000236433	5384	No_terminal_repeats	NA	8	11	0.8925	0.0227	0	0.8124	Viruses;Duplodnaviria;Heunggongvirae;Uroviricota;Caudoviricetes;Vertoviridae
1T003.MEGAHIT_0000000240628	7690	No_terminal_repeats	NA	12	11	0.997	0.0019	1	9.7527	Viruses;Duplodnaviria;Heunggongvirae;Uroviricota;Caudoviricetes
1T003.MEGAHIT_0000000243130	14659	No_terminal_repeats	NA	27	11	0.9512	0.0107	0	7.958	Viruses;Duplodnaviria;Heunggongvirae;Uroviricota;Caudoviricetes
1T003.MEGAHIT_0000000243661	5246	No_terminal_repeats	NA	1	11	0.9253	0.016	0	1.7099	Viruses;Duplodnaviria;Heunggongvirae;Uroviricota;Caudoviricetes
1T003.MEGAHIT_0000000245186	12430	No_terminal_repeats	NA	15	11	0.9987	0.0012	4	13.7231	Viruses;Duplodnaviria;Heunggongvirae;Uroviricota;Caudoviricetes;Thumleimavirales;Hafunaviridae
1T003.MEGAHIT_0000000245830	6461	No_terminal_repeats	NA	13	11	0.9937	0.0028	1	3.4366	Viruses;Duplodnaviria;Heunggongvirae;Uroviricota;Caudoviricetes
1T003.MEGAHIT_0000000250480	5317	No_terminal_repeats	NA	8	11	0.9958	0.0022	0	1.7183	Viruses;Duplodnaviria;Heunggongvirae;Uroviricota;Caudoviricetes
1T003.MEGAHIT_0000000254881	8238	No_terminal_repeats	NA	18	11	0.9982	0.0014	1	4.1851	Viruses;Duplodnaviria;Heunggongvirae;Uroviricota;Caudoviricetes
1T003.MEGAHIT_0000000256003	12325	No_terminal_repeats	NA	24	11	0.9331	0.0144	0	1.657	Viruses;Monodnaviria;Trapavirae;Saleviricota;Huolimaviricetes;Haloruvirales
1T003.MEGAHIT_0000000258675	10609	No_terminal_repeats	NA	12	11	0.997	0.0019	0	6.2749	Viruses;Duplodnaviria;Heunggongvirae;Uroviricota;Caudoviricetes
1T003.MEGAHIT_0000000259826	5263	No_terminal_repeats	NA	8	11	0.9989	0.0011	0	8.5914	Viruses;Duplodnaviria;Heunggongvirae;Uroviricota;Caudoviricetes;Thumleimavirales;Hafunaviridae
1T003.MEGAHIT_0000000271941	6775	No_terminal_repeats	NA	17	11	0.9801	0.0054	0	3.2191	Viruses;Duplodnaviria;Heunggongvirae;Uroviricota;Caudoviricetes
1T003.MEGAHIT_0000000275183	17243	No_terminal_repeats	NA	18	11	0.7979	0.0427	0	4.8478	Viruses;Duplodnaviria;Heunggongvirae;Uroviricota;Caudoviricetes
1T003.MEGAHIT_0000000279602	6318	No_terminal_repeats	NA	15	11	0.7965	0.0431	0	1.2226	Viruses;Duplodnaviria;Heunggongvirae;Uroviricota;Caudoviricetes
1T003.MEGAHIT_0000000284263	5577	No_terminal_repeats	NA	2	11	0.8176	0.0383	1	1.7183	Viruses;Duplodnaviria;Heunggongvirae;Uroviricota;Caudoviricetes
1T003.MEGAHIT_0000000287226	11467	No_terminal_repeats	NA	11	11	0.9772	0.006	0	3.3773	Viruses;Duplodnaviria;Heunggongvirae;Uroviricota;Caudoviricetes
1T003.MEGAHIT_0000000289957	8915	No_terminal_repeats	NA	15	11	0.991	0.0033	0	4.1199	Viruses;Duplodnaviria;Heunggongvirae;Uroviricota;Caudoviricetes
1T003.MEGAHIT_0000000292074	14786	No_terminal_repeats	NA	20	11	0.9838	0.0048	1	8.5103	Viruses;Duplodnaviria;Heunggongvirae;Uroviricota;Caudoviricetes
1T003.MEGAHIT_0000000295229	5101	No_terminal_repeats	NA	7	11	0.9397	0.013	0	1.4917	Viruses;Duplodnaviria;Heunggongvirae;Uroviricota;Caudoviricetes
1T003.MEGAHIT_0000000300587	6518	No_terminal_repeats	NA	10	11	0.9219	0.0168	0	3.0993	Viruses;Duplodnaviria;Heunggongvirae;Uroviricota;Caudoviricetes
1T003.MEGAHIT_0000000301778	5121	No_terminal_repeats	NA	11	11	0.8762	0.026	0	0	Unclassified
1T003.MEGAHIT_0000000306928	6240	No_terminal_repeats	NA	16	11	0.9383	0.0133	0	0	Unclassified
1T003.MEGAHIT_0000000314557	9517	No_terminal_repeats	NA	7	11	0.8186	0.0381	0	1.468	Viruses;Duplodnaviria;Heunggongvirae;Uroviricota;Caudoviricetes
1T003.MEGAHIT_0000000319009	5826	No_terminal_repeats	NA	8	11	0.9368	0.0136	0	1.6924	Viruses;Duplodnaviria;Heunggongvirae;Uroviricota;Caudoviricetes
1T003.MEGAHIT_0000000325732	7618	No_terminal_repeats	NA	7	11	0.9924	0.0031	0	2.8464	Viruses;Duplodnaviria;Heunggongvirae;Uroviricota;Caudoviricetes
1T003.MEGAHIT_0000000331644	5080	No_terminal_repeats	NA	4	11	0.7663	0.0499	0	0	Unclassified
1T003.MEGAHIT_0000000333867	6830	No_terminal_repeats	NA	12	11	0.9952	0.0024	3	10.2489	Viruses;Duplodnaviria;Heunggongvirae;Uroviricota;Caudoviricetes
1T003.MEGAHIT_0000000334063	6209	No_terminal_repeats	NA	10	11	0.9765	0.0061	0	5.0378	Viruses;Duplodnaviria;Heunggongvirae;Uroviricota;Caudoviricetes
1T003.MEGAHIT_0000000337032	12492	No_terminal_repeats	NA	12	11	0.9986	0.0012	0	9.2095	Viruses;Duplodnaviria;Heunggongvirae;Uroviricota;Caudoviricetes
1T003.MEGAHIT_0000000337724	7301	No_terminal_repeats	NA	16	11	0.9876	0.004	0	4.4938	Viruses;Duplodnaviria;Heunggongvirae;Uroviricota;Caudoviricetes
1T003.MEGAHIT_0000000341305	5353	No_terminal_repeats	NA	12	11	0.977	0.006	0	1.3953	Viruses;Duplodnaviria;Heunggongvirae;Uroviricota;Caudoviricetes
1T003.MEGAHIT_0000000341408	7071	No_terminal_repeats	NA	7	11	0.9576	0.0096	0	5.6263	Viruses;Duplodnaviria;Heunggongvirae;Uroviricota;Caudoviricetes
1T003.MEGAHIT_0000000345783	15369	No_terminal_repeats	NA	34	11	0.9856	0.0044	0	1.7183	Viruses;Duplodnaviria;Heunggongvirae;Uroviricota;Caudoviricetes
1T003.MEGAHIT_0000000349543	6059	No_terminal_repeats	NA	11	11	0.9983	0.0014	2	4.5148	Viruses;Duplodnaviria;Heunggongvirae;Uroviricota;Caudoviricetes
1T003.MEGAHIT_0000000355996	15276	No_terminal_repeats	NA	15	11	0.963	0.0085	0	3.4225	Viruses
1T003.MEGAHIT_0000000356645	8341	No_terminal_repeats	NA	11	11	0.9878	0.004	0	1.1216	Unclassified
1T003.MEGAHIT_0000000357276	7140	No_terminal_repeats	NA	10	11	0.9912	0.0033	1	4.295	Viruses;Duplodnaviria;Heunggongvirae;Uroviricota;Caudoviricetes
1T003.MEGAHIT_0000000358931	6141	No_terminal_repeats	NA	7	11	0.9569	0.0097	1	2.0511	Unclassified
1T003.MEGAHIT_0000000361316	10400	No_terminal_repeats	NA	8	11	0.984	0.0047	0	7.862	Viruses;Duplodnaviria;Heunggongvirae;Uroviricota;Caudoviricetes
1T003.MEGAHIT_0000000365163	6415	No_terminal_repeats	NA	5	11	0.9717	0.0069	1	1.3413	Viruses;Duplodnaviria;Heunggongvirae;Uroviricota;Caudoviricetes
1T003.MEGAHIT_0000000365879	7141	No_terminal_repeats	NA	5	11	0.9651	0.0082	1	1.3413	Viruses;Duplodnaviria;Heunggongvirae;Uroviricota;Caudoviricetes
1T003.MEGAHIT_0000000366061	5702	No_terminal_repeats	NA	8	11	0.9948	0.0025	0	1.3425	Viruses;Duplodnaviria;Heunggongvirae;Uroviricota;Caudoviricetes
1T003.MEGAHIT_0000000374398	11534	DTR	NA	15	11	0.8096	0.0402	0	0	Unclassified
1T003.MEGAHIT_0000000380089	6676	No_terminal_repeats	NA	6	11	0.9949	0.0024	0	3.3852	Viruses;Duplodnaviria;Heunggongvirae;Uroviricota;Caudoviricetes
1T003.MEGAHIT_0000000382914	11957	No_terminal_repeats	NA	18	11	0.9926	0.003	0	3.1237	Viruses;Duplodnaviria;Heunggongvirae;Uroviricota;Caudoviricetes
1T003.MEGAHIT_0000000383571	6277	No_terminal_repeats	NA	14	11	0.9707	0.0071	0	2.5351	Viruses;Duplodnaviria;Heunggongvirae;Uroviricota;Caudoviricetes
1T003.MEGAHIT_0000000385883	6150	No_terminal_repeats	NA	9	11	0.7865	0.0453	0	1.7183	Viruses;Duplodnaviria;Heunggongvirae;Uroviricota;Caudoviricetes
1T003.MEGAHIT_0000000386838	5743	No_terminal_repeats	NA	6	11	0.9789	0.0056	0	1.7084	Unclassified
1T003.MEGAHIT_0000000399464	23607	No_terminal_repeats	NA	34	11	0.9985	0.0013	1	16.7646	Viruses;Duplodnaviria;Heunggongvirae;Uroviricota;Caudoviricetes
1T003.MEGAHIT_0000000406546	9819	No_terminal_repeats	NA	17	11	0.9916	0.0032	0	1.3953	Viruses;Duplodnaviria;Heunggongvirae;Uroviricota;Caudoviricetes
1T003.MEGAHIT_0000000420516	9935	No_terminal_repeats	NA	7	11	0.8873	0.0238	0	6.5645	Viruses;Duplodnaviria;Heunggongvirae;Uroviricota;Caudoviricetes
1T003.MEGAHIT_0000000423724	42738	No_terminal_repeats	NA	38	11	0.99	0.0036	3	38.4175	Viruses;Duplodnaviria;Heunggongvirae;Uroviricota;Caudoviricetes
1T003.MEGAHIT_0000000428788	10125	DTR	NA	18	11	0.9475	0.0115	0	1.4196	Viruses;Duplodnaviria;Heunggongvirae;Uroviricota;Caudoviricetes
1T003.MEGAHIT_0000000430839	5548	No_terminal_repeats	NA	13	11	0.9931	0.0029	0	1.704	Viruses;Duplodnaviria;Heunggongvirae;Uroviricota;Caudoviricetes
1T003.MEGAHIT_0000000437655	5608	No_terminal_repeats	NA	4	11	0.9973	0.0018	1	2.8543	Viruses;Duplodnaviria;Heunggongvirae;Uroviricota;Caudoviricetes
1T003.MEGAHIT_0000000438809	7808	No_terminal_repeats	NA	11	11	0.9981	0.0015	0	5.765	Viruses;Duplodnaviria;Heunggongvirae;Uroviricota;Caudoviricetes
1T003.MEGAHIT_0000000440241	5128	No_terminal_repeats	NA	6	11	0.8875	0.0238	0	1.2985	Viruses;Varidnaviria;Bamfordvirae;Nucleocytoviricota;Megaviricetes;Imitervirales
1T003.MEGAHIT_0000000443707	24062	No_terminal_repeats	NA	18	11	0.8401	0.0333	0	2.7996	Viruses;Duplodnaviria;Heunggongvirae;Uroviricota;Caudoviricetes
1T003.MEGAHIT_0000000447858	6561	No_terminal_repeats	NA	4	11	0.7866	0.0453	0	1.7183	Viruses;Duplodnaviria;Heunggongvirae;Uroviricota;Caudoviricetes
1T003.MEGAHIT_0000000463546	9561	No_terminal_repeats	NA	13	11	0.9507	0.0108	1	4.6233	Viruses;Duplodnaviria;Heunggongvirae;Uroviricota;Caudoviricetes
1T003.MEGAHIT_0000000466299	26330	No_terminal_repeats	NA	31	11	0.9985	0.0013	7	38.3733	Viruses;Duplodnaviria;Heunggongvirae;Uroviricota;Caudoviricetes;Thumleimavirales;Hafunaviridae
1T003.MEGAHIT_0000000482828	7059	No_terminal_repeats	NA	9	11	0.9962	0.0021	1	5.1327	Viruses;Duplodnaviria;Heunggongvirae;Uroviricota;Caudoviricetes
1T003.MEGAHIT_0000000486987	5834	No_terminal_repeats	NA	6	11	0.8488	0.0316	0	0	Unclassified
1T003.MEGAHIT_0000000491912	7372	No_terminal_repeats	NA	11	11	0.9944	0.0026	1	5.1548	Viruses;Duplodnaviria;Heunggongvirae;Uroviricota;Caudoviricetes;Thumleimavirales;Hafunaviridae
1T003.MEGAHIT_0000000495106	13708	No_terminal_repeats	NA	18	11	0.9977	0.0016	2	15.4062	Viruses;Duplodnaviria;Heunggongvirae;Uroviricota;Caudoviricetes
1T003.MEGAHIT_0000000502902	18918	No_terminal_repeats	NA	35	11	0.987	0.0041	1	2.5539	Viruses;Duplodnaviria;Heunggongvirae;Uroviricota;Caudoviricetes
1T003.MEGAHIT_0000000512033	23861	No_terminal_repeats	NA	23	11	0.9705	0.0071	0	14.3735	Viruses;Duplodnaviria;Heunggongvirae;Uroviricota;Caudoviricetes
1T003.MEGAHIT_0000000513266	7299	No_terminal_repeats	NA	9	11	0.9868	0.0042	0	2.5149	Viruses;Duplodnaviria;Heunggongvirae;Uroviricota;Caudoviricetes
1T003.MEGAHIT_0000000532849	49464	DTR	NA	66	11	0.9883	0.0039	1	21.5982	Viruses;Duplodnaviria;Heunggongvirae;Uroviricota;Caudoviricetes
1T003.MEGAHIT_0000000532963	17747	DTR	NA	35	11	0.9925	0.003	0	5.0949	Viruses;Duplodnaviria;Heunggongvirae;Uroviricota;Caudoviricetes
1T003.MEGAHIT_0000000533667	6254	No_terminal_repeats	NA	7	11	0.9978	0.0016	0	4.6565	Viruses;Duplodnaviria;Heunggongvirae;Uroviricota;Caudoviricetes;Thumleimavirales;Hafunaviridae
1T003.MEGAHIT_0000000535702	70888	No_terminal_repeats	NA	101	11	0.9979	0.0016	0	6.7334	Viruses;Duplodnaviria;Heunggongvirae;Uroviricota;Caudoviricetes
1T003.SPADES_0000000000129	53436	No_terminal_repeats	NA	74	11	0.998	0.0015	0	5.0169	Viruses;Duplodnaviria;Heunggongvirae;Uroviricota;Caudoviricetes
1T003.SPADES_0000000000269	39352	No_terminal_repeats	NA	51	11	0.9826	0.005	0	17.1065	Viruses;Duplodnaviria;Heunggongvirae;Uroviricota;Caudoviricetes
1T003.SPADES_0000000000336|provirus_2_22717	22716	Provirus	2-22717	47	11	0.9978	0.0016	1	15.1316	Viruses;Duplodnaviria;Heunggongvirae;Uroviricota;Caudoviricetes;Thumleimavirales;Hafunaviridae
1T003.SPADES_0000000000377	33326	No_terminal_repeats	NA	47	11	0.995	0.0024	0	6.5617	Viruses;Duplodnaviria;Heunggongvirae;Uroviricota;Caudoviricetes
1T003.SPADES_0000000000387	32917	No_terminal_repeats	NA	49	11	0.9695	0.0073	3	29.7199	Viruses;Duplodnaviria;Heunggongvirae;Uroviricota;Caudoviricetes
1T003.SPADES_0000000000481	29277	No_terminal_repeats	NA	22	11	0.9972	0.0018	3	9.6829	Viruses;Duplodnaviria;Heunggongvirae;Uroviricota;Caudoviricetes
1T003.SPADES_0000000000522	28001	No_terminal_repeats	NA	51	11	0.9938	0.0027	0	4.5603	Viruses;Duplodnaviria;Heunggongvirae;Uroviricota;Caudoviricetes
1T003.SPADES_0000000000545	27348	No_terminal_repeats	NA	34	11	0.9981	0.0015	7	38.3733	Viruses;Duplodnaviria;Heunggongvirae;Uroviricota;Caudoviricetes;Thumleimavirales;Hafunaviridae
1T003.SPADES_0000000000562	26935	No_terminal_repeats	NA	24	11	0.9714	0.0069	0	17.2126	Viruses;Duplodnaviria;Heunggongvirae;Uroviricota;Caudoviricetes
1T003.SPADES_0000000000617	25780	No_terminal_repeats	NA	39	11	0.9892	0.0037	5	16.5712	Viruses;Duplodnaviria;Heunggongvirae;Uroviricota;Caudoviricetes
1T003.SPADES_0000000000658	24742	No_terminal_repeats	NA	32	11	0.9929	0.0029	2	21.8833	Viruses;Duplodnaviria;Heunggongvirae;Uroviricota;Caudoviricetes
1T003.SPADES_0000000000671	24353	No_terminal_repeats	NA	24	11	0.9596	0.0092	3	20.104	Viruses;Duplodnaviria;Heunggongvirae;Uroviricota;Caudoviricetes
1T003.SPADES_0000000001024	18476	No_terminal_repeats	NA	22	11	0.9976	0.0017	0	12.123	Viruses;Duplodnaviria;Heunggongvirae;Uroviricota;Caudoviricetes
1T003.SPADES_0000000001041	18335	No_terminal_repeats	NA	12	11	0.9667	0.0079	3	7.5159	Viruses;Duplodnaviria;Heunggongvirae;Uroviricota;Caudoviricetes
1T003.SPADES_0000000001064	18163	No_terminal_repeats	NA	17	11	0.9958	0.0022	0	3.4366	Viruses;Duplodnaviria;Heunggongvirae;Uroviricota;Caudoviricetes
1T003.SPADES_0000000001111	17661	DTR	NA	36	11	0.9874	0.004	0	5.0949	Viruses;Duplodnaviria;Heunggongvirae;Uroviricota;Caudoviricetes
1T003.SPADES_0000000001118	17578	No_terminal_repeats	NA	29	11	0.9988	0.0011	1	20.946	Viruses;Duplodnaviria;Heunggongvirae;Uroviricota;Caudoviricetes;Thumleimavirales;Hafunaviridae
1T003.SPADES_0000000001127	17488	No_terminal_repeats	NA	19	11	0.9928	0.003	4	11.5902	Viruses;Duplodnaviria;Heunggongvirae;Uroviricota;Caudoviricetes
1T003.SPADES_0000000001134	17405	No_terminal_repeats	NA	22	11	0.9984	0.0013	1	15.6465	Viruses;Duplodnaviria;Heunggongvirae;Uroviricota;Caudoviricetes
1T003.SPADES_0000000001149	17195	No_terminal_repeats	NA	38	11	0.998	0.0015	0	3.5725	Viruses;Duplodnaviria;Heunggongvirae;Uroviricota;Caudoviricetes
1T003.SPADES_0000000001155	17094	No_terminal_repeats	NA	20	11	0.9989	0.0011	4	29.1848	Viruses;Duplodnaviria;Heunggongvirae;Uroviricota;Caudoviricetes;Thumleimavirales;Hafunaviridae
1T003.SPADES_0000000001168	16969	No_terminal_repeats	NA	32	11	0.9934	0.0028	1	2.5539	Viruses;Duplodnaviria;Heunggongvirae;Uroviricota;Caudoviricetes
1T003.SPADES_0000000001189	16736	No_terminal_repeats	NA	17	11	0.8053	0.041	0	4.8478	Viruses;Duplodnaviria;Heunggongvirae;Uroviricota;Caudoviricetes
1T003.SPADES_0000000001270	15972	No_terminal_repeats	NA	21	11	0.9945	0.0026	2	7.5904	Viruses;Duplodnaviria;Heunggongvirae;Uroviricota;Caudoviricetes
1T003.SPADES_0000000001313	15562	No_terminal_repeats	NA	30	11	0.9612	0.0089	0	8.3052	Viruses;Duplodnaviria;Heunggongvirae;Uroviricota;Caudoviricetes
1T003.SPADES_0000000001314	15550	No_terminal_repeats	NA	17	11	0.8946	0.0223	1	7.6455	Viruses;Duplodnaviria;Heunggongvirae;Uroviricota;Caudoviricetes
1T003.SPADES_0000000001325	15437	No_terminal_repeats	NA	11	11	0.9323	0.0146	1	3.4366	Viruses;Duplodnaviria;Heunggongvirae;Uroviricota;Caudoviricetes
1T003.SPADES_0000000001349	15317	No_terminal_repeats	NA	15	11	0.9972	0.0018	1	5.7392	Viruses;Duplodnaviria;Heunggongvirae;Uroviricota;Caudoviricetes
1T003.SPADES_0000000001371	15160	No_terminal_repeats	NA	19	11	0.9949	0.0024	2	10.3681	Viruses;Duplodnaviria;Heunggongvirae;Uroviricota;Caudoviricetes
1T003.SPADES_0000000001406	14878	No_terminal_repeats	NA	14	11	0.9984	0.0013	2	7.9381	Viruses;Duplodnaviria;Heunggongvirae;Uroviricota;Caudoviricetes
1T003.SPADES_0000000001407	14868	No_terminal_repeats	NA	14	11	0.9512	0.0107	0	1.7183	Viruses;Duplodnaviria;Heunggongvirae;Uroviricota;Caudoviricetes
1T003.SPADES_0000000001419	14793	No_terminal_repeats	NA	17	11	0.9983	0.0014	2	4.2296	Viruses;Duplodnaviria;Heunggongvirae;Uroviricota;Caudoviricetes
1T003.SPADES_0000000001431	14686	No_terminal_repeats	NA	15	11	0.8435	0.0327	0	1.7183	Viruses;Varidnaviria;Bamfordvirae;Nucleocytoviricota;Megaviricetes;Algavirales
1T003.SPADES_0000000001474	14369	No_terminal_repeats	NA	16	11	0.9933	0.0028	4	11.5902	Viruses;Duplodnaviria;Heunggongvirae;Uroviricota;Caudoviricetes
1T003.SPADES_0000000001491	14299	No_terminal_repeats	NA	13	11	0.9946	0.0025	0	5.145	Viruses;Duplodnaviria;Heunggongvirae;Uroviricota;Caudoviricetes
1T003.SPADES_0000000001500	14214	No_terminal_repeats	NA	18	11	0.9098	0.0192	0	1.7165	Viruses;Adnaviria;Zilligvirae;Taleaviricota;Tokiviricetes;Primavirales
1T003.SPADES_0000000001586	13722	No_terminal_repeats	NA	27	11	0.928	0.0155	0	4.7352	Viruses;Duplodnaviria;Heunggongvirae;Uroviricota;Caudoviricetes
1T003.SPADES_0000000001621	13514	No_terminal_repeats	NA	23	11	0.9982	0.0014	1	11.4035	Viruses;Duplodnaviria;Heunggongvirae;Uroviricota;Caudoviricetes
1T003.SPADES_0000000001755	12848	No_terminal_repeats	NA	18	11	0.9934	0.0028	0	6.0848	Viruses;Duplodnaviria;Heunggongvirae;Uroviricota;Caudoviricetes
1T003.SPADES_0000000001781	12732	No_terminal_repeats	NA	20	11	0.9985	0.0013	1	10.2252	Viruses;Duplodnaviria;Heunggongvirae;Uroviricota;Caudoviricetes
1T003.SPADES_0000000001784	12712	No_terminal_repeats	NA	9	11	0.9314	0.0147	0	1.7084	Unclassified
1T003.SPADES_0000000001788	12690	No_terminal_repeats	NA	10	11	0.989	0.0037	0	1.7183	Viruses;Duplodnaviria;Heunggongvirae;Uroviricota;Caudoviricetes
1T003.SPADES_0000000001800	12630	No_terminal_repeats	NA	23	11	0.9912	0.0033	0	3.0024	Viruses;Duplodnaviria;Heunggongvirae;Uroviricota;Caudoviricetes
1T003.SPADES_0000000001856	12366	No_terminal_repeats	NA	14	11	0.9919	0.0031	0	1.6396	Viruses;Duplodnaviria;Heunggongvirae;Uroviricota;Caudoviricetes
1T003.SPADES_0000000001871	12309	No_terminal_repeats	NA	21	11	0.998	0.0015	0	14.8672	Viruses;Duplodnaviria;Heunggongvirae;Uroviricota;Caudoviricetes;Thumleimavirales;Hafunaviridae
1T003.SPADES_0000000001883	12273	No_terminal_repeats	NA	23	11	0.9191	0.0173	2	6.5235	Viruses;Duplodnaviria;Heunggongvirae;Uroviricota;Caudoviricetes
1T003.SPADES_0000000001914	12142	No_terminal_repeats	NA	11	11	0.9979	0.0016	0	5.1548	Viruses;Duplodnaviria;Heunggongvirae;Uroviricota;Caudoviricetes
1T003.SPADES_0000000002049	11534	No_terminal_repeats	NA	16	11	0.9984	0.0013	3	7.0967	Viruses;Duplodnaviria;Heunggongvirae;Uroviricota;Caudoviricetes
1T003.SPADES_0000000002058	11505	No_terminal_repeats	NA	12	11	0.7916	0.044	0	1.4005	Unclassified
1T003.SPADES_0000000002113	11289	No_terminal_repeats	NA	19	11	0.9981	0.0015	0	6.529	Viruses;Duplodnaviria;Heunggongvirae;Uroviricota;Caudoviricetes
1T003.SPADES_0000000002117	11273	No_terminal_repeats	NA	11	11	0.9592	0.0093	3	6.8719	Viruses;Duplodnaviria;Heunggongvirae;Uroviricota;Caudoviricetes
1T003.SPADES_0000000002125	11239	No_terminal_repeats	NA	20	11	0.9984	0.0014	0	9.4409	Viruses;Duplodnaviria;Heunggongvirae;Uroviricota;Caudoviricetes;Thumleimavirales;Hafunaviridae
1T003.SPADES_0000000002212	10903	No_terminal_repeats	NA	19	11	0.9944	0.0026	0	1.3953	Viruses;Duplodnaviria;Heunggongvirae;Uroviricota;Caudoviricetes
1T003.SPADES_0000000002255	10786	No_terminal_repeats	NA	16	11	0.9772	0.006	0	4.8176	Viruses;Duplodnaviria;Heunggongvirae;Uroviricota;Caudoviricetes;Thumleimavirales;Hafunaviridae
1T003.SPADES_0000000002282	10697	No_terminal_repeats	NA	11	11	0.9356	0.0139	0	1.7077	Viruses;Duplodnaviria;Heunggongvirae;Uroviricota;Caudoviricetes
1T003.SPADES_0000000002335	10543	No_terminal_repeats	NA	13	11	0.997	0.0019	0	6.2749	Viruses;Duplodnaviria;Heunggongvirae;Uroviricota;Caudoviricetes
1T003.SPADES_0000000002411	10264	No_terminal_repeats	NA	13	11	0.9596	0.0092	1	8.5331	Viruses;Duplodnaviria;Heunggongvirae;Uroviricota;Caudoviricetes
1T003.SPADES_0000000002420	10226	No_terminal_repeats	NA	7	11	0.9974	0.0017	3	5.8412	Viruses;Duplodnaviria;Heunggongvirae;Uroviricota;Caudoviricetes
1T003.SPADES_0000000002436	10168	No_terminal_repeats	NA	12	11	0.9981	0.0015	1	6.9969	Viruses;Duplodnaviria;Heunggongvirae;Uroviricota;Caudoviricetes
1T003.SPADES_0000000002451	10105	No_terminal_repeats	NA	14	11	0.9462	0.0117	0	4.4177	Viruses;Duplodnaviria;Heunggongvirae;Uroviricota;Caudoviricetes
1T003.SPADES_0000000002461	10082	No_terminal_repeats	NA	13	11	0.9961	0.0021	0	3.1638	Viruses;Duplodnaviria;Heunggongvirae;Uroviricota;Caudoviricetes
1T003.SPADES_0000000002466	10063	No_terminal_repeats	NA	16	11	0.9881	0.0039	1	5.1457	Viruses;Duplodnaviria;Heunggongvirae;Uroviricota;Caudoviricetes
1T003.SPADES_0000000002477	10039	DTR	NA	18	11	0.927	0.0157	0	1.4196	Viruses;Duplodnaviria;Heunggongvirae;Uroviricota;Caudoviricetes
1T003.SPADES_0000000002481	10027	No_terminal_repeats	NA	14	11	0.9779	0.0058	1	4.4917	Viruses;Duplodnaviria;Heunggongvirae;Uroviricota;Caudoviricetes
1T003.SPADES_0000000002486	10016	No_terminal_repeats	NA	17	11	0.997	0.0019	0	1.7183	Viruses;Duplodnaviria;Heunggongvirae;Uroviricota;Caudoviricetes
1T003.SPADES_0000000002488	10009	No_terminal_repeats	NA	20	11	0.8497	0.0314	0	4.1384	Viruses;Duplodnaviria;Heunggongvirae;Uroviricota;Caudoviricetes
1T003.SPADES_0000000002497	9980	No_terminal_repeats	NA	13	11	0.9972	0.0018	1	6.5499	Viruses;Duplodnaviria;Heunggongvirae;Uroviricota;Caudoviricetes
1T003.SPADES_0000000002565	9731	No_terminal_repeats	NA	21	11	0.8919	0.0228	0	0.839	Unclassified
1T003.SPADES_0000000002607	9633	No_terminal_repeats	NA	17	11	0.8878	0.0237	0	0.9395	Viruses;Duplodnaviria;Heunggongvirae;Uroviricota;Caudoviricetes
1T003.SPADES_0000000002622	9589	No_terminal_repeats	NA	2	11	0.7679	0.0496	0	1.7099	Viruses;Duplodnaviria;Heunggongvirae;Uroviricota;Caudoviricetes
1T003.SPADES_0000000002645	9496	No_terminal_repeats	NA	10	11	0.8466	0.0321	0	0	Unclassified
1T003.SPADES_0000000002741	9211	No_terminal_repeats	NA	13	11	0.9942	0.0026	0	2.5887	Viruses;Duplodnaviria;Heunggongvirae;Uroviricota;Caudoviricetes
1T003.SPADES_0000000002757	9156	No_terminal_repeats	NA	10	11	0.9976	0.0017	1	4.6215	Viruses;Duplodnaviria;Heunggongvirae;Uroviricota;Caudoviricetes
1T003.SPADES_0000000002896	8839	No_terminal_repeats	NA	12	11	0.9977	0.0016	2	8.9788	Viruses;Duplodnaviria;Heunggongvirae;Uroviricota;Caudoviricetes
1T003.SPADES_0000000002921	8794	No_terminal_repeats	NA	17	11	0.9472	0.0115	0	4.7575	Viruses;Duplodnaviria;Heunggongvirae;Uroviricota;Caudoviricetes
1T003.SPADES_0000000002926	8783	No_terminal_repeats	NA	14	11	0.9376	0.0135	1	4.6233	Viruses;Duplodnaviria;Heunggongvirae;Uroviricota;Caudoviricetes
1T003.SPADES_0000000002977	8681	No_terminal_repeats	NA	11	11	0.9979	0.0016	3	8.5682	Viruses;Duplodnaviria;Heunggongvirae;Uroviricota;Caudoviricetes;Thumleimavirales;Hafunaviridae
1T003.SPADES_0000000003048	8545	No_terminal_repeats	NA	4	11	0.8472	0.0319	0	0	Unclassified
1T003.SPADES_0000000003057	8528	No_terminal_repeats	NA	7	11	0.9964	0.0021	0	4.8712	Viruses;Duplodnaviria;Heunggongvirae;Uroviricota;Caudoviricetes
1T003.SPADES_0000000003192	8225	No_terminal_repeats	NA	22	11	0.998	0.0015	0	4.5924	Viruses;Duplodnaviria;Heunggongvirae;Uroviricota;Caudoviricetes
1T003.SPADES_0000000003311	7972	No_terminal_repeats	NA	14	11	0.9962	0.0021	0	1.7149	Viruses;Duplodnaviria;Heunggongvirae;Uroviricota;Caudoviricetes
1T003.SPADES_0000000003326	7948	No_terminal_repeats	NA	12	11	0.9959	0.0022	1	4.1776	Viruses;Duplodnaviria;Heunggongvirae;Uroviricota;Caudoviricetes
1T003.SPADES_0000000003345	7916	No_terminal_repeats	NA	11	11	0.9875	0.004	4	10.9323	Viruses;Duplodnaviria;Heunggongvirae;Uroviricota;Caudoviricetes
1T003.SPADES_0000000003352	7907	No_terminal_repeats	NA	12	11	0.9985	0.0013	1	6.3289	Viruses;Duplodnaviria;Heunggongvirae;Uroviricota;Caudoviricetes
1T003.SPADES_0000000003371	7877	No_terminal_repeats	NA	14	11	0.8242	0.0368	0	1.7208	Viruses;Duplodnaviria;Heunggongvirae;Uroviricota;Caudoviricetes
1T003.SPADES_0000000003408	7821	No_terminal_repeats	NA	14	11	0.9979	0.0016	1	6.8628	Viruses;Duplodnaviria;Heunggongvirae;Uroviricota;Caudoviricetes;Thumleimavirales;Hafunaviridae
1T003.SPADES_0000000003511	7636	No_terminal_repeats	NA	5	11	0.8771	0.0258	0	1.7183	Viruses;Duplodnaviria;Heunggongvirae;Uroviricota;Caudoviricetes
1T003.SPADES_0000000003514	7632	No_terminal_repeats	NA	16	11	0.9211	0.017	0	3.1804	Viruses;Duplodnaviria;Heunggongvirae;Uroviricota;Caudoviricetes
1T003.SPADES_0000000003518	7627	No_terminal_repeats	NA	10	11	0.9502	0.0109	2	5.1716	Viruses;Duplodnaviria;Heunggongvirae;Uroviricota;Caudoviricetes
1T003.SPADES_0000000003520	7621	No_terminal_repeats	NA	6	11	0.9981	0.0015	1	5.1044	Viruses;Duplodnaviria;Heunggongvirae;Uroviricota;Caudoviricetes
1T003.SPADES_0000000003524	7614	No_terminal_repeats	NA	12	11	0.9878	0.004	1	6.8226	Viruses;Duplodnaviria;Heunggongvirae;Uroviricota;Caudoviricetes
1T003.SPADES_0000000003688	7320	No_terminal_repeats	NA	11	11	0.9937	0.0027	0	2.5184	Viruses;Duplodnaviria;Heunggongvirae;Uroviricota;Caudoviricetes
1T003.SPADES_0000000003706	7288	No_terminal_repeats	NA	13	11	0.9894	0.0037	0	4.4938	Viruses;Duplodnaviria;Heunggongvirae;Uroviricota;Caudoviricetes
1T003.SPADES_0000000003729	7259	No_terminal_repeats	NA	17	11	0.9945	0.0025	0	1.7183	Viruses;Duplodnaviria;Heunggongvirae;Uroviricota;Caudoviricetes
1T003.SPADES_0000000003732	7258	No_terminal_repeats	NA	14	11	0.9985	0.0013	3	6.2331	Viruses;Duplodnaviria;Heunggongvirae;Uroviricota;Caudoviricetes
1T003.SPADES_0000000003746	7240	No_terminal_repeats	NA	9	11	0.9013	0.0208	0	2.7703	Viruses;Duplodnaviria;Heunggongvirae;Uroviricota;Caudoviricetes
1T003.SPADES_0000000003762	7219	No_terminal_repeats	NA	19	11	0.9827	0.005	0	2.0915	Viruses;Duplodnaviria;Heunggongvirae;Uroviricota;Caudoviricetes
1T003.SPADES_0000000003772	7207	No_terminal_repeats	NA	19	11	0.9798	0.0055	1	6.4143	Viruses;Duplodnaviria;Heunggongvirae;Uroviricota;Caudoviricetes
1T003.SPADES_0000000003788	7191	No_terminal_repeats	NA	16	11	0.7698	0.0491	0	2.9623	Viruses;Duplodnaviria;Heunggongvirae;Uroviricota;Caudoviricetes
1T003.SPADES_0000000003799	7169	No_terminal_repeats	NA	8	11	0.9866	0.0042	2	5.7709	Viruses;Duplodnaviria;Heunggongvirae;Uroviricota;Caudoviricetes
1T003.SPADES_0000000003833	7118	No_terminal_repeats	NA	1	11	0.992	0.0031	0	1.7183	Viruses;Duplodnaviria;Heunggongvirae;Uroviricota;Caudoviricetes
1T003.SPADES_0000000003867	7078	No_terminal_repeats	NA	8	11	0.8431	0.0328	0	2.6463	Viruses;Duplodnaviria;Heunggongvirae;Uroviricota;Caudoviricetes
1T003.SPADES_0000000003964	6952	No_terminal_repeats	NA	14	11	0.8274	0.0361	0	0	Unclassified
1T003.SPADES_0000000003986	6914	No_terminal_repeats	NA	8	11	0.9988	0.0011	2	8.5914	Viruses;Duplodnaviria;Heunggongvirae;Uroviricota;Caudoviricetes;Thumleimavirales;Hafunaviridae
1T003.SPADES_0000000004026	6872	No_terminal_repeats	NA	10	11	0.9989	0.0011	1	12.0252	Viruses;Duplodnaviria;Heunggongvirae;Uroviricota;Caudoviricetes;Thumleimavirales;Hafunaviridae
1T003.SPADES_0000000004029	6865	No_terminal_repeats	NA	7	11	0.9955	0.0023	0	2.7755	Viruses;Duplodnaviria;Heunggongvirae;Uroviricota;Caudoviricetes
1T003.SPADES_0000000004247	6613	No_terminal_repeats	NA	7	11	0.9935	0.0028	1	3.1892	Viruses;Duplodnaviria;Heunggongvirae;Uroviricota;Caudoviricetes
1T003.SPADES_0000000004255	6602	No_terminal_repeats	NA	20	11	0.9916	0.0032	0	3.1136	Viruses;Duplodnaviria;Heunggongvirae;Uroviricota;Caudoviricetes
1T003.SPADES_0000000004320	6527	No_terminal_repeats	NA	10	11	0.9285	0.0154	0	1.7078	Unclassified
1T003.SPADES_0000000004368	6461	No_terminal_repeats	NA	12	11	0.9973	0.0018	0	3.4223	Viruses;Duplodnaviria;Heunggongvirae;Uroviricota;Caudoviricetes
1T003.SPADES_0000000004452	6369	No_terminal_repeats	NA	8	11	0.9134	0.0185	0	1.7183	Viruses;Duplodnaviria;Heunggongvirae;Uroviricota;Caudoviricetes;Thumleimavirales
1T003.SPADES_0000000004513	6308	No_terminal_repeats	NA	2	11	0.9984	0.0013	0	3.099	Viruses;Duplodnaviria;Heunggongvirae;Uroviricota;Caudoviricetes
1T003.SPADES_0000000004518	6305	No_terminal_repeats	NA	8	11	0.78	0.0468	1	4.7092	Viruses;Duplodnaviria;Heunggongvirae;Uroviricota;Caudoviricetes
1T003.SPADES_0000000004584	6221	No_terminal_repeats	NA	9	11	0.8989	0.0214	0	1.6902	Viruses;Duplodnaviria;Heunggongvirae;Uroviricota;Caudoviricetes
1T003.SPADES_0000000004607	6209	No_terminal_repeats	NA	10	11	0.9772	0.006	0	5.0378	Viruses;Duplodnaviria;Heunggongvirae;Uroviricota;Caudoviricetes
1T003.SPADES_0000000004614	6202	No_terminal_repeats	NA	9	11	0.9977	0.0016	1	8.37	Viruses;Duplodnaviria;Heunggongvirae;Uroviricota;Caudoviricetes
1T003.SPADES_0000000004639	6184	No_terminal_repeats	NA	13	11	0.7982	0.0426	0	0	Unclassified
1T003.SPADES_0000000004646	6177	No_terminal_repeats	NA	10	11	0.9553	0.01	0	3.4282	Viruses;Duplodnaviria;Heunggongvirae;Uroviricota;Caudoviricetes
1T003.SPADES_0000000004660	6163	No_terminal_repeats	NA	12	11	0.9968	0.0019	0	5.4997	Viruses;Duplodnaviria;Heunggongvirae;Uroviricota;Caudoviricetes
1T003.SPADES_0000000004679	6145	No_terminal_repeats	NA	8	11	0.9691	0.0074	0	1.1216	Unclassified
1T003.SPADES_0000000004690	6138	No_terminal_repeats	NA	13	11	0.9979	0.0016	0	4.7694	Viruses;Duplodnaviria;Heunggongvirae;Uroviricota;Caudoviricetes
1T003.SPADES_0000000004789	6025	No_terminal_repeats	NA	11	11	0.9989	0.001	1	13.6276	Viruses;Duplodnaviria;Heunggongvirae;Uroviricota;Caudoviricetes;Thumleimavirales;Hafunaviridae
1T003.SPADES_0000000004830	5985	No_terminal_repeats	NA	7	11	0.9923	0.0031	1	3.4144	Viruses;Duplodnaviria;Heunggongvirae;Uroviricota;Caudoviricetes
1T003.SPADES_0000000004859	5951	No_terminal_repeats	NA	14	11	0.9448	0.012	0	0.6624	Unclassified
1T003.SPADES_0000000004878	5935	No_terminal_repeats	NA	7	11	0.9943	0.0026	1	3.4356	Viruses;Duplodnaviria;Heunggongvirae;Uroviricota;Caudoviricetes
1T003.SPADES_0000000004947	5875	No_terminal_repeats	NA	5	11	0.976	0.0062	0	2.3753	Viruses;Duplodnaviria;Heunggongvirae;Uroviricota;Caudoviricetes
1T003.SPADES_0000000004975	5851	No_terminal_repeats	NA	11	11	0.8376	0.0339	0	0	Unclassified
1T003.SPADES_0000000004993	5837	No_terminal_repeats	NA	2	11	0.7924	0.0439	1	1.7183	Viruses;Duplodnaviria;Heunggongvirae;Uroviricota;Caudoviricetes
1T003.SPADES_0000000005003	5829	No_terminal_repeats	NA	10	11	0.9989	0.0011	2	6.2331	Viruses;Duplodnaviria;Heunggongvirae;Uroviricota;Caudoviricetes
1T003.SPADES_0000000005043	5792	No_terminal_repeats	NA	4	11	0.9945	0.0025	0	4.3902	Viruses;Duplodnaviria;Heunggongvirae;Uroviricota;Caudoviricetes
1T003.SPADES_0000000005060	5777	No_terminal_repeats	NA	13	11	0.8886	0.0235	0	3.4237	Viruses;Duplodnaviria;Heunggongvirae;Uroviricota;Caudoviricetes;Thumleimavirales;Hafunaviridae
1T003.SPADES_0000000005062	5775	No_terminal_repeats	NA	15	11	0.9912	0.0033	0	3.6334	Viruses;Duplodnaviria;Heunggongvirae;Uroviricota;Caudoviricetes
1T003.SPADES_0000000005088	5751	No_terminal_repeats	NA	7	11	0.9989	0.0011	2	9.7046	Viruses;Duplodnaviria;Heunggongvirae;Uroviricota;Caudoviricetes
1T003.SPADES_0000000005150	5709	No_terminal_repeats	NA	6	11	0.9564	0.0098	0	1.6585	Unclassified
1T003.SPADES_0000000005174	5684	No_terminal_repeats	NA	7	11	0.9983	0.0014	0	6.8731	Viruses;Duplodnaviria;Heunggongvirae;Uroviricota;Caudoviricetes;Thumleimavirales;Hafunaviridae
1T003.SPADES_0000000005188	5671	No_terminal_repeats	NA	7	11	0.9921	0.0031	2	4.4564	Viruses;Duplodnaviria;Heunggongvirae;Uroviricota;Caudoviricetes;Vertoviridae
1T003.SPADES_0000000005197	5665	No_terminal_repeats	NA	8	11	0.8888	0.0235	0	1.6924	Viruses;Duplodnaviria;Heunggongvirae;Uroviricota;Caudoviricetes
1T003.SPADES_0000000005202	5660	No_terminal_repeats	NA	10	11	0.8695	0.0274	0	1.4581	Viruses;Duplodnaviria;Heunggongvirae;Uroviricota;Caudoviricetes
1T003.SPADES_0000000005245	5622	No_terminal_repeats	NA	10	11	0.9979	0.0015	1	3.4366	Viruses;Duplodnaviria;Heunggongvirae;Uroviricota;Caudoviricetes
1T003.SPADES_0000000005303	5568	No_terminal_repeats	NA	8	11	0.9955	0.0023	0	3.0608	Viruses;Duplodnaviria;Heunggongvirae;Uroviricota;Caudoviricetes
1T003.SPADES_0000000005402	5494	No_terminal_repeats	NA	7	11	0.9934	0.0028	0	1.715	Viruses;Duplodnaviria;Heunggongvirae;Uroviricota;Caudoviricetes
1T003.SPADES_0000000005413	5483	No_terminal_repeats	NA	7	11	0.9772	0.006	0	2.8502	Viruses;Duplodnaviria;Heunggongvirae;Uroviricota;Caudoviricetes;Thumleimavirales
1T003.SPADES_0000000005579	5377	No_terminal_repeats	NA	8	11	0.8194	0.0379	0	0	Unclassified
1T003.SPADES_0000000005614	5349	No_terminal_repeats	NA	8	11	0.9103	0.0191	2	2.5974	Viruses;Duplodnaviria;Heunggongvirae;Uroviricota;Caudoviricetes
1T003.SPADES_0000000005674	5310	No_terminal_repeats	NA	11	11	0.9957	0.0022	1	6.0824	Viruses;Duplodnaviria;Heunggongvirae;Uroviricota;Caudoviricetes
1T003.SPADES_0000000005685	5297	No_terminal_repeats	NA	1	11	0.9913	0.0033	0	1.7183	Viruses;Varidnaviria;Bamfordvirae;Nucleocytoviricota;Megaviricetes;Algavirales
1T003.SPADES_0000000005712	5286	No_terminal_repeats	NA	5	11	0.9968	0.0019	1	2.9291	Viruses;Duplodnaviria;Heunggongvirae;Uroviricota;Caudoviricetes
1T003.SPADES_0000000005755	5259	No_terminal_repeats	NA	14	11	0.9849	0.0046	0	2.6784	Viruses;Duplodnaviria;Heunggongvirae;Uroviricota;Caudoviricetes
1T003.SPADES_0000000005765	5257	No_terminal_repeats	NA	6	11	0.9912	0.0033	0	2.649	Viruses;Duplodnaviria;Heunggongvirae;Uroviricota;Caudoviricetes
1T003.SPADES_0000000005809	5230	No_terminal_repeats	NA	8	11	0.967	0.0078	0	1.7183	Viruses;Duplodnaviria;Heunggongvirae;Uroviricota;Caudoviricetes;Thumleimavirales
1T003.SPADES_0000000005865	5191	No_terminal_repeats	NA	15	11	0.9252	0.0161	0	0	Unclassified
1T003.SPADES_0000000005890	5171	No_terminal_repeats	NA	5	11	0.998	0.0015	0	5.6263	Viruses;Duplodnaviria;Heunggongvirae;Uroviricota;Caudoviricetes
1T003.SPADES_0000000005922	5149	No_terminal_repeats	NA	4	11	0.7934	0.0437	0	1.2491	Viruses;Duplodnaviria;Heunggongvirae;Uroviricota;Caudoviricetes
1T003.SPADES_0000000005965	5123	No_terminal_repeats	NA	7	11	0.9678	0.0076	0	1.008	Unclassified
1T003.SPADES_0000000006015	5091	No_terminal_repeats	NA	7	11	0.9904	0.0035	0	3.4366	Viruses;Duplodnaviria;Heunggongvirae;Uroviricota;Caudoviricetes
1T003.SPADES_0000000006046	5070	No_terminal_repeats	NA	11	11	0.9028	0.0206	0	3.9984	Viruses;Duplodnaviria;Heunggongvirae;Uroviricota;Caudoviricetes;Thumleimavirales;Hafunaviridae
1T003.SPADES_0000000006139	5018	No_terminal_repeats	NA	7	11	0.9603	0.0091	1	1.7183	Viruses;Duplodnaviria;Heunggongvirae;Uroviricota;Caudoviricetes
1T004.MEGAHIT_0000000004314	5005	No_terminal_repeats	NA	6	11	0.9654	0.0081	0	2.9604	Viruses;Duplodnaviria;Heunggongvirae;Uroviricota;Caudoviricetes
1T004.MEGAHIT_0000000004957	47018	No_terminal_repeats	NA	50	11	0.9924	0.003	4	40.115	Viruses;Duplodnaviria;Heunggongvirae;Uroviricota;Caudoviricetes
1T004.MEGAHIT_0000000008281	7903	No_terminal_repeats	NA	12	11	0.9987	0.0012	3	10.2865	Viruses;Duplodnaviria;Heunggongvirae;Uroviricota;Caudoviricetes;Thumleimavirales;Hafunaviridae
1T004.MEGAHIT_0000000008958	6467	No_terminal_repeats	NA	3	11	0.8961	0.0219	0	3.4278	Viruses
1T004.MEGAHIT_0000000008990	21143	No_terminal_repeats	NA	34	11	0.997	0.0019	2	18.7757	Viruses;Duplodnaviria;Heunggongvirae;Uroviricota;Caudoviricetes
1T004.MEGAHIT_0000000011479	8535	DTR	NA	10	11	0.9874	0.004	0	4.5867	Viruses;Monodnaviria;Trapavirae;Saleviricota;Huolimaviricetes;Haloruvirales;Pleolipoviridae
1T004.MEGAHIT_0000000021930	5206	No_terminal_repeats	NA	10	11	0.9989	0.0011	1	13.1752	Viruses;Duplodnaviria;Heunggongvirae;Uroviricota;Caudoviricetes;Thumleimavirales;Hafunaviridae
1T004.MEGAHIT_0000000024179	6381	No_terminal_repeats	NA	8	11	0.9925	0.003	0	1.715	Viruses;Duplodnaviria;Heunggongvirae;Uroviricota;Caudoviricetes
1T004.MEGAHIT_0000000024194	11693	No_terminal_repeats	NA	18	11	0.9988	0.0011	4	20.5934	Viruses;Duplodnaviria;Heunggongvirae;Uroviricota;Caudoviricetes;Thumleimavirales;Hafunaviridae
1T004.MEGAHIT_0000000034948	49464	DTR	NA	65	11	0.9635	0.0084	1	21.5982	Viruses;Duplodnaviria;Heunggongvirae;Uroviricota;Caudoviricetes
1T004.MEGAHIT_0000000035175	15082	No_terminal_repeats	NA	16	11	0.9812	0.0052	3	10.3085	Viruses;Duplodnaviria;Heunggongvirae;Uroviricota;Caudoviricetes
1T004.MEGAHIT_0000000035991	5789	No_terminal_repeats	NA	1	11	0.9252	0.0161	0	1.2632	Unclassified
1T004.MEGAHIT_0000000038018	25458	No_terminal_repeats	NA	19	11	0.8004	0.0421	0	2.7996	Viruses;Duplodnaviria;Heunggongvirae;Uroviricota;Caudoviricetes
1T004.MEGAHIT_0000000042054	7918	No_terminal_repeats	NA	11	11	0.9845	0.0046	0	1.1216	Unclassified
1T004.MEGAHIT_0000000046657	7148	No_terminal_repeats	NA	8	11	0.8971	0.0217	0	3.4366	Viruses;Duplodnaviria;Heunggongvirae;Uroviricota;Caudoviricetes
1T004.MEGAHIT_0000000047536	5252	No_terminal_repeats	NA	9	11	0.9989	0.0011	1	10.0513	Unclassified
1T004.MEGAHIT_0000000048389	7584	No_terminal_repeats	NA	9	11	0.9899	0.0036	3	4.2925	Viruses;Duplodnaviria;Heunggongvirae;Uroviricota;Caudoviricetes
1T004.MEGAHIT_0000000051643	26164	No_terminal_repeats	NA	26	11	0.9966	0.002	2	11.7481	Viruses;Duplodnaviria;Heunggongvirae;Uroviricota;Caudoviricetes
1T004.MEGAHIT_0000000055568	10862	No_terminal_repeats	NA	5	11	0.7899	0.0445	0	1.7183	Viruses;Duplodnaviria;Heunggongvirae;Uroviricota;Caudoviricetes
1T004.MEGAHIT_0000000057246	9414	No_terminal_repeats	NA	17	11	0.9865	0.0042	0	8.5891	Viruses;Duplodnaviria;Heunggongvirae;Uroviricota;Caudoviricetes
1T004.MEGAHIT_0000000057451	5682	No_terminal_repeats	NA	11	11	0.8567	0.0299	0	0	Unclassified
1T004.MEGAHIT_0000000057640	7208	No_terminal_repeats	NA	14	11	0.7719	0.0486	0	0	Unclassified
1T004.MEGAHIT_0000000059126	6331	No_terminal_repeats	NA	1	11	0.8574	0.0297	0	1.7099	Viruses;Duplodnaviria;Heunggongvirae;Uroviricota;Caudoviricetes
1T004.MEGAHIT_0000000059676	10105	No_terminal_repeats	NA	14	11	0.9487	0.0112	0	4.4177	Viruses;Duplodnaviria;Heunggongvirae;Uroviricota;Caudoviricetes
1T004.MEGAHIT_0000000061638	8337	No_terminal_repeats	NA	9	11	0.9397	0.0131	1	2.733	Viruses;Duplodnaviria;Heunggongvirae;Uroviricota;Caudoviricetes
1T004.MEGAHIT_0000000062512	5302	No_terminal_repeats	NA	12	11	0.8943	0.0224	0	2.7755	Viruses;Duplodnaviria;Heunggongvirae;Uroviricota;Caudoviricetes
1T004.MEGAHIT_0000000067275	5485	No_terminal_repeats	NA	6	11	0.9982	0.0014	0	3.4366	Viruses;Duplodnaviria;Heunggongvirae;Uroviricota;Caudoviricetes
1T004.MEGAHIT_0000000069254	5851	No_terminal_repeats	NA	10	11	0.9895	0.0036	0	2.5184	Viruses;Duplodnaviria;Heunggongvirae;Uroviricota;Caudoviricetes
1T004.MEGAHIT_0000000069953	12308	No_terminal_repeats	NA	28	11	0.9022	0.0207	0	5.9471	Viruses;Duplodnaviria;Heunggongvirae;Uroviricota;Caudoviricetes
1T004.MEGAHIT_0000000072074	6958	No_terminal_repeats	NA	12	11	0.9758	0.0062	1	2.539	Viruses;Duplodnaviria;Heunggongvirae;Uroviricota;Caudoviricetes
1T004.MEGAHIT_0000000080723	10431	No_terminal_repeats	NA	18	11	0.9981	0.0015	0	4.241	Viruses;Duplodnaviria;Heunggongvirae;Uroviricota;Caudoviricetes
1T004.MEGAHIT_0000000080859	6164	No_terminal_repeats	NA	4	11	0.8286	0.0358	0	1.7183	Viruses;Duplodnaviria;Heunggongvirae;Uroviricota;Caudoviricetes
1T004.MEGAHIT_0000000081183	6549	No_terminal_repeats	NA	6	11	0.9963	0.0021	2	5.1247	Viruses;Duplodnaviria;Heunggongvirae;Uroviricota;Caudoviricetes;Thumleimavirales;Hafunaviridae
1T004.MEGAHIT_0000000085237	5145	No_terminal_repeats	NA	5	11	0.9988	0.0011	2	4.5148	Viruses;Duplodnaviria;Heunggongvirae;Uroviricota;Caudoviricetes
1T004.MEGAHIT_0000000089966	23664	No_terminal_repeats	NA	29	11	0.8252	0.0366	0	8.224	Viruses;Duplodnaviria;Heunggongvirae;Uroviricota;Caudoviricetes
1T004.MEGAHIT_0000000091833	6413	No_terminal_repeats	NA	7	11	0.7897	0.0446	0	0	Unclassified
1T004.MEGAHIT_0000000092097	5159	No_terminal_repeats	NA	5	11	0.9979	0.0016	2	5.1044	Viruses;Duplodnaviria;Heunggongvirae;Uroviricota;Caudoviricetes
1T004.MEGAHIT_0000000092805	9274	No_terminal_repeats	NA	24	11	0.9235	0.0164	0	5.47	Viruses;Duplodnaviria;Heunggongvirae;Uroviricota;Caudoviricetes
1T004.MEGAHIT_0000000098135	15682	No_terminal_repeats	NA	28	11	0.9478	0.0114	0	8.3052	Viruses;Duplodnaviria;Heunggongvirae;Uroviricota;Caudoviricetes
1T004.MEGAHIT_0000000101487	17942	No_terminal_repeats	NA	12	11	0.9446	0.012	3	7.5159	Viruses;Duplodnaviria;Heunggongvirae;Uroviricota;Caudoviricetes
1T004.MEGAHIT_0000000101516	5821	No_terminal_repeats	NA	6	11	0.9963	0.0021	0	2.8112	Viruses;Duplodnaviria;Heunggongvirae;Uroviricota;Caudoviricetes;Vertoviridae
1T004.MEGAHIT_0000000108132	12511	No_terminal_repeats	NA	17	11	0.8651	0.0282	0	0	Unclassified
1T004.MEGAHIT_0000000110297	5315	No_terminal_repeats	NA	5	11	0.7826	0.0462	1	1.6902	Viruses;Duplodnaviria;Heunggongvirae;Uroviricota;Caudoviricetes
1T004.MEGAHIT_0000000110528	5955	No_terminal_repeats	NA	9	11	0.9909	0.0034	0	3.3911	Viruses;Duplodnaviria;Heunggongvirae;Uroviricota;Caudoviricetes;Thumleimavirales;Hafunaviridae
1T004.MEGAHIT_0000000116643	5554	No_terminal_repeats	NA	9	11	0.9976	0.0017	0	2.201	Viruses;Duplodnaviria;Heunggongvirae;Uroviricota;Caudoviricetes;Thumleimavirales;Hafunaviridae
1T004.MEGAHIT_0000000117744	11891	No_terminal_repeats	NA	18	11	0.9975	0.0017	1	12.6963	Viruses;Duplodnaviria;Heunggongvirae;Uroviricota;Caudoviricetes
1T004.MEGAHIT_0000000124660	5024	No_terminal_repeats	NA	5	11	0.892	0.0228	0	1.7183	Viruses;Duplodnaviria;Heunggongvirae;Uroviricota;Caudoviricetes;Thumleimavirales
1T004.MEGAHIT_0000000126684	5199	No_terminal_repeats	NA	11	11	0.9909	0.0034	0	0.6094	Unclassified
1T004.MEGAHIT_0000000128534	8182	No_terminal_repeats	NA	21	11	0.8628	0.0287	0	3.1566	Viruses;Duplodnaviria;Heunggongvirae;Uroviricota;Caudoviricetes
1T004.MEGAHIT_0000000130634	10125	DTR	NA	18	11	0.9414	0.0127	0	1.4196	Viruses;Duplodnaviria;Heunggongvirae;Uroviricota;Caudoviricetes
1T004.MEGAHIT_0000000135016	61514	No_terminal_repeats	NA	62	11	0.998	0.0015	4	32.8477	Viruses;Duplodnaviria;Heunggongvirae;Uroviricota;Caudoviricetes
1T004.MEGAHIT_0000000136063	6575	No_terminal_repeats	NA	10	11	0.9935	0.0028	0	1.3425	Viruses;Duplodnaviria;Heunggongvirae;Uroviricota;Caudoviricetes
1T004.MEGAHIT_0000000137946	6386	No_terminal_repeats	NA	10	11	0.9984	0.0013	0	5.6451	Viruses;Duplodnaviria;Heunggongvirae;Uroviricota;Caudoviricetes
1T004.MEGAHIT_0000000138877	28045	No_terminal_repeats	NA	38	11	0.992	0.0031	5	17.763	Viruses;Duplodnaviria;Heunggongvirae;Uroviricota;Caudoviricetes
1T004.MEGAHIT_0000000145244	7310	No_terminal_repeats	NA	14	11	0.9953	0.0023	0	2.8321	Viruses;Duplodnaviria;Heunggongvirae;Uroviricota;Caudoviricetes
1T004.MEGAHIT_0000000155498	6546	No_terminal_repeats	NA	11	11	0.9588	0.0093	0	3.064	Viruses;Duplodnaviria;Heunggongvirae;Uroviricota;Caudoviricetes
1T004.MEGAHIT_0000000158622	5354	No_terminal_repeats	NA	6	11	0.9238	0.0163	0	1.1952	Viruses;Duplodnaviria;Heunggongvirae;Uroviricota;Caudoviricetes
1T004.MEGAHIT_0000000159216	5041	No_terminal_repeats	NA	8	11	0.9641	0.0083	0	1.6861	Unclassified
1T004.MEGAHIT_0000000161130	7782	No_terminal_repeats	NA	4	11	0.9987	0.0012	1	5.1548	Viruses;Duplodnaviria;Heunggongvirae;Uroviricota;Caudoviricetes
1T004.MEGAHIT_0000000161273	7965	No_terminal_repeats	NA	11	11	0.8302	0.0354	0	1.7183	Unclassified
1T004.MEGAHIT_0000000162680	9216	No_terminal_repeats	NA	19	11	0.9275	0.0156	1	2.165	Viruses;Duplodnaviria;Heunggongvirae;Uroviricota;Caudoviricetes
1T004.MEGAHIT_0000000164589	14869	No_terminal_repeats	NA	26	11	0.8691	0.0275	2	8.2418	Viruses;Duplodnaviria;Heunggongvirae;Uroviricota;Caudoviricetes
1T004.MEGAHIT_0000000169221	25853	No_terminal_repeats	NA	26	11	0.9871	0.0041	0	16.0918	Viruses;Duplodnaviria;Heunggongvirae;Uroviricota;Caudoviricetes
1T004.MEGAHIT_0000000175621	6544	No_terminal_repeats	NA	11	11	0.9955	0.0023	0	5.0378	Viruses;Duplodnaviria;Heunggongvirae;Uroviricota;Caudoviricetes
1T004.MEGAHIT_0000000175866	20541	No_terminal_repeats	NA	23	11	0.9946	0.0025	3	23.4796	Viruses;Duplodnaviria;Heunggongvirae;Uroviricota;Caudoviricetes
1T004.MEGAHIT_0000000179188	7653	No_terminal_repeats	NA	13	11	0.943	0.0124	0	3.0993	Viruses;Duplodnaviria;Heunggongvirae;Uroviricota;Caudoviricetes
1T004.MEGAHIT_0000000181812	6575	No_terminal_repeats	NA	12	11	0.9239	0.0163	0	2.7503	Viruses;Duplodnaviria;Heunggongvirae;Uroviricota;Caudoviricetes
1T004.MEGAHIT_0000000187239	18598	No_terminal_repeats	NA	35	11	0.988	0.0039	1	2.5539	Viruses;Duplodnaviria;Heunggongvirae;Uroviricota;Caudoviricetes
1T004.MEGAHIT_0000000188634	6150	No_terminal_repeats	NA	9	11	0.7865	0.0453	0	1.7183	Viruses;Duplodnaviria;Heunggongvirae;Uroviricota;Caudoviricetes
1T004.MEGAHIT_0000000207322	20530	No_terminal_repeats	NA	13	11	0.9942	0.0026	1	3.0304	Viruses;Duplodnaviria;Heunggongvirae;Uroviricota;Caudoviricetes;Crassvirales
1T004.MEGAHIT_0000000212145	13670	No_terminal_repeats	NA	9	11	0.9726	0.0067	1	3.4366	Viruses;Duplodnaviria;Heunggongvirae;Uroviricota;Caudoviricetes
1T004.MEGAHIT_0000000219311	34368	No_terminal_repeats	NA	53	11	0.9981	0.0015	5	17.4429	Viruses;Duplodnaviria;Heunggongvirae;Uroviricota;Caudoviricetes
1T004.MEGAHIT_0000000221384	8330	No_terminal_repeats	NA	8	11	0.9868	0.0042	1	3.1892	Viruses;Duplodnaviria;Heunggongvirae;Uroviricota;Caudoviricetes
1T004.MEGAHIT_0000000227136	6815	No_terminal_repeats	NA	9	11	0.9932	0.0029	4	8.8387	Viruses;Duplodnaviria;Heunggongvirae;Uroviricota;Caudoviricetes
1T004.MEGAHIT_0000000228190	9004	No_terminal_repeats	NA	10	11	0.995	0.0024	0	4.1441	Viruses;Duplodnaviria;Heunggongvirae;Uroviricota;Caudoviricetes
1T004.MEGAHIT_0000000233174	5078	No_terminal_repeats	NA	5	11	0.832	0.0351	0	1.3249	Viruses;Duplodnaviria;Heunggongvirae;Uroviricota;Caudoviricetes
1T004.MEGAHIT_0000000235056	6011	No_terminal_repeats	NA	4	11	0.995	0.0024	0	5.1395	Viruses;Duplodnaviria;Heunggongvirae;Uroviricota;Caudoviricetes
1T004.MEGAHIT_0000000235435	8238	No_terminal_repeats	NA	18	11	0.9982	0.0014	1	4.1851	Viruses;Duplodnaviria;Heunggongvirae;Uroviricota;Caudoviricetes
1T004.MEGAHIT_0000000236721	6291	No_terminal_repeats	NA	10	11	0.8771	0.0258	1	5.4768	Viruses;Duplodnaviria;Heunggongvirae;Uroviricota;Caudoviricetes
1T004.MEGAHIT_0000000245067	9561	No_terminal_repeats	NA	21	11	0.9864	0.0043	0	1.3093	Viruses;Duplodnaviria;Heunggongvirae;Uroviricota;Caudoviricetes
1T004.MEGAHIT_0000000251435	10124	No_terminal_repeats	NA	16	11	0.9985	0.0013	1	11.9061	Viruses;Duplodnaviria;Heunggongvirae;Uroviricota;Caudoviricetes;Thumleimavirales;Hafunaviridae
1T004.MEGAHIT_0000000254294	6787	No_terminal_repeats	NA	13	11	0.9892	0.0037	1	1.7183	Viruses;Duplodnaviria;Heunggongvirae;Uroviricota;Caudoviricetes
1T004.MEGAHIT_0000000266654	13597	No_terminal_repeats	NA	23	11	0.9969	0.0019	2	11.4549	Viruses;Duplodnaviria;Heunggongvirae;Uroviricota;Caudoviricetes
1T004.MEGAHIT_0000000274061	10580	No_terminal_repeats	NA	23	11	0.9779	0.0058	0	5.1548	Viruses;Duplodnaviria;Heunggongvirae;Uroviricota;Caudoviricetes
1T004.MEGAHIT_0000000276767	16457	No_terminal_repeats	NA	31	11	0.9755	0.0063	0	5.6026	Viruses;Duplodnaviria;Heunggongvirae;Uroviricota;Caudoviricetes
1T004.MEGAHIT_0000000278287	5001	No_terminal_repeats	NA	10	11	0.9468	0.0116	0	1.6931	Viruses;Duplodnaviria;Heunggongvirae;Uroviricota;Caudoviricetes
1T004.MEGAHIT_0000000284889	18492	No_terminal_repeats	NA	36	11	0.9937	0.0027	0	2.9349	Viruses;Duplodnaviria;Heunggongvirae;Uroviricota;Caudoviricetes
1T004.MEGAHIT_0000000291010	5128	No_terminal_repeats	NA	6	11	0.8798	0.0253	0	1.2985	Viruses;Varidnaviria;Bamfordvirae;Nucleocytoviricota;Megaviricetes;Imitervirales
1T004.MEGAHIT_0000000301032	23714	No_terminal_repeats	NA	37	11	0.998	0.0015	0	3.2987	Viruses;Duplodnaviria;Heunggongvirae;Uroviricota;Caudoviricetes
1T004.MEGAHIT_0000000303587	5935	No_terminal_repeats	NA	9	11	0.9985	0.0013	0	5.1548	Viruses;Duplodnaviria;Heunggongvirae;Uroviricota;Caudoviricetes;Thumleimavirales;Hafunaviridae
1T004.MEGAHIT_0000000304011	12975	No_terminal_repeats	NA	16	11	0.9977	0.0016	1	14.0722	Viruses;Duplodnaviria;Heunggongvirae;Uroviricota;Caudoviricetes
1T004.MEGAHIT_0000000313084	5179	No_terminal_repeats	NA	7	11	0.9964	0.0021	2	4.9334	Viruses;Duplodnaviria;Heunggongvirae;Uroviricota;Caudoviricetes;Thumleimavirales;Hafunaviridae
1T004.MEGAHIT_0000000316542	5062	No_terminal_repeats	NA	12	11	0.9905	0.0034	0	1.7183	Viruses;Duplodnaviria;Heunggongvirae;Uroviricota;Caudoviricetes;Thumleimavirales
1T004.MEGAHIT_0000000327466	5436	No_terminal_repeats	NA	11	11	0.7785	0.0472	0	1.172	Viruses;Duplodnaviria;Heunggongvirae;Uroviricota;Caudoviricetes
1T004.MEGAHIT_0000000327959	6415	No_terminal_repeats	NA	5	11	0.9724	0.0068	1	1.3413	Viruses;Duplodnaviria;Heunggongvirae;Uroviricota;Caudoviricetes
1T004.MEGAHIT_0000000328721	7141	No_terminal_repeats	NA	5	11	0.9651	0.0082	1	1.3413	Viruses;Duplodnaviria;Heunggongvirae;Uroviricota;Caudoviricetes
1T004.MEGAHIT_0000000344568	5233	No_terminal_repeats	NA	16	11	0.9879	0.004	0	2.3065	Viruses;Duplodnaviria;Heunggongvirae;Uroviricota;Caudoviricetes
1T004.MEGAHIT_0000000348712	5747	No_terminal_repeats	NA	7	11	0.9936	0.0028	0	1.7183	Viruses;Duplodnaviria;Heunggongvirae;Uroviricota;Caudoviricetes
1T004.MEGAHIT_0000000363833	9494	No_terminal_repeats	NA	19	11	0.8264	0.0363	0	3.325	Viruses;Duplodnaviria;Heunggongvirae;Uroviricota;Caudoviricetes
1T004.MEGAHIT_0000000364723	5251	No_terminal_repeats	NA	9	11	0.9965	0.002	1	3.2545	Viruses;Duplodnaviria;Heunggongvirae;Uroviricota;Caudoviricetes
1T004.MEGAHIT_0000000372264	5692	No_terminal_repeats	NA	3	11	0.8674	0.0278	1	1.7183	Viruses;Duplodnaviria;Heunggongvirae;Uroviricota;Caudoviricetes
1T004.MEGAHIT_0000000372611	6242	No_terminal_repeats	NA	20	11	0.8406	0.0332	0	0	Unclassified
1T004.MEGAHIT_0000000398748	6939	No_terminal_repeats	NA	11	11	0.956	0.0099	0	1.1202	Unclassified
1T004.MEGAHIT_0000000409456	17747	DTR	NA	35	11	0.9916	0.0032	0	5.0949	Viruses;Duplodnaviria;Heunggongvirae;Uroviricota;Caudoviricetes
1T004.MEGAHIT_0000000410413	53034	DTR	NA	70	11	0.9987	0.0012	2	32.0283	Viruses;Duplodnaviria;Heunggongvirae;Uroviricota;Caudoviricetes
1T004.MEGAHIT_0000000417631	9774	No_terminal_repeats	NA	17	11	0.9987	0.0012	1	14.1378	Viruses;Duplodnaviria;Heunggongvirae;Uroviricota;Caudoviricetes;Thumleimavirales;Hafunaviridae
1T004.MEGAHIT_0000000418164	5205	No_terminal_repeats	NA	8	11	0.9441	0.0122	0	1.7078	Unclassified
1T004.MEGAHIT_0000000420134	14364	No_terminal_repeats	NA	14	11	0.992	0.0031	0	5.145	Viruses;Duplodnaviria;Heunggongvirae;Uroviricota;Caudoviricetes
1T004.MEGAHIT_0000000421564	6796	No_terminal_repeats	NA	13	11	0.9581	0.0095	1	1.7183	Viruses;Duplodnaviria;Heunggongvirae;Uroviricota;Caudoviricetes
1T004.MEGAHIT_0000000423555	7299	No_terminal_repeats	NA	7	11	0.9661	0.008	0	5.6263	Viruses;Duplodnaviria;Heunggongvirae;Uroviricota;Caudoviricetes
1T004.MEGAHIT_0000000424017	7126	No_terminal_repeats	NA	7	11	0.9625	0.0086	0	5.6263	Viruses;Duplodnaviria;Heunggongvirae;Uroviricota;Caudoviricetes
1T004.MEGAHIT_0000000427905	10385	No_terminal_repeats	NA	28	11	0.9942	0.0026	1	5.7518	Viruses;Duplodnaviria;Heunggongvirae;Uroviricota;Caudoviricetes
1T004.MEGAHIT_0000000439566	6118	No_terminal_repeats	NA	7	11	0.896	0.022	0	1.7183	Unclassified
1T004.MEGAHIT_0000000441017	7064	No_terminal_repeats	NA	8	11	0.9133	0.0185	0	1.7183	Viruses;Duplodnaviria;Heunggongvirae;Uroviricota;Caudoviricetes
1T004.MEGAHIT_0000000457544	10929	No_terminal_repeats	NA	14	11	0.8659	0.0281	0	3.4225	Viruses
1T004.MEGAHIT_0000000461123	9889	No_terminal_repeats	NA	11	11	0.8709	0.0271	0	1.7183	Viruses;Duplodnaviria;Heunggongvirae;Uroviricota;Caudoviricetes
1T004.SPADES_0000000000100	52947	DTR	NA	70	11	0.9986	0.0012	2	32.0283	Viruses;Duplodnaviria;Heunggongvirae;Uroviricota;Caudoviricetes
1T004.SPADES_0000000000120	49357	DTR	NA	65	11	0.9758	0.0062	1	21.5982	Viruses;Duplodnaviria;Heunggongvirae;Uroviricota;Caudoviricetes
1T004.SPADES_0000000000145	45730	No_terminal_repeats	NA	49	11	0.9979	0.0016	3	23.4755	Viruses;Duplodnaviria;Heunggongvirae;Uroviricota;Caudoviricetes
1T004.SPADES_0000000000265	35468	No_terminal_repeats	NA	53	11	0.9895	0.0036	3	31.4063	Viruses;Duplodnaviria;Heunggongvirae;Uroviricota;Caudoviricetes
1T004.SPADES_0000000000299	33586	DTR	NA	51	11	0.9984	0.0013	5	16.1638	Viruses;Duplodnaviria;Heunggongvirae;Uroviricota;Caudoviricetes
1T004.SPADES_0000000000423	28437	No_terminal_repeats	NA	38	11	0.9953	0.0023	5	17.763	Viruses;Duplodnaviria;Heunggongvirae;Uroviricota;Caudoviricetes
1T004.SPADES_0000000000496	25958	No_terminal_repeats	NA	26	11	0.9745	0.0064	0	16.0918	Viruses;Duplodnaviria;Heunggongvirae;Uroviricota;Caudoviricetes
1T004.SPADES_0000000000504	25640	No_terminal_repeats	NA	25	11	0.9976	0.0017	2	25.5675	Viruses;Duplodnaviria;Heunggongvirae;Uroviricota;Caudoviricetes
1T004.SPADES_0000000000522	25281	No_terminal_repeats	NA	41	11	0.9979	0.0016	0	3.2987	Viruses;Duplodnaviria;Heunggongvirae;Uroviricota;Caudoviricetes
1T004.SPADES_0000000000526	25150	No_terminal_repeats	NA	44	11	0.9919	0.0031	0	2.9349	Viruses;Duplodnaviria;Heunggongvirae;Uroviricota;Caudoviricetes
1T004.SPADES_0000000000569	24397	No_terminal_repeats	NA	32	11	0.9975	0.0017	2	14.1783	Viruses;Duplodnaviria;Heunggongvirae;Uroviricota;Caudoviricetes
1T004.SPADES_0000000000798	19586	No_terminal_repeats	NA	33	11	0.9356	0.0139	0	3.2276	Viruses;Duplodnaviria;Heunggongvirae;Uroviricota;Caudoviricetes
1T004.SPADES_0000000000810	19386	No_terminal_repeats	NA	17	11	0.9968	0.002	1	9.3722	Viruses;Duplodnaviria;Heunggongvirae;Uroviricota;Caudoviricetes
1T004.SPADES_0000000000822	19214	No_terminal_repeats	NA	30	11	0.9949	0.0025	2	20.1685	Viruses;Duplodnaviria;Heunggongvirae;Uroviricota;Caudoviricetes
1T004.SPADES_0000000000828	19155	No_terminal_repeats	NA	20	11	0.8812	0.025	1	9.3638	Viruses;Duplodnaviria;Heunggongvirae;Uroviricota;Caudoviricetes
1T004.SPADES_0000000000906	18335	No_terminal_repeats	NA	12	11	0.9546	0.0101	3	7.5159	Viruses;Duplodnaviria;Heunggongvirae;Uroviricota;Caudoviricetes
1T004.SPADES_0000000000970	17661	DTR	NA	35	11	0.99	0.0035	0	5.0949	Viruses;Duplodnaviria;Heunggongvirae;Uroviricota;Caudoviricetes
1T004.SPADES_0000000001069	16642	No_terminal_repeats	NA	38	11	0.998	0.0015	0	8.2585	Viruses;Duplodnaviria;Heunggongvirae;Uroviricota;Caudoviricetes;Thumleimavirales;Hafunaviridae
1T004.SPADES_0000000001074	16617	No_terminal_repeats	NA	37	11	0.9871	0.0041	0	8.8457	Viruses;Duplodnaviria;Heunggongvirae;Uroviricota;Caudoviricetes
1T004.SPADES_0000000001084	16531	No_terminal_repeats	NA	10	11	0.9846	0.0046	0	1.7112	Viruses;Duplodnaviria;Heunggongvirae;Uroviricota;Caudoviricetes;Crassvirales
1T004.SPADES_0000000001134	15996	No_terminal_repeats	NA	22	11	0.977	0.006	1	7.3291	Viruses;Duplodnaviria;Heunggongvirae;Uroviricota;Caudoviricetes
1T004.SPADES_0000000001158	15745	No_terminal_repeats	NA	29	11	0.9845	0.0046	1	2.5539	Viruses;Duplodnaviria;Heunggongvirae;Uroviricota;Caudoviricetes
1T004.SPADES_0000000001189	15550	No_terminal_repeats	NA	9	11	0.9376	0.0135	1	3.4366	Viruses;Duplodnaviria;Heunggongvirae;Uroviricota;Caudoviricetes
1T004.SPADES_0000000001193	15508	No_terminal_repeats	NA	15	11	0.9813	0.0052	3	18.3449	Viruses;Duplodnaviria;Heunggongvirae;Uroviricota;Caudoviricetes
1T004.SPADES_0000000001203	15443	No_terminal_repeats	NA	37	11	0.8844	0.0244	1	5.3656	Viruses;Duplodnaviria;Heunggongvirae;Uroviricota;Caudoviricetes
1T004.SPADES_0000000001221	15340	No_terminal_repeats	NA	21	11	0.9963	0.0021	3	13.5494	Viruses;Duplodnaviria;Heunggongvirae;Uroviricota;Caudoviricetes
1T004.SPADES_0000000001280	14991	No_terminal_repeats	NA	29	11	0.8529	0.0308	2	7.2911	Viruses;Duplodnaviria;Heunggongvirae;Uroviricota;Caudoviricetes
1T004.SPADES_0000000001327	14730	No_terminal_repeats	NA	27	11	0.8639	0.0284	0	8.9258	Viruses;Duplodnaviria;Heunggongvirae;Uroviricota;Caudoviricetes
1T004.SPADES_0000000001381	14319	No_terminal_repeats	NA	13	11	0.9881	0.0039	0	5.0956	Viruses;Duplodnaviria;Heunggongvirae;Uroviricota;Caudoviricetes
1T004.SPADES_0000000001447	13919	No_terminal_repeats	NA	14	11	0.9924	0.003	0	5.145	Viruses;Duplodnaviria;Heunggongvirae;Uroviricota;Caudoviricetes
1T004.SPADES_0000000001456	13864	No_terminal_repeats	NA	16	11	0.9324	0.0146	3	9.628	Viruses;Duplodnaviria;Heunggongvirae;Uroviricota;Caudoviricetes
1T004.SPADES_0000000001492	13644	No_terminal_repeats	NA	16	11	0.9963	0.0021	4	11.5902	Viruses;Duplodnaviria;Heunggongvirae;Uroviricota;Caudoviricetes
1T004.SPADES_0000000001668	12802	No_terminal_repeats	NA	13	11	0.9973	0.0018	3	9.6847	Viruses;Duplodnaviria;Heunggongvirae;Uroviricota;Caudoviricetes
1T004.SPADES_0000000001675	12776	No_terminal_repeats	NA	16	11	0.9952	0.0024	0	5.6241	Viruses;Duplodnaviria;Heunggongvirae;Uroviricota;Caudoviricetes;Vertoviridae
1T004.SPADES_0000000001704	12635	No_terminal_repeats	NA	7	11	0.9984	0.0014	1	8.5914	Viruses;Duplodnaviria;Heunggongvirae;Uroviricota;Caudoviricetes
1T004.SPADES_0000000001761	12378	No_terminal_repeats	NA	25	11	0.997	0.0019	0	3.0024	Viruses;Duplodnaviria;Heunggongvirae;Uroviricota;Caudoviricetes
1T004.SPADES_0000000001767	12339	No_terminal_repeats	NA	12	11	0.9909	0.0034	4	12.3904	Viruses;Duplodnaviria;Heunggongvirae;Uroviricota;Caudoviricetes
1T004.SPADES_0000000001890	11861	No_terminal_repeats	NA	11	11	0.7907	0.0443	0	1.7084	Unclassified
1T004.SPADES_0000000001981	11502	No_terminal_repeats	NA	18	11	0.9982	0.0014	1	9.6852	Viruses;Duplodnaviria;Heunggongvirae;Uroviricota;Caudoviricetes
1T004.SPADES_0000000002064	11194	No_terminal_repeats	NA	13	11	0.8671	0.0279	0	9.0168	Viruses;Duplodnaviria;Heunggongvirae;Uroviricota;Caudoviricetes
1T004.SPADES_0000000002128	10955	No_terminal_repeats	NA	10	11	0.9127	0.0186	0	1.7084	Unclassified
1T004.SPADES_0000000002174	10780	No_terminal_repeats	NA	11	11	0.9917	0.0032	0	1.6396	Viruses;Duplodnaviria;Heunggongvirae;Uroviricota;Caudoviricetes
1T004.SPADES_0000000002287	10399	No_terminal_repeats	NA	10	11	0.9447	0.012	1	4.8622	Viruses;Duplodnaviria;Heunggongvirae;Uroviricota;Caudoviricetes
1T004.SPADES_0000000002362	10160	No_terminal_repeats	NA	17	11	0.997	0.0019	0	4.241	Viruses;Duplodnaviria;Heunggongvirae;Uroviricota;Caudoviricetes
1T004.SPADES_0000000002375	10105	No_terminal_repeats	NA	14	11	0.9462	0.0117	0	4.4177	Viruses;Duplodnaviria;Heunggongvirae;Uroviricota;Caudoviricetes
1T004.SPADES_0000000002398	10026	No_terminal_repeats	NA	12	11	0.998	0.0015	2	4.3005	Viruses;Duplodnaviria;Heunggongvirae;Uroviricota;Caudoviricetes
1T004.SPADES_0000000002405	9986	No_terminal_repeats	NA	11	11	0.9981	0.0015	3	8.5682	Viruses;Duplodnaviria;Heunggongvirae;Uroviricota;Caudoviricetes;Thumleimavirales;Hafunaviridae
1T004.SPADES_0000000002418	9931	No_terminal_repeats	NA	15	11	0.9045	0.0202	0	5.1389	Viruses;Duplodnaviria;Heunggongvirae;Uroviricota;Caudoviricetes
1T004.SPADES_0000000002435	9889	No_terminal_repeats	NA	11	11	0.8715	0.027	0	1.7183	Viruses;Duplodnaviria;Heunggongvirae;Uroviricota;Caudoviricetes
1T004.SPADES_0000000002470	9778	No_terminal_repeats	NA	17	11	0.935	0.014	0	1.4196	Viruses;Duplodnaviria;Heunggongvirae;Uroviricota;Caudoviricetes
1T004.SPADES_0000000002471	9774	No_terminal_repeats	NA	17	11	0.9987	0.0012	1	14.1378	Viruses;Duplodnaviria;Heunggongvirae;Uroviricota;Caudoviricetes;Thumleimavirales;Hafunaviridae
1T004.SPADES_0000000002500	9688	No_terminal_repeats	NA	13	11	0.9977	0.0017	3	18.6769	Viruses;Duplodnaviria;Heunggongvirae;Uroviricota;Caudoviricetes;Thumleimavirales;Hafunaviridae
1T004.SPADES_0000000002504	9685	No_terminal_repeats	NA	8	11	0.8432	0.0327	0	1.7183	Viruses;Duplodnaviria;Heunggongvirae;Uroviricota;Caudoviricetes
1T004.SPADES_0000000002527	9616	No_terminal_repeats	NA	11	11	0.9988	0.0011	3	15.4413	Viruses;Duplodnaviria;Heunggongvirae;Uroviricota;Caudoviricetes;Thumleimavirales;Hafunaviridae
1T004.SPADES_0000000002629	9355	No_terminal_repeats	NA	17	11	0.9706	0.0071	0	5.4997	Viruses;Duplodnaviria;Heunggongvirae;Uroviricota;Caudoviricetes
1T004.SPADES_0000000002755	9016	No_terminal_repeats	NA	14	11	0.9977	0.0016	0	8.5804	Viruses;Duplodnaviria;Heunggongvirae;Uroviricota;Caudoviricetes;Thumleimavirales;Hafunaviridae
1T004.SPADES_0000000002777	8968	No_terminal_repeats	NA	14	11	0.9874	0.004	0	6.7451	Viruses;Duplodnaviria;Heunggongvirae;Uroviricota;Caudoviricetes
1T004.SPADES_0000000002849	8817	No_terminal_repeats	NA	12	11	0.9761	0.0061	1	6.8226	Viruses;Duplodnaviria;Heunggongvirae;Uroviricota;Caudoviricetes
1T004.SPADES_0000000002852	8815	No_terminal_repeats	NA	14	11	0.9781	0.0058	1	7.6572	Viruses;Duplodnaviria;Heunggongvirae;Uroviricota;Caudoviricetes
1T004.SPADES_0000000002875	8766	No_terminal_repeats	NA	7	11	0.971	0.007	0	2.9363	Viruses;Duplodnaviria;Heunggongvirae;Uroviricota;Caudoviricetes
1T004.SPADES_0000000002910	8715	No_terminal_repeats	NA	13	11	0.9907	0.0034	0	3.064	Viruses;Duplodnaviria;Heunggongvirae;Uroviricota;Caudoviricetes
1T004.SPADES_0000000002912	8714	No_terminal_repeats	NA	9	11	0.998	0.0015	3	5.4489	Viruses;Duplodnaviria;Heunggongvirae;Uroviricota;Caudoviricetes
1T004.SPADES_0000000002942	8642	No_terminal_repeats	NA	19	11	0.8424	0.0329	0	4.7352	Viruses;Duplodnaviria;Heunggongvirae;Uroviricota;Caudoviricetes
1T004.SPADES_0000000003101	8321	No_terminal_repeats	NA	18	11	0.9894	0.0037	1	4.583	Viruses;Duplodnaviria;Heunggongvirae;Uroviricota;Caudoviricetes;Thumleimavirales;Hafunaviridae
1T004.SPADES_0000000003330	7902	No_terminal_repeats	NA	13	11	0.931	0.0148	2	7.1092	Viruses;Duplodnaviria;Heunggongvirae;Uroviricota;Caudoviricetes
1T004.SPADES_0000000003351	7860	No_terminal_repeats	NA	8	11	0.9938	0.0027	1	3.1892	Viruses;Duplodnaviria;Heunggongvirae;Uroviricota;Caudoviricetes
1T004.SPADES_0000000003446	7698	No_terminal_repeats	NA	1	11	0.8652	0.0282	0	1.6476	Viruses;Duplodnaviria;Heunggongvirae;Uroviricota;Caudoviricetes
1T004.SPADES_0000000003528	7570	No_terminal_repeats	NA	10	11	0.9465	0.0117	2	4.3757	Viruses;Duplodnaviria;Heunggongvirae;Uroviricota;Caudoviricetes
1T004.SPADES_0000000003538	7559	No_terminal_repeats	NA	13	11	0.879	0.0254	0	0	Unclassified
1T004.SPADES_0000000003557	7527	No_terminal_repeats	NA	12	11	0.9884	0.0039	0	4.8176	Viruses;Duplodnaviria;Heunggongvirae;Uroviricota;Caudoviricetes;Thumleimavirales;Hafunaviridae
1T004.SPADES_0000000003580	7486	No_terminal_repeats	NA	10	11	0.9934	0.0028	0	3.3911	Viruses;Duplodnaviria;Heunggongvirae;Uroviricota;Caudoviricetes;Thumleimavirales;Hafunaviridae
1T004.SPADES_0000000003618	7405	No_terminal_repeats	NA	7	11	0.9981	0.0015	2	5.1247	Viruses;Duplodnaviria;Heunggongvirae;Uroviricota;Caudoviricetes;Thumleimavirales;Hafunaviridae
1T004.SPADES_0000000003679	7329	No_terminal_repeats	NA	13	11	0.9131	0.0186	0	1.1384	Unclassified
1T004.SPADES_0000000003758	7198	No_terminal_repeats	NA	15	11	0.9349	0.014	0	1.6931	Viruses;Duplodnaviria;Heunggongvirae;Uroviricota;Caudoviricetes
1T004.SPADES_0000000003785	7149	No_terminal_repeats	NA	16	11	0.9971	0.0018	0	1.7183	Viruses;Duplodnaviria;Heunggongvirae;Uroviricota;Caudoviricetes;Thumleimavirales
1T004.SPADES_0000000003924	6965	No_terminal_repeats	NA	13	11	0.9983	0.0014	2	4.2807	Viruses;Duplodnaviria;Heunggongvirae;Uroviricota;Caudoviricetes
1T004.SPADES_0000000004016	6838	No_terminal_repeats	NA	8	11	0.9933	0.0028	0	1.7183	Viruses;Duplodnaviria;Heunggongvirae;Uroviricota;Caudoviricetes
1T004.SPADES_0000000004052	6801	No_terminal_repeats	NA	8	11	0.9444	0.0121	0	3.4366	Viruses;Duplodnaviria;Heunggongvirae;Uroviricota;Caudoviricetes
1T004.SPADES_0000000004088	6762	No_terminal_repeats	NA	11	11	0.9886	0.0038	1	2.539	Viruses;Duplodnaviria;Heunggongvirae;Uroviricota;Caudoviricetes
1T004.SPADES_0000000004137	6689	No_terminal_repeats	NA	3	11	0.9116	0.0188	0	0	Unclassified
1T004.SPADES_0000000004164	6665	No_terminal_repeats	NA	9	11	0.8707	0.0271	0	0	Unclassified
1T004.SPADES_0000000004175	6654	No_terminal_repeats	NA	5	11	0.9988	0.0011	2	4.5425	Viruses;Duplodnaviria;Heunggongvirae;Uroviricota;Caudoviricetes
1T004.SPADES_0000000004181	6650	No_terminal_repeats	NA	7	11	0.8064	0.0409	0	0	Unclassified
1T004.SPADES_0000000004309	6489	No_terminal_repeats	NA	14	11	0.8436	0.0327	0	0	Unclassified
1T004.SPADES_0000000004328	6464	No_terminal_repeats	NA	12	11	0.9535	0.0103	0	1.0603	Viruses;Duplodnaviria;Heunggongvirae;Uroviricota;Caudoviricetes
1T004.SPADES_0000000004376	6410	No_terminal_repeats	NA	7	11	0.9956	0.0023	0	6.7626	Viruses;Duplodnaviria;Heunggongvirae;Uroviricota;Caudoviricetes;Thumleimavirales;Hafunaviridae
1T004.SPADES_0000000004389	6396	No_terminal_repeats	NA	10	11	0.9847	0.0046	0	3.1638	Viruses;Duplodnaviria;Heunggongvirae;Uroviricota;Caudoviricetes
1T004.SPADES_0000000004401	6386	No_terminal_repeats	NA	8	11	0.9954	0.0023	0	4.5867	Viruses;Monodnaviria;Trapavirae;Saleviricota;Huolimaviricetes;Haloruvirales;Pleolipoviridae
1T004.SPADES_0000000004413	6368	No_terminal_repeats	NA	7	11	0.9964	0.002	0	2.7755	Viruses;Duplodnaviria;Heunggongvirae;Uroviricota;Caudoviricetes
1T004.SPADES_0000000004426	6348	No_terminal_repeats	NA	14	11	0.9858	0.0044	0	1.7183	Viruses;Duplodnaviria;Heunggongvirae;Uroviricota;Caudoviricetes
1T004.SPADES_0000000004466	6305	No_terminal_repeats	NA	11	11	0.953	0.0104	0	2.7503	Viruses;Duplodnaviria;Heunggongvirae;Uroviricota;Caudoviricetes
1T004.SPADES_0000000004543	6222	No_terminal_repeats	NA	13	11	0.9871	0.0041	0	2.8321	Viruses;Duplodnaviria;Heunggongvirae;Uroviricota;Caudoviricetes
1T004.SPADES_0000000004552	6211	No_terminal_repeats	NA	19	11	0.9888	0.0038	0	2.3065	Viruses;Duplodnaviria;Heunggongvirae;Uroviricota;Caudoviricetes
1T004.SPADES_0000000004616	6147	No_terminal_repeats	NA	8	11	0.9925	0.003	0	1.715	Viruses;Duplodnaviria;Heunggongvirae;Uroviricota;Caudoviricetes
1T004.SPADES_0000000004659	6092	No_terminal_repeats	NA	10	11	0.8795	0.0253	0	3.1862	Viruses;Duplodnaviria;Heunggongvirae;Uroviricota;Caudoviricetes
[truncated: 37,652 more rows]

## Sheet: Supp. Table S4
Supplementary Table S4: Presence/absence matrix of vOTUs in both mesocosm and HSP datasets based on metagenomic read recruitment and host-assignation metadata using iPHoP tool.
[truncated: 8,070 more rows]
[truncated: 107 more columns]

[truncated: 2 more sheets: Supp. Table S5, Supp. Table S6]
